# Supplementary material for: Synthesis and crystal structure of 3-(2-{3-[2-(2-oxooxazolidin-3-yl)eth­oxy]quinoxalin-2-yl­oxy}eth­yl)oxazolidin-2-one
Source: Acta Crystallogr E Crystallogr Commun. 2025 May 2;81(Pt 6):469–72. doi: 10.1107/S2056989025003755 (PMC12142413; doi:10.1107/S2056989025003755)
Supplement: Supplementary file 1 [file e-81-00469-sup1.cif]

##############################################################################
#                                                                            #
# This CIF contains the data in a paper accepted for publication in          #
# Acta Crystallographica Section E. It conforms to the requirements of       #
# Notes for Authors for Acta Crystallographica Section E, and has been       #
# peer reviewed under the auspices of the IUCr Commission on Journals.       #
#                                                                            #
# Full details of the Crystallographic Information File format               #
# are given in the paper "The Crystallographic Information File (CIF):       #
# a New Standard Archive File for Crystallography" by S. R. Hall, F. H.      #
# Allen and I. D. Brown [Acta Cryst. (1991), A47, 655-685].                  #
#                                                                            #
# The current version of the core CIF dictionary is obtainable from          #
# ftp://ftp.iucr.org/pub/cif_core.dic.                                       #
#                                                                            #
# Software is freely available for graphical display of the structure(s)     #
# in this CIF. For information consult the CIF software page                 #
# http://www.iucr.org/resources/cif/software.                                #
#                                                                            #
# This file may be used for bona fide research purposes within the           #
# scientific community so long as proper attribution is given to the journal # 
# article from which it was obtained.                                        #
#                                                                            #
##############################################################################
data_I
_audit_creation_method
;
Olex2 1.5-ac6-012
(compiled 2023.08.24 svn.re1ec1418 for Rigaku Oxford Diffraction, GUI svn.r6817)
;
_journal_date_recd_electronic     2025-04-11
_journal_date_accepted     2025-04-25
_journal_name_full     'Acta Crystallographica, Section E'
_journal_year     2025
_journal_volume     81
_journal_issue      1
_journal_page_first     0
_journal_page_last     0
_journal_paper_category     GO
_journal_paper_doi     10.1107/S2056989025003755
_journal_coeditor_code     HB8134
_publ_contact_author_name     'Nour El Hoda Mustaphi'
_publ_contact_author_address
;
Laboratory of Heterocyclic Organic Chemistry, Medicines Science
Research Center, Pharmacochemistry Competence Center,
Mohammed V University in Rabat,
Facult\'e des Sciences,
Av. Ibn Battouta,
BP 1014,
Rabat,
Morocco
;
_publ_contact_author_email     'nourelhoda.mustaphi@fsr.um5.ac.ma'
_publ_contact_author_fax     ?
_publ_contact_author_phone     ?
_publ_section_title
;\
Synthesis and crystal structure of
3-(2-{3-[2-(2-oxooxazolidin-3-yl)ethoxy]quinoxalin-2-yloxy}ethyl)oxazolidin-\
2-one
;
_publ_section_title_footnote     .
loop_
    _publ_author_name
    _publ_author_footnote
    _publ_author_address
    'Aboutofil, Fatima Ezzahra' .
;
Laboratory of Heterocyclic Organic Chemistry, Medicines Science Research,
Center, Pharmacochemistry Competence Center, Mohammed V University in Rabat,
Facult\'e des Sciences, Av. Ibn Battouta, BP 1014, Rabat,
Morocco
;
    'Mustaphi, Nour El Hoda' .
;
Laboratory of Heterocyclic Organic Chemistry, Medicines Science Research,
Center, Pharmacochemistry Competence Center, Mohammed V University in Rabat,
Facult\'e des Sciences, Av. Ibn Battouta, BP 1014, Rabat,
Morocco
;
    'Blacque, Olivier' .
;
University of Zurich
Department of Chemistry
Winterthurerstrasse 190
CH-8057 Zurich
Switzerland
;
    'H\"okelek, Tuncer' .
;
Department of Physics,
Hacettepe University
06800 Beytepe, Ankara,
T\"urkiye
;
    'Mazzah, Ahmed' .
;
Science and Technology of Lille USR 3290,
Villeneuve d'ascq cedex
France
;
    'El Ghayati, Lhoussaine' .
;
Laboratory of Heterocyclic Organic Chemistry, Medicines Science Research,
Center, Pharmacochemistry Competence Center, Mohammed V University in Rabat,
Facult\'e des Sciences, Av. Ibn Battouta, BP 1014, Rabat,
Morocco
;
    'Sebbar, Nada Kheira' .
;
Laboratory of Organic and Physical Chemistry, Applied Bioorganic Chemistry Team,
Faculty of Sciences, Ibnou Zohr University,
Agadir,
Morocco
Laboratory of Plant Chemistry, Organic and Bioorganic Synthesis,
Faculty of Sciences,
Mohammed V University in Rabat,
4 Avenue Ibn Battouta BP 1014 RP.
Rabat,
Morocco
;
_publ_section_synopsis
;
In the title compound, one of the oxazolidine rings adopts a twisted
conformation and the other is a shallow envelope. In the crystal, weak
C---H...O hydrogen bonds and \p--\p stacking interactions help to consolidate
a three-dimensional architecture.
;
_chemical_name_systematic
;\
3-(2-{3-[2-(2-Oxooxazolidin-3-yl)ethoxy]quinoxalin-2-yloxy}ethyl)oxazolidin-\
2-one
;
_chemical_name_common     ?
_chemical_formula_moiety     'C18 H20 N4 O6'
_chemical_formula_sum     'C18 H20 N4 O6'
_chemical_formula_iupac     'C18 H20 N4 O6'
_chemical_formula_weight     388.38
_chemical_melting_point     ?
_space_group_crystal_system     monoclinic
_space_group_name_H-M_alt     'P 1 21/n 1'
_space_group_name_Hall     '-P 2yn'
loop_
    _space_group_symop_operation_xyz
    'x, y, z'
    '-x+1/2, y+1/2, -z+1/2'
    '-x, -y, -z'
    'x-1/2, -y-1/2, z-1/2'
_cell_length_a     6.65760(10)
_cell_length_b     17.1463(2)
_cell_length_c     15.8105(2)
_cell_angle_alpha     90
_cell_angle_beta     98.9350(10)
_cell_angle_gamma     90
_cell_volume     1782.92(4)
_cell_formula_units_Z     4
_cell_measurement_reflns_used     17516
_cell_measurement_theta_min     3.8300
_cell_measurement_theta_max     79.4930
_cell_measurement_temperature     160.00(10)
_exptl_crystal_description     plate
_exptl_crystal_colour     colourless
_exptl_crystal_size_max     0.25
_exptl_crystal_size_mid     0.21
_exptl_crystal_size_min     0.10
_exptl_crystal_density_diffrn     1.447
_exptl_crystal_density_meas     ?
_exptl_crystal_density_method     ?
_exptl_crystal_F_000     816
loop_
    _exptl_crystal_face_index_h
    _exptl_crystal_face_index_k
    _exptl_crystal_face_index_l
    _exptl_crystal_face_perp_dist
    0 1 1 0.0546
    0 -1 -1 0.0446
    0 5 -2 0.1136
    0 0 1 0.0595
    0 0 -1 0.0670
    2 1 0 0.1277
    -2 -1 0 0.0687
    0 -5 2 0.1164
    3 2 -5 0.1210
    2 -5 -4 0.0975
    0 3 5 0.0402
_exptl_absorpt_coefficient_mu     0.930
_exptl_absorpt_correction_type     analytical
_exptl_absorpt_process_details
;
(CrysAlisPro; Rigaku OD, 2024)
;
_exptl_absorpt_correction_T_min     0.845
_exptl_absorpt_correction_T_max     0.932
_diffrn_ambient_temperature     160.00(10)
_diffrn_source     'micro-focus sealed X-ray tube'
_diffrn_radiation_type     'Cu K\a'
_diffrn_radiation_wavelength     1.54184
_diffrn_radiation_monochromator     mirror
_diffrn_measurement_device_type     'XtaLAB Synergy, Dualflex, HyPix'
_diffrn_measurement_device     'four-circle diffractometer'
_diffrn_measurement_method     '\w scans'
_diffrn_detector     'Hybrid Pixel Array Detector'
_diffrn_detector_area_resol_mean     10.0000
_diffrn_reflns_number     23056
_diffrn_reflns_av_R_equivalents     0.0269
_diffrn_reflns_av_unetI/netI     0.0174
_diffrn_reflns_theta_min     3.828
_diffrn_reflns_theta_max     77.382
_diffrn_reflns_theta_full     67.684
_diffrn_measured_fraction_theta_max     0.996
_diffrn_measured_fraction_theta_full     1.000
_diffrn_reflns_limit_h_min     -8
_diffrn_reflns_limit_h_max     8
_diffrn_reflns_limit_k_min     -21
_diffrn_reflns_limit_k_max     21
_diffrn_reflns_limit_l_min     -17
_diffrn_reflns_limit_l_max     19
_diffrn_radiation_probe     x-ray
_refine_special_details     ?
_reflns_number_total     3781
_reflns_number_gt     3577
_reflns_threshold_expression     'I > 2\s(I)'
_refine_ls_structure_factor_coef     Fsqd
_refine_ls_matrix_type     full
_refine_ls_R_factor_all     0.0406
_refine_ls_R_factor_gt     0.0379
_refine_ls_wR_factor_gt     0.0962
_refine_ls_wR_factor_ref     0.0994
_refine_ls_goodness_of_fit_ref     1.064
_refine_ls_restrained_S_all     1.064
_refine_ls_number_reflns     3781
_refine_ls_number_parameters     254
_refine_ls_number_restraints     0
_refine_ls_hydrogen_treatment     constr
_refine_ls_weighting_scheme     calc
_refine_ls_weighting_details
              'w=1/[\s^2^(Fo^2^)+(0.0447P)^2^+0.6483P] where P=(Fo^2^+2Fc^2^)/3'
_atom_sites_solution_hydrogens     geom
_atom_sites_solution_primary     dual
_atom_sites_solution_secondary     ?
_refine_ls_shift/su_max     0.000
_refine_ls_shift/su_mean     0.000
_refine_diff_density_max     0.346
_refine_diff_density_min     -0.292
_refine_ls_extinction_method
;
<i>SHELXL2019/3</i> (Sheldrick, 2015b)
;
_refine_ls_extinction_coef     0.0023(2)
_refine_ls_extinction_expression
                                  'Fc^*^=kFc[1+0.001xFc^2^\l^3^/sin(2\q)]^-1/4^'
loop_
    _atom_type_symbol
    _atom_type_description
    _atom_type_scat_dispersion_real
    _atom_type_scat_dispersion_imag
    _atom_type_scat_source
    'C' 'C' 0.0181 0.0091
                         'International Tables Vol C Tables 4.2.6.8 and 6.1.1.4'
    'H' 'H' 0.0000 0.0000
                         'International Tables Vol C Tables 4.2.6.8 and 6.1.1.4'
    'N' 'N' 0.0311 0.0180
                         'International Tables Vol C Tables 4.2.6.8 and 6.1.1.4'
    'O' 'O' 0.0492 0.0322
                         'International Tables Vol C Tables 4.2.6.8 and 6.1.1.4'
_computing_data_collection
;
CrysAlisPro 1.171.43.143a (Rigaku OD, 2024)
;
_computing_cell_refinement
;
CrysAlisPro 1.171.43.143a (Rigaku OD, 2024)
;
_computing_data_reduction
;
CrysAlisPro 1.171.43.143a (Rigaku OD, 2024)
;
_computing_structure_solution
;
<i>SHELXT</i> (Sheldrick, 2015a)
;
_computing_structure_refinement
;
<i>SHELXL2019/3</i> (Sheldrick, 2015b)
;
_computing_molecular_graphics
;
Olex2 1.5-ac6-012 (Dolomanov <i>et al.</i>,  2009)
;
_computing_publication_material
;
Olex2 1.5-ac6-012 (Dolomanov <i>et al.</i>,  2009)
;
loop_
    _atom_site_type_symbol
    _atom_site_label
    _atom_site_fract_x
    _atom_site_fract_y
    _atom_site_fract_z
    _atom_site_U_iso_or_equiv
    _atom_site_adp_type
    _atom_site_calc_flag
    _atom_site_occupancy
    _atom_site_disorder_assembly
    _atom_site_disorder_group
    O O1 0.34531(13) 0.47199(5) 0.72202(5) 0.02841(19) Uani d 1 . .
    O O2 0.29395(12) 0.35049(4) 0.62370(5) 0.02608(19) Uani d 1 . .
    O O3 0.35795(16) 0.33324(6) 0.96229(7) 0.0444(3) Uani d 1 . .
    O O4 0.66392(15) 0.37070(6) 0.93404(7) 0.0451(3) Uani d 1 . .
    O O5 0.74284(18) 0.16514(7) 0.76528(7) 0.0527(3) Uani d 1 . .
    O O6 0.62002(19) 0.11202(8) 0.63787(7) 0.0587(3) Uani d 1 . .
    N N1 0.28423(15) 0.55758(6) 0.60819(6) 0.0269(2) Uani d 1 . .
    N N2 0.25336(14) 0.42434(6) 0.50000(6) 0.0253(2) Uani d 1 . .
    N N3 0.37902(16) 0.44689(6) 0.89855(7) 0.0322(2) Uani d 1 . .
    N N4 0.44993(17) 0.20867(6) 0.69704(7) 0.0331(2) Uani d 1 . .
    C C1 0.4760(2) 0.51244(7) 0.86354(8) 0.0342(3) Uani d 1 . .
    H H1A 0.616539 0.497667 0.857060 0.041 Uiso calc 1 . .
    H H1B 0.484189 0.556502 0.904393 0.041 Uiso calc 1 . .
    C C2 0.3645(2) 0.53887(7) 0.77796(8) 0.0328(3) Uani d 1 . .
    H H2A 0.228380 0.559210 0.784233 0.039 Uiso calc 1 . .
    H H2B 0.441442 0.580793 0.754216 0.039 Uiso calc 1 . .
    C C3 0.30273(16) 0.48736(7) 0.63769(7) 0.0252(2) Uani d 1 . .
    C C4 0.28227(16) 0.41917(6) 0.58255(7) 0.0241(2) Uani d 1 . .
    C C5 0.23938(16) 0.49903(7) 0.46633(8) 0.0261(2) Uani d 1 . .
    C C6 0.25158(16) 0.56504(7) 0.51985(8) 0.0266(2) Uani d 1 . .
    C C7 0.23349(18) 0.64004(7) 0.48354(9) 0.0316(3) Uani d 1 . .
    H H7 0.240283 0.684707 0.519426 0.038 Uiso calc 1 . .
    C C8 0.20594(18) 0.64869(8) 0.39597(9) 0.0354(3) Uani d 1 . .
    H H8 0.193559 0.699445 0.371627 0.043 Uiso calc 1 . .
    C C9 0.19602(19) 0.58335(8) 0.34250(9) 0.0358(3) Uani d 1 . .
    H H9 0.178341 0.590080 0.282161 0.043 Uiso calc 1 . .
    C C10 0.21172(18) 0.50923(8) 0.37678(8) 0.0314(3) Uani d 1 . .
    H H10 0.203901 0.465090 0.340091 0.038 Uiso calc 1 . .
    C C11 0.27737(18) 0.28136(6) 0.57133(7) 0.0266(2) Uani d 1 . .
    H H11A 0.395000 0.277258 0.540209 0.032 Uiso calc 1 . .
    H H11B 0.151217 0.282899 0.528962 0.032 Uiso calc 1 . .
    C C12 0.27329(19) 0.21297(7) 0.63101(8) 0.0298(3) Uani d 1 . .
    H H12A 0.149795 0.216567 0.658525 0.036 Uiso calc 1 . .
    H H12B 0.263947 0.164211 0.597081 0.036 Uiso calc 1 . .
    C C13 0.4844(2) 0.38405(7) 0.93076(8) 0.0335(3) Uani d 1 . .
    C C14 0.1517(2) 0.36156(10) 0.94072(11) 0.0483(4) Uani d 1 . .
    H H14A 0.077858 0.356549 0.990193 0.058 Uiso calc 1 . .
    H H14B 0.077252 0.332043 0.891836 0.058 Uiso calc 1 . .
    C C15 0.1730(2) 0.44643(9) 0.91721(10) 0.0429(3) Uani d 1 . .
    H H15A 0.073565 0.461243 0.866518 0.051 Uiso calc 1 . .
    H H15B 0.157556 0.481479 0.965547 0.051 Uiso calc 1 . .
    C C16 0.6022(2) 0.15857(8) 0.69375(8) 0.0366(3) Uani d 1 . .
    C C17 0.6778(4) 0.22219(12) 0.82074(12) 0.0720(6) Uani d 1 . .
    H H17A 0.773792 0.266660 0.828125 0.086 Uiso calc 1 . .
    H H17B 0.670734 0.199276 0.877681 0.086 Uiso calc 1 . .
    C C18 0.4690(3) 0.24899(9) 0.77867(9) 0.0520(4) Uani d 1 . .
    H H18A 0.361999 0.232637 0.811984 0.062 Uiso calc 1 . .
    H H18B 0.463720 0.306297 0.771004 0.062 Uiso calc 1 . .
loop_
    _atom_site_aniso_label
    _atom_site_aniso_U_11
    _atom_site_aniso_U_22
    _atom_site_aniso_U_33
    _atom_site_aniso_U_12
    _atom_site_aniso_U_13
    _atom_site_aniso_U_23
    O1 0.0383(5) 0.0205(4) 0.0264(4) 0.0002(3) 0.0047(3) -0.0015(3)
    O2 0.0325(4) 0.0185(4) 0.0268(4) 0.0001(3) 0.0032(3) 0.0000(3)
    O3 0.0531(6) 0.0357(5) 0.0436(5) -0.0012(4) 0.0054(4) 0.0096(4)
    O4 0.0414(6) 0.0437(6) 0.0480(6) 0.0111(4) -0.0001(4) 0.0032(5)
    O5 0.0546(7) 0.0533(6) 0.0442(6) 0.0125(5) -0.0111(5) 0.0030(5)
    O6 0.0615(7) 0.0665(8) 0.0468(6) 0.0281(6) 0.0044(5) -0.0123(6)
    N1 0.0261(5) 0.0223(5) 0.0326(5) 0.0002(4) 0.0051(4) 0.0015(4)
    N2 0.0236(5) 0.0241(5) 0.0280(5) 0.0001(3) 0.0028(4) 0.0012(4)
    N3 0.0364(6) 0.0299(5) 0.0304(5) 0.0043(4) 0.0053(4) 0.0020(4)
    N4 0.0451(6) 0.0238(5) 0.0285(5) 0.0043(4) -0.0010(4) -0.0016(4)
    C1 0.0425(7) 0.0263(6) 0.0330(6) -0.0020(5) 0.0034(5) -0.0029(5)
    C2 0.0464(7) 0.0216(5) 0.0300(6) 0.0009(5) 0.0051(5) -0.0039(5)
    C3 0.0233(5) 0.0232(5) 0.0295(6) 0.0001(4) 0.0054(4) 0.0003(4)
    C4 0.0220(5) 0.0207(5) 0.0297(6) 0.0002(4) 0.0047(4) 0.0011(4)
    C5 0.0202(5) 0.0262(6) 0.0318(6) -0.0001(4) 0.0042(4) 0.0044(4)
    C6 0.0204(5) 0.0255(6) 0.0342(6) 0.0005(4) 0.0053(4) 0.0042(4)
    C7 0.0263(6) 0.0252(6) 0.0436(7) 0.0005(4) 0.0061(5) 0.0059(5)
    C8 0.0275(6) 0.0324(6) 0.0464(7) 0.0019(5) 0.0057(5) 0.0153(5)
    C9 0.0300(6) 0.0417(7) 0.0354(6) 0.0012(5) 0.0042(5) 0.0130(5)
    C10 0.0281(6) 0.0348(6) 0.0310(6) -0.0006(5) 0.0032(5) 0.0040(5)
    C11 0.0305(6) 0.0205(5) 0.0280(5) -0.0003(4) 0.0024(4) -0.0025(4)
    C12 0.0343(6) 0.0217(5) 0.0328(6) -0.0017(4) 0.0032(5) -0.0002(4)
    C13 0.0436(7) 0.0298(6) 0.0257(6) 0.0017(5) 0.0007(5) -0.0019(5)
    C14 0.0453(8) 0.0538(9) 0.0464(8) -0.0081(7) 0.0084(6) 0.0063(7)
    C15 0.0377(7) 0.0479(8) 0.0438(8) 0.0052(6) 0.0090(6) 0.0029(6)
    C16 0.0415(7) 0.0344(7) 0.0331(6) 0.0043(5) 0.0033(5) 0.0041(5)
    C17 0.1003(15) 0.0538(10) 0.0487(9) 0.0250(10) -0.0297(10) -0.0142(8)
    C18 0.0775(11) 0.0436(8) 0.0309(7) 0.0155(8) -0.0045(7) -0.0085(6)
_geom_special_details
;
 All esds (except the esd in the dihedral angle between two l.s. planes)
 are estimated using the full covariance matrix.  The cell esds are taken
 into account individually in the estimation of esds in distances, angles
 and torsion angles; correlations between esds in cell parameters are only
 used when they are defined by crystal symmetry.  An approximate (isotropic)
 treatment of cell esds is used for estimating esds involving l.s. planes.
;
loop_
    _geom_bond_atom_site_label_1
    _geom_bond_atom_site_label_2
    _geom_bond_site_symmetry_2
    _geom_bond_distance
    _geom_bond_publ_flag
    O1 C2 . 1.4416(14) ?
    O1 C3 . 1.3454(14) ?
    O2 C4 . 1.3418(13) ?
    O2 C11 . 1.4403(13) ?
    O3 C13 . 1.3589(17) ?
    O3 C14 . 1.447(2) ?
    O4 C13 . 1.2101(17) ?
    O5 C16 . 1.3563(17) ?
    O5 C17 . 1.425(2) ?
    O6 C16 . 1.2100(18) ?
    N1 C3 . 1.2901(15) ?
    N1 C6 . 1.3857(16) ?
    N2 C4 . 1.2924(15) ?
    N2 C5 . 1.3846(15) ?
    N3 C1 . 1.4483(17) ?
    N3 C13 . 1.3421(16) ?
    N3 C15 . 1.4474(18) ?
    N4 C12 . 1.4480(16) ?
    N4 C16 . 1.3359(17) ?
    N4 C18 . 1.4522(17) ?
    C1 H1A . 0.9900 ?
    C1 H1B . 0.9900 ?
    C1 C2 . 1.5084(18) ?
    C2 H2A . 0.9900 ?
    C2 H2B . 0.9900 ?
    C3 C4 . 1.4521(15) ?
    C5 C6 . 1.4079(17) ?
    C5 C10 . 1.4100(17) ?
    C6 C7 . 1.4057(16) ?
    C7 H7 . 0.9500 ?
    C7 C8 . 1.3762(19) ?
    C8 H8 . 0.9500 ?
    C8 C9 . 1.399(2) ?
    C9 H9 . 0.9500 ?
    C9 C10 . 1.3792(18) ?
    C10 H10 . 0.9500 ?
    C11 H11A . 0.9900 ?
    C11 H11B . 0.9900 ?
    C11 C12 . 1.5080(16) ?
    C12 H12A . 0.9900 ?
    C12 H12B . 0.9900 ?
    C14 H14A . 0.9900 ?
    C14 H14B . 0.9900 ?
    C14 C15 . 1.514(2) ?
    C15 H15A . 0.9900 ?
    C15 H15B . 0.9900 ?
    C17 H17A . 0.9900 ?
    C17 H17B . 0.9900 ?
    C17 C18 . 1.516(3) ?
    C18 H18A . 0.9900 ?
    C18 H18B . 0.9900 ?
loop_
    _geom_angle_atom_site_label_1
    _geom_angle_atom_site_label_2
    _geom_angle_atom_site_label_3
    _geom_angle_site_symmetry_1
    _geom_angle_site_symmetry_3
    _geom_angle
    _geom_angle_publ_flag
    C3 O1 C2 . . 115.92(9) ?
    C4 O2 C11 . . 116.75(9) ?
    C13 O3 C14 . . 108.53(11) ?
    C16 O5 C17 . . 109.50(12) ?
    C3 N1 C6 . . 116.22(10) ?
    C4 N2 C5 . . 116.25(10) ?
    C13 N3 C1 . . 122.03(11) ?
    C13 N3 C15 . . 111.99(11) ?
    C15 N3 C1 . . 125.10(11) ?
    C12 N4 C18 . . 124.44(11) ?
    C16 N4 C12 . . 122.74(11) ?
    C16 N4 C18 . . 112.25(11) ?
    N3 C1 H1A . . 109.0 ?
    N3 C1 H1B . . 109.0 ?
    N3 C1 C2 . . 112.93(11) ?
    H1A C1 H1B . . 107.8 ?
    C2 C1 H1A . . 109.0 ?
    C2 C1 H1B . . 109.0 ?
    O1 C2 C1 . . 107.19(10) ?
    O1 C2 H2A . . 110.3 ?
    O1 C2 H2B . . 110.3 ?
    C1 C2 H2A . . 110.3 ?
    C1 C2 H2B . . 110.3 ?
    H2A C2 H2B . . 108.5 ?
    O1 C3 C4 . . 115.02(10) ?
    N1 C3 O1 . . 122.32(10) ?
    N1 C3 C4 . . 122.65(11) ?
    O2 C4 C3 . . 115.00(10) ?
    N2 C4 O2 . . 122.56(10) ?
    N2 C4 C3 . . 122.44(10) ?
    N2 C5 C6 . . 121.22(10) ?
    N2 C5 C10 . . 119.43(11) ?
    C6 C5 C10 . . 119.35(11) ?
    N1 C6 C5 . . 121.12(10) ?
    N1 C6 C7 . . 119.09(11) ?
    C7 C6 C5 . . 119.78(11) ?
    C6 C7 H7 . . 120.0 ?
    C8 C7 C6 . . 119.93(12) ?
    C8 C7 H7 . . 120.0 ?
    C7 C8 H8 . . 119.7 ?
    C7 C8 C9 . . 120.54(11) ?
    C9 C8 H8 . . 119.7 ?
    C8 C9 H9 . . 119.8 ?
    C10 C9 C8 . . 120.46(12) ?
    C10 C9 H9 . . 119.8 ?
    C5 C10 H10 . . 120.0 ?
    C9 C10 C5 . . 119.93(12) ?
    C9 C10 H10 . . 120.0 ?
    O2 C11 H11A . . 110.4 ?
    O2 C11 H11B . . 110.4 ?
    O2 C11 C12 . . 106.71(9) ?
    H11A C11 H11B . . 108.6 ?
    C12 C11 H11A . . 110.4 ?
    C12 C11 H11B . . 110.4 ?
    N4 C12 C11 . . 113.52(10) ?
    N4 C12 H12A . . 108.9 ?
    N4 C12 H12B . . 108.9 ?
    C11 C12 H12A . . 108.9 ?
    C11 C12 H12B . . 108.9 ?
    H12A C12 H12B . . 107.7 ?
    O4 C13 O3 . . 121.80(12) ?
    O4 C13 N3 . . 128.51(13) ?
    N3 C13 O3 . . 109.68(12) ?
    O3 C14 H14A . . 110.7 ?
    O3 C14 H14B . . 110.7 ?
    O3 C14 C15 . . 105.00(12) ?
    H14A C14 H14B . . 108.8 ?
    C15 C14 H14A . . 110.7 ?
    C15 C14 H14B . . 110.7 ?
    N3 C15 C14 . . 100.55(11) ?
    N3 C15 H15A . . 111.7 ?
    N3 C15 H15B . . 111.7 ?
    C14 C15 H15A . . 111.7 ?
    C14 C15 H15B . . 111.7 ?
    H15A C15 H15B . . 109.4 ?
    O6 C16 O5 . . 122.03(13) ?
    O6 C16 N4 . . 127.85(13) ?
    N4 C16 O5 . . 110.11(12) ?
    O5 C17 H17A . . 110.4 ?
    O5 C17 H17B . . 110.4 ?
    O5 C17 C18 . . 106.47(13) ?
    H17A C17 H17B . . 108.6 ?
    C18 C17 H17A . . 110.4 ?
    C18 C17 H17B . . 110.4 ?
    N4 C18 C17 . . 101.14(13) ?
    N4 C18 H18A . . 111.5 ?
    N4 C18 H18B . . 111.5 ?
    C17 C18 H18A . . 111.5 ?
    C17 C18 H18B . . 111.5 ?
    H18A C18 H18B . . 109.4 ?
loop_
    _geom_torsion_atom_site_label_1
    _geom_torsion_atom_site_label_2
    _geom_torsion_atom_site_label_3
    _geom_torsion_atom_site_label_4
    _geom_torsion_site_symmetry_1
    _geom_torsion_site_symmetry_2
    _geom_torsion_site_symmetry_3
    _geom_torsion_site_symmetry_4
    _geom_torsion
    _geom_torsion_publ_flag
    O1 C3 C4 O2 . . . . 4.66(14) ?
    O1 C3 C4 N2 . . . . -175.86(10) ?
    O2 C11 C12 N4 . . . . -57.76(13) ?
    O3 C14 C15 N3 . . . . 19.93(15) ?
    O5 C17 C18 N4 . . . . -6.2(2) ?
    N1 C3 C4 O2 . . . . -176.22(10) ?
    N1 C3 C4 N2 . . . . 3.25(18) ?
    N1 C6 C7 C8 . . . . 178.43(10) ?
    N2 C5 C6 N1 . . . . 1.99(16) ?
    N2 C5 C6 C7 . . . . -178.96(10) ?
    N2 C5 C10 C9 . . . . 179.50(11) ?
    N3 C1 C2 O1 . . . . -55.36(14) ?
    C1 N3 C13 O3 . . . . 177.45(11) ?
    C1 N3 C13 O4 . . . . -2.1(2) ?
    C1 N3 C15 C14 . . . . 173.26(12) ?
    C2 O1 C3 N1 . . . . 1.41(16) ?
    C2 O1 C3 C4 . . . . -179.46(10) ?
    C3 O1 C2 C1 . . . . -162.00(10) ?
    C3 N1 C6 C5 . . . . 0.10(16) ?
    C3 N1 C6 C7 . . . . -178.95(10) ?
    C4 O2 C11 C12 . . . . -174.35(9) ?
    C4 N2 C5 C6 . . . . -1.41(16) ?
    C4 N2 C5 C10 . . . . 178.81(10) ?
    C5 N2 C4 O2 . . . . 178.41(9) ?
    C5 N2 C4 C3 . . . . -1.03(16) ?
    C5 C6 C7 C8 . . . . -0.63(17) ?
    C6 N1 C3 O1 . . . . 176.48(9) ?
    C6 N1 C3 C4 . . . . -2.57(16) ?
    C6 C5 C10 C9 . . . . -0.28(17) ?
    C6 C7 C8 C9 . . . . -0.10(18) ?
    C7 C8 C9 C10 . . . . 0.64(19) ?
    C8 C9 C10 C5 . . . . -0.44(19) ?
    C10 C5 C6 N1 . . . . -178.23(10) ?
    C10 C5 C6 C7 . . . . 0.82(16) ?
    C11 O2 C4 N2 . . . . 1.41(15) ?
    C11 O2 C4 C3 . . . . -179.12(9) ?
    C12 N4 C16 O5 . . . . -177.58(11) ?
    C12 N4 C16 O6 . . . . 1.4(2) ?
    C12 N4 C18 C17 . . . . 178.95(14) ?
    C13 O3 C14 C15 . . . . -17.07(15) ?
    C13 N3 C1 C2 . . . . 132.78(12) ?
    C13 N3 C15 C14 . . . . -17.38(15) ?
    C14 O3 C13 O4 . . . . -173.94(13) ?
    C14 O3 C13 N3 . . . . 6.47(15) ?
    C15 N3 C1 C2 . . . . -58.87(16) ?
    C15 N3 C13 O3 . . . . 7.71(15) ?
    C15 N3 C13 O4 . . . . -171.84(14) ?
    C16 O5 C17 C18 . . . . 3.4(2) ?
    C16 N4 C12 C11 . . . . -102.91(14) ?
    C16 N4 C18 C17 . . . . 7.40(18) ?
    C17 O5 C16 O6 . . . . -177.74(17) ?
    C17 O5 C16 N4 . . . . 1.34(19) ?
    C18 N4 C12 C11 . . . . 86.40(16) ?
    C18 N4 C16 O5 . . . . -5.86(17) ?
    C18 N4 C16 O6 . . . . 173.16(16) ?
loop_
    _geom_hbond_atom_site_label_D
    _geom_hbond_atom_site_label_H
    _geom_hbond_atom_site_label_A
    _geom_hbond_site_symmetry_A
    _geom_hbond_distance_DH
    _geom_hbond_distance_HA
    _geom_hbond_distance_DA
    _geom_hbond_angle_DHA
    _geom_hbond_publ_flag
    C14 H14A O6 4_566 0.99 2.37 3.189(2) 140 yes
    C10 H10 O5 4_565 0.95 2.56 3.4935(18) 168 yes
_shelx_space_group_comment
;
The symmetry employed for this shelxl refinement is uniquely defined
by the following loop, which should always be used as a source of
symmetry information in preference to the above space-group names.
They are only intended as comments.
;
_shelx_estimated_absorpt_T_min     0.801
_shelx_estimated_absorpt_T_max     0.913
_shelx_hkl_file
;
   0   0   1 17.7700 4.24136   1
   0   0   2 47627.5 924.084   1
   0   0   3 27.8513 12.7943   1
   0   0   4 66902.7 1317.08   1
   0   0   5-2.41868 15.1029   1
   0   0  -6 32763.2 634.461   9
   0   0   6 33099.5 711.386   1
   0   0   7 36.6826 22.1651   1
   0   0   8 46270.2 902.495   3
   0   0   8 45264.8 999.649   1
   0   0   9 23.0174 15.0496   4
   0   0   9-5.15304 23.8288   1
   0   0   9 3.99471 14.2469   3
   0   0  10 2795.68 92.9638   3
   0   0  10 3042.99 99.3818   4
   0   0  11 25.5953 17.1041  12
   0   0  11 13.1642 17.6463   4
   0   0  11-3.49772 15.6911   3
   0   0  11 7.20406 30.2305   1
   0   0  11-10.0378 17.8708   5
   0   0  12 16523.0 368.577   3
   0   0  12 16967.3 373.316   4
   0   0  12 17284.9 531.900  24
   0   0  12 15697.3 515.028   1
   0   0  12 16776.1 375.969  12
   0   0  13 2.49532 21.3133   5
   0   0  13 18.4552 34.3234   1
   0   0  13 9.32270 20.5821  12
   0   0  13 18.4129 21.1290   4
   0   0  13 2.14881 18.6675   3
   0   0  13 2.45293 19.2573  19
   0   0  13 18.5315 38.8821  24
   0   0  14 12998.2 481.783  24
   0   0  14 13159.6 332.330   5
   0   0  14 12934.6 321.375   3
   0   0  14 13424.6 327.432  12
   0   0  14 13869.5 332.103  19
   0   0  14 12672.3 478.046   1
   0   0  15 19.8590 41.6671  24
   0   0  15 7.33854 21.4268   4
   0   0  15-4.50717 21.8881   3
   0   0  15 16.3102 20.9052  12
   0   0  15-2.64178 24.4318   5
   0   0  15 10.1121 37.6132   1
   0   0  15-2.40443 22.7219  19
   0   0  16 1258.23 67.0756  19
   0   0  16 1113.97 64.2244  12
   0   0  16 1135.81 69.5423   5
   0   0  16 1147.49 66.2961   4
   0   0  17 1.78615 19.5246  19
   0   0  17-2.21903 21.9793   5
   0   0  17-3.71113 20.1764  20
   0   0  17-4.18765 19.0772   4
   0   0  17-5.41408 19.3075  12
   0   0  18 85.1392 19.5948  19
   0   0  18 80.2416 23.4634   5
   0   0  18 84.8493 21.5992   4
   0   0  18 72.0913 18.7928  20
   0   0  18 111.525 20.1986  12
   0   0  19-0.84073 10.4571  20
   0   0  19-0.85099 10.8398  12
   0   0  19 6.61014 10.6062  19
   0   1   0 9.39771 3.79833   8
   0   1   1 33629.8 544.121   7
   0  -1   1 28429.3 536.336   1
   0  -1   2 56317.4 1075.02   1
   0   1   2 54988.1 1073.85   7
   0  -1   3 7284.50 178.989   1
   0  -1   4 52638.4 1049.55   1
   0  -1   5 45103.8 924.546   1
   0  -1   6 121226. 2374.19   1
   0   1  -7 75215.0 1458.15   9
   0  -1   7 76727.6 1540.70   1
   0  -1   8 177.844 38.8269   1
   0  -1   8 221.743 21.6882   3
   0  -1   9 60664.4 1183.01   4
   0  -1   9 61269.6 1176.11   3
   0  -1  10 3809.10 116.640   4
   0  -1  10 3672.38 111.894   3
   0  -1  10 3653.33 186.207   1
   0  -1  11 14.2832 16.8176   5
   0  -1  11 14.4136 13.5621  16
   0  -1  11 11.3767 17.0135   4
   0   1  11 8.21498 16.4502  19
   0   1  11 17.4825 16.7350  12
   0  -1  11 7.96696 18.4213  12
   0  -1  11 8.79588 15.4106   3
   0  -1  11 7.26003 28.2061   1
   0  -1  12 3399.31 117.921   4
   0  -1  12 3215.34 107.004  16
   0  -1  12 3518.10 210.599  24
   0  -1  12 3082.28 110.391   3
   0  -1  12 3050.10 197.439   1
   0   1  12 3359.55 117.180  12
   0  -1  12 3495.94 119.884  12
   0  -1  12 2993.69 115.354   5
   0  -1  13 55.8545 39.0818  24
   0  -1  13 55.6108 45.3249   1
   0  -1  13 43.9251 22.9296   4
   0  -1  13 36.5785 20.0803   3
   0  -1  13 58.6942 26.0930  12
   0   1  13 39.1250 24.5580  19
   0   1  13 83.1119 25.7896  12
   0   1  14 6066.76 177.837  12
   0  -1  14 5969.31 179.352  12
   0  -1  14 5876.52 173.113   3
   0  -1  14 5701.68 296.337   1
   0  -1  14 5578.30 178.804   5
   0  -1  14 5675.64 178.545  19
   0   1  14 5920.69 180.041  19
   0  -1  14 6370.44 310.930  24
   0  -1  14 6109.10 179.190   4
   0   1  15 3748.71 129.917  12
   0  -1  15 3723.38 131.064  12
   0  -1  15 3749.89 128.506   3
   0  -1  15 3806.87 137.451   5
   0  -1  15 3347.77 232.155   1
   0  -1  15 4104.11 136.219   4
   0  -1  15 3427.23 226.771  24
   0  -1  15 3763.13 133.021  19
   0   1  15 3774.66 132.035  19
   0  -1  16 9497.56 236.852   4
   0  -1  16 8612.01 236.389   5
   0   1  16 8459.74 224.807  12
   0  -1  16 8575.98 227.945  12
   0   1  16 8850.81 229.500  19
   0  -1  16 8689.55 228.003  19
   0  -1  17 678.076 46.9545  12
   0   1  17 748.297 46.9768  12
   0   1  17 764.698 47.9426  20
   0   1  17 751.989 47.9693  19
   0  -1  17 627.054 44.2674  19
   0  -1  17 676.726 51.9635   5
   0   1  18 63.4340 20.3206  31
   0  -1  18 70.7675 21.1324   5
   0  -1  18 75.2161 19.0113  12
   0   1  18 50.3793 16.6960  12
   0   1  18 63.5838 16.6444  20
   0  -1  18 85.1730 19.6731  20
   0  -1  18 69.9201 17.8640  19
   0   1  18 74.4997 18.4022  19
   0  -1  18 86.1916 20.9526   4
   0   1  19-7.35203 10.5592  12
   0  -1  19 17.3727 12.0899  12
   0   1  19-5.38846 13.1292  31
   0  -1  19-10.4924 14.9281   4
   0  -1  19 6.38631 11.5307  20
   0   1  19 8.62156 9.04467  20
   0  -1  19 3.23673 9.38730  19
   0   1  19-0.81793 10.7761  19
   0   2   0 123224. 2334.12   8
   0   2   1 1715.40 47.7767   1
   0   2   1 1562.70 56.5915   7
   0   2   2 47912.2 980.007   1
   0  -2   2 54298.0 985.492   1
   0   2   2 49981.3 970.588   9
   0   2   2 52228.5 992.851   7
   0   2   3 562817. 10460.3   1
   0   2   3 547949. 10464.4   7
   0  -2   4 38803.9 782.341   1
   0   2   4 37748.4 779.410   1
   0  -2   5 117637. 2121.36   1
   0   2   5 99982.3 2111.89   1
   0   2   6 2362.60 108.138   1
   0  -2   6 2308.64 106.940   1
   0   2   7 226.445 38.5646   1
   0  -2   7 158.072 34.1877   1
   0  -2   7 171.501 18.3596   3
   0   2   7 172.251 18.0342   3
   0  -2   8 75112.0 1567.63   1
   0   2   8 76203.6 1565.32   1
   0   2  -8 75394.5 1484.15   9
   0  -2   8 75753.8 1461.73   3
   0   2   8 76350.7 1461.03   3
   0  -2   9 6963.49 262.443   1
   0   2   9 7142.72 259.425   1
   0  -2   9 7723.17 182.945   3
   0   2   9 7645.67 181.293   3
   0   2   9 7650.44 185.186   4
   0  -2   9 7154.45 182.577   4
   0  -2  10 486.708 68.8290   1
   0   2  10 463.228 66.2111   1
   0   2  10 509.797 36.8535   4
   0  -2  10 493.311 38.2862   4
   0   2  10 484.162 35.1269   3
   0  -2  10 492.674 35.2329   3
   0  -2  11 7715.04 197.671  16
   0  -2  11 8846.50 209.162   4
   0   2  11 8415.24 205.725   4
   0   2  11 8047.32 206.064  12
   0   2  11 7752.10 199.046   3
   0  -2  11 7792.83 200.119   3
   0  -2  11 7804.75 311.013   1
   0   2  11 7947.92 311.035   1
   0   2  11 8668.48 324.036  24
   0   2  11 7381.31 204.207   5
   0  -2  11 7128.62 203.757   5
   0   2  11 7926.70 210.188  19
   0   2  12 63.2624 21.6942  12
   0   2  12 88.8427 23.9833  19
   0  -2  12 45.6127 17.3861  16
   0  -2  12 43.5027 19.3543   3
   0   2  12 67.7676 21.5156   3
   0   2  12 30.8105 19.9703   4
   0  -2  12 53.0359 21.2994   4
   0   2  12 40.9591 37.8905  24
   0  -2  12 59.1848 35.4911  24
   0   2  12 54.4605 23.0629   5
   0  -2  12 39.8913 21.2364   5
   0   2  12 24.3209 38.5847   1
   0  -2  12-8.36315 28.1525   1
   0   2  13 207.682 34.6008  19
   0  -2  13 325.138 70.0735  24
   0   2  13 170.629 58.0802  24
   0   2  13 262.454 33.1898   3
   0  -2  13 269.564 34.1426   3
   0   2  13 255.984 35.8214   5
   0  -2  13 253.053 35.7066   5
   0   2  13 336.270 36.9428  12
   0   2  13 305.982 36.9171   4
   0  -2  13 274.281 34.5716   4
   0  -2  13 369.970 76.3957   1
   0   2  13 363.246 74.3189   1
   0  -2  14 1689.67 84.5373  19
   0   2  14 1639.83 83.3570  19
   0   2  14 1665.83 78.6335   3
   0  -2  14 1585.85 77.0338   3
   0   2  14 1515.56 149.530   1
   0  -2  14 1783.15 158.695   1
   0   2  14 1665.45 152.705  24
   0  -2  14 1648.91 155.626  24
   0   2  14 1762.45 83.0612  12
   0  -2  14 1640.90 82.2025  12
   0  -2  14 1813.94 84.8013   4
   0   2  14 1709.57 80.9887   4
   0  -2  14 1673.89 86.7174   5
   0   2  14 1676.78 85.4527   5
   0   2  15 436.817 43.6571  19
   0  -2  15 443.752 44.7208  19
   0   2  15 392.022 78.5319  24
   0  -2  15 421.727 81.2773  24
   0  -2  15 499.157 49.5650   5
   0   2  15 522.550 49.5772   5
   0  -2  15 419.170 88.5453   1
   0   2  15 341.931 77.1691   1
   0  -2  15 458.494 44.8651  12
   0   2  15 450.116 42.8983  12
   0  -2  15 458.748 44.4066   4
   0   2  15 456.386 43.6299   4
   0   2  15 428.886 41.7382   3
   0  -2  15 503.433 43.3097   3
   0   2  16 6116.89 170.088  20
   0   2  16 5650.80 169.953  19
   0  -2  16 5684.97 168.742  19
   0  -2  16 5528.58 168.623  12
   0   2  16 5908.14 167.249  12
   0   2  16 6216.78 175.587   4
   0  -2  16 6340.51 177.754   4
   0   2  16 5746.62 175.735   5
   0  -2  16 5721.06 178.280   5
   0  -2  17 165.279 28.5901   4
   0   2  17 202.326 28.6699   4
   0  -2  17 158.941 30.4079   5
   0   2  17 164.448 29.3501   5
   0   2  17 126.932 22.9524  12
   0  -2  17 149.635 26.8485  12
   0   2  17 137.875 23.8672  20
   0  -2  17 180.909 27.4031  19
   0   2  17 142.286 25.1569  19
   0  -2  18 174.291 23.0505  19
   0  -2  18 213.291 26.1726  12
   0   2  18 208.481 21.8867  12
   0   2  18 245.411 28.1533   4
   0  -2  18 225.218 27.9195   4
   0   2  18 184.365 25.6841  31
   0  -2  18 179.483 26.4283   5
   0   2  18 202.599 27.6124   5
   0  -2  18 208.204 25.0737  20
   0   2  18 208.612 24.7809  19
   0   2  18 224.462 23.0348  20
   0   2  19 1828.54 61.9008  31
   0   2  19 1695.68 54.2460  19
   0  -2  19 1850.08 59.7446  20
   0  -2  19 1661.92 53.7238  19
   0  -2  19 1889.54 59.6158  12
   0   3   0 130.285 16.4401   8
   0   3   0 7.65275 9.44473   7
   0   3   1 88163.2 1660.08   1
   0  -3   1 87467.3 1662.06   1
   0   3   2 2407.57 84.0461   7
   0   3   2 2619.26 72.8753   1
   0  -3   2 2349.05 72.0601   1
   0   3   3 3404.11 89.0750   9
   0  -3   3 3415.03 104.605   1
   0   3   3 3481.49 103.678   1
   0   3   4 285461. 5358.44   9
   0   3   4 285916. 5408.09   1
   0  -3   4 284891. 5411.16   1
   0   3   4 282567. 5417.51   7
   0  -3   5 24564.2 544.834   1
   0   3   5 25016.8 544.417   1
   0   3   6 532.783 50.2774   1
   0  -3   6 686.002 56.7608   1
   0   3   7 7717.74 245.793   1
   0  -3   7 8409.10 256.226   1
   0  -3   7 8249.26 185.595   3
   0   3   7 8170.76 184.598   3
   0  -3   8 925.462 78.9695   1
   0   3   8 977.670 80.5156   1
   0  -3   8 882.165 42.3000   3
   0   3   8 845.159 41.2123   3
   0   3  -8 845.210 57.3042   9
   0   3   9 21446.4 461.950   3
   0  -3   9 22202.5 464.653   3
   0   3   9 22838.3 466.930   4
   0  -3   9 21683.8 572.669   1
   0   3   9 20639.9 560.344   1
   0  -3  10 18360.2 411.742  12
   0   3  10 18396.6 520.630   1
   0  -3  10 18326.1 525.905   1
   0   3  10 18842.2 403.054   3
   0  -3  10 18518.3 403.921   3
   0   3  10 19142.7 406.844   4
   0  -3  10 19948.7 410.829   4
   0  -3  11 7620.36 195.666   4
   0   3  11 8174.72 197.436   4
   0  -3  11 7137.86 199.044   5
   0   3  11 7025.45 196.142   5
   0  -3  11 7697.83 309.470   1
   0   3  11 7190.49 296.657   1
   0  -3  11 7275.10 191.267  16
   0  -3  11 7626.91 193.107   3
   0   3  11 7333.31 189.904   3
   0   3  11 7424.18 201.076  19
   0   3  11 7287.19 297.429  24
   0  -3  11 7342.86 306.762  24
   0  -3  11 7478.01 199.466  12
   0   3  11 7164.07 193.563  12
   0   3  12 7799.48 206.479  12
   0   3  12 7773.73 212.609  19
   0  -3  12 8493.77 210.457   4
   0   3  12 7979.29 204.582   4
   0   3  12 7495.81 208.668   5
   0  -3  12 7302.44 210.633   5
   0   3  12 7151.30 314.767   1
   0  -3  12 7539.52 324.374   1
   0   3  12 7725.07 201.282   3
   0  -3  12 7606.92 202.093   3
   0  -3  12 7415.42 200.199  16
   0  -3  12 8219.35 334.998  24
   0   3  12 8093.46 327.649  24
   0   3  13 5717.73 167.572  12
   0   3  13 5481.12 171.800  19
   0  -3  13 6169.07 173.049   4
   0   3  13 5914.91 168.371   4
   0  -3  13 5447.98 173.835   5
   0   3  13 5533.25 171.451   5
   0   3  13 5265.88 274.629   1
   0  -3  13 5665.47 285.596   1
   0  -3  13 5557.91 164.019   3
   0   3  13 5579.79 162.532   3
   0  -3  13 5517.46 160.574  16
   0   3  13 5629.63 278.232  24
   0  -3  13 5449.28 278.829  24
   0  -3  14 3310.81 128.148   5
   0   3  14 3115.02 122.532   5
   0  -3  14 2966.55 208.884   1
   0   3  14 3126.59 210.805   1
   0   3  14 3445.63 118.909   3
   0  -3  14 3304.92 118.625   3
   0  -3  14 3512.85 124.116   4
   0   3  14 3599.65 122.768   4
   0   3  14 3348.66 124.464  19
   0   3  14 3344.98 119.400  12
   0  -3  14 3159.69 211.103  24
   0   3  14 3617.16 219.734  24
   0   3  15 4351.07 151.187   5
   0  -3  15 4613.46 156.308   5
   0   3  15 5347.05 153.682  20
   0   3  15 4077.96 243.484   1
   0  -3  15 4457.52 257.684   1
   0   3  15 4673.08 254.373  24
   0  -3  15 4378.58 251.577  24
   0   3  15 4454.19 149.763  19
   0  -3  15 4533.61 150.779  19
   0   3  15 5262.25 151.235  12
   0  -3  15 4985.90 154.121   4
   0   3  15 4750.53 149.314   4
   0   3  16 502.089 41.1507  20
   0  -3  16 505.386 44.2019   4
   0   3  16 451.841 41.4170   4
   0   3  16 480.058 43.6412  19
   0  -3  16 469.082 41.8841  19
   0   3  16 483.375 40.2976  12
   0  -3  16 493.740 46.5060   5
   0   3  16 467.397 44.4075   5
   0  -3  17 1088.27 58.3538   5
   0   3  17 918.744 52.8020   5
   0   3  17 906.898 45.4151  12
   0   3  17 985.409 51.8632  19
   0   3  17 989.819 47.0861  20
   0   3  17 939.327 54.3062  31
   0  -3  17 996.874 50.6776  19
   0   3  17 994.954 52.1863   4
   0  -3  17 986.628 53.5699   4
   0   3  18 10.9668 8.47062  12
   0  -3  18 450.652 33.1744  12
   0   3  18 418.922 30.5797  19
   0   3  18 5.87571 6.53845  20
   0  -3  18 448.802 32.9546  20
   0   3  18 447.658 33.9646  31
   0  -3  18 400.905 29.6154  19
   0  -3  18 493.533 35.5622   4
   0   3  18 511.985 35.0678   4
   0  -3  19 62.8031 11.5652  19
   0   3  19 50.7117 10.7490  19
   0  -3  19 72.5296 14.8674  20
   0  -3  19 62.3353 14.2981  31
   0   3  19 69.3958 15.5503  31
   0  -3  19 66.8394 15.2393  12
   0   4   0 2780.13 92.2497   7
   0   4   0 3197.55 95.1005   8
   0  -4   1 90398.4 1736.42  24
   0  -4   1 93405.3 1736.93   1
   0   4   1 92263.7 1734.20   1
   0   4  -1 91754.9 1776.44   8
   0   4   1 91662.1 1733.56  24
   0   4   2 194313. 3574.74   1
   0  -4   2 183711. 3576.05   1
   0   4   3 59352.6 1224.88   7
   0   4   3 61505.4 1195.15   9
   0   4   3 63848.6 1201.14   1
   0  -4   3 60371.0 1200.53   1
   0   4   4 138.556 15.8498   9
   0   4   4 174.375 28.8777   7
   0   4   4 141.592 22.1397   1
   0  -4   4 151.095 23.7350   1
   0   4   5 14971.6 299.954   9
   0  -4   5 15968.1 367.389   1
   0   4   5 15448.2 362.251   1
   0   4   5 15415.5 375.577   7
   0  -4   6 8185.65 240.537   1
   0   4   6 7936.36 236.868   1
   0   4   7 2502.59 74.4938   3
   0  -4   7 2354.50 74.1229   3
   0   4   7 2783.55 78.4376   4
   0   4   7 2511.09 122.663   1
   0  -4   7 2416.20 121.424   1
   0   4   8 2108.51 71.0587   3
   0  -4   8 2186.65 72.6483   3
   0   4   8 2396.28 75.2422   4
   0  -4   8 2326.69 77.1747   4
   0  -4   8 2226.88 125.121   1
   0   4   8 2241.20 123.950   1
   0  -4   9 35873.1 704.492   4
   0   4   9 36829.9 701.898   4
   0   4   9 33637.9 812.213   1
   0  -4   9 34320.0 819.778   1
   0   4  -9 32666.3 752.836   9
   0  -4   9 34538.8 698.391   3
   0   4   9 33733.6 695.574   3
   0   4  10 1387.87 66.1437   5
   0  -4  10 1460.04 68.6507   5
   0  -4  10 1635.39 123.718   1
   0   4  10 1494.36 115.911   1
   0  -4  10 1470.61 63.3982   3
   0   4  10 1523.46 62.8738   3
   0   4  10 1521.65 70.8960  19
   0   4  10 1569.27 119.429  24
   0   4  10 1604.76 65.8728   4
   0  -4  10 1574.59 68.1955   4
   0  -4  10 1526.58 66.5840  16
   0  -4  10 1494.95 69.1588  12
   0   4  11 5061.14 141.195   4
   0  -4  11 4982.48 143.486   4
   0   4  11 4554.45 143.181   5
   0  -4  11 4742.86 147.548   5
   0   4  11 4610.83 225.965   1
   0  -4  11 4999.72 238.471   1
   0  -4  11 4650.83 137.361   3
   0   4  11 4632.33 135.469   3
   0  -4  11 4639.73 139.939  16
   0   4  11 4701.69 147.582  19
   0  -4  11 4747.32 235.442  24
   0   4  11 4792.93 231.926  24
   0   4  11 4759.46 140.425  12
   0  -4  11 4590.65 144.398  12
   0   4  12 10562.3 259.729  12
   0  -4  12 10260.0 264.749  12
   0   4  12 10454.3 268.339  19
   0  -4  12 10368.8 259.559  16
   0   4  12 10534.9 255.728   3
   0  -4  12 10560.3 257.923   3
   0   4  12 10365.0 384.604   1
   0  -4  12 10001.9 392.513   1
   0  -4  12 10389.2 269.996   5
   0   4  12 10299.9 265.279   5
   0   4  12 10807.7 389.935  24
   0  -4  12 10274.7 392.596  24
   0   4  12 10807.1 258.994   4
   0  -4  12 11275.0 264.672   4
   0  -4  13 108.773 26.8179   4
   0   4  13 64.3636 23.6230   4
   0   4  13 128.309 27.4360  19
   0  -4  13 64.0650 25.5684  12
   0  -4  13 57.0784 25.5768   5
   0   4  13 68.5085 26.2194   5
   0  -4  13 98.6953 24.9687  16
   0  -4  13 127.123 51.9474  24
   0   4  13 42.7610 38.3947  24
   0   4  13 61.3356 22.5529  12
   0  -4  13 55.3416 43.9129   1
   0   4  13 69.5693 44.7181   1
   0   4  13 94.4365 24.8332   3
   0  -4  13 87.3130 23.4792   3
   0   4  14 54.4902 43.2512   1
   0  -4  14 67.1852 43.0957   1
   0   4  14 110.741 28.5668   5
   0  -4  14 50.8325 26.5634   5
   0   4  14 112.386 26.7580  12
   0   4  14 95.0802 28.6762  19
   0  -4  14 95.6833 27.8115  12
   0  -4  14 65.9513 40.9649  24
   0   4  14 151.381 54.7306  24
   0  -4  14 97.6587 23.2798   3
   0   4  14 107.148 23.6385   3
   0  -4  14 83.4537 25.8028   4
   0   4  14 114.503 26.0832   4
   0   4  14 148.026 27.6820  20
   0  -4  15 692.040 99.2356   1
   0   4  15 467.929 82.7561   1
   0   4  15 598.771 45.0058  12
   0  -4  15 619.557 49.8331  12
   0  -4  15 673.393 55.4695   5
   0   4  15 638.700 51.9133   5
   0   4  15 575.911 50.2376  19
   0  -4  15 609.425 95.0127  24
   0   4  15 542.310 83.4202  24
   0   4  15 569.965 44.6031  20
   0   4  15 591.998 47.0825   4
   0  -4  15 605.913 48.1911   4
   0  -4  16 4206.68 133.212  19
   0  -4  16 4474.68 143.214   5
   0   4  16 4318.57 139.210   5
   0   4  16 3965.25 137.941  31
   0   4  16 4082.92 135.516  19
   0   4  16 4017.28 124.614  20
   0   4  16 4300.13 133.442   4
   0  -4  16 4424.65 137.061   4
   0   4  16 4004.73 123.955  11
   0   4  16 4129.17 125.500  12
   0   4  17 185.273 26.8195  19
   0  -4  17 189.423 25.6254  19
   0   4  17 207.309 23.0745  12
   0   4  17 252.738 31.4149  31
   0  -4  17 218.391 30.2830   5
   0   4  17 170.107 27.8848   5
   0   4  17 197.694 21.8778  20
   0   4  17 232.051 28.8528   4
   0  -4  17 251.261 29.9517   4
   0   4  18 125.189 22.2903  31
   0   4  18 143.990 20.8506  19
   0  -4  18 135.852 19.3621  19
   0  -4  18 147.228 22.7472   4
   0   4  18 125.476 21.7016   4
   0  -4  19 1492.79 45.1694  19
   0   4  19 1455.89 44.8004  19
   0   5   0 7.25340 11.8950   7
   0   5   0 254.928 26.1154   8
   0   5   1 7014.42 186.533   7
   0   5  -1 6976.15 185.296   8
   0   5  -1 6539.08 175.149   7
   0   5   2 19125.2 383.536  24
   0  -5   2 19390.6 387.487  24
   0   5   2 18054.4 381.767   1
   0  -5   2 19489.9 387.036   1
   0  -5   3 165.690 20.4645   1
   0   5   3 192.300 20.8939   1
   0   5   3 176.345 29.0364   7
   0   5   4 3670.66 110.648   9
   0   5   4 3765.55 141.940   7
   0  -5   4 3736.76 122.488   1
   0   5   4 3868.17 121.538   1
   0   5   5 28631.0 587.255   9
   0  -5   5 30024.1 638.113   1
   0   5   5 31146.1 636.398   1
   0   5   5 29390.2 659.577   7
   0   5   6 116726. 2323.49   1
   0  -5   6 119964. 2328.83   1
   0   5   7 17915.3 370.619   3
   0  -5   7 18121.6 372.215   3
   0  -5   7 16807.5 372.378   4
   0   5   7 18040.4 451.369   1
   0  -5   7 17699.7 456.358   1
   0   5   8 1658.84 59.4990   3
   0  -5   8 1558.66 59.2071   3
   0   5   8 1693.05 104.899   1
   0  -5   8 1508.64 104.603   1
   0  -5   8 1576.85 61.1498   4
   0   5   8 1739.09 61.4267   4
   0   5  -9 5677.89 202.556   9
   0   5   9 6133.38 150.858   4
   0  -5   9 5455.63 149.291   4
   0   5   9 5377.23 224.415   1
   0  -5   9 5896.86 235.824   1
   0   5   9 5899.79 232.499  24
   0  -5   9 5869.63 149.521   3
   0   5   9 5470.19 145.756   3
   0   5  10 2515.74 150.144  24
   0  -5  10 2362.28 153.314  24
   0  -5  10 2090.03 85.1134  12
   0  -5  10 2150.91 84.3126  16
   0   5  10 2347.20 91.9026  19
   0  -5  10 2093.29 85.8490   5
   0   5  10 2138.48 84.5596   5
   0   5  10 2157.15 140.463   1
   0  -5  10 2304.79 149.054   1
   0  -5  10 2228.46 85.4600   4
   0  -5  10 2165.47 79.8923   3
   0   5  10 2250.03 79.4353   3
   0   5  10 2288.08 82.8979   4
   0  -5  10 2267.67 85.3933  21
   0  -5  11 12573.8 421.562  24
   0   5  11 12214.0 404.747  24
   0  -5  11 11960.0 290.806  12
   0   5  11 11873.0 282.034  12
   0  -5  11 11502.9 285.271  16
   0   5 -11 11569.7 275.452  10
   0   5  11 11779.7 277.518   3
   0  -5  11 12018.5 280.731   3
   0   5  11 12140.9 405.780   1
   0  -5  11 12252.3 416.153   1
   0   5  11 11876.6 294.595  19
   0  -5  11 11842.9 285.640  21
   0   5  11 11948.4 288.774   5
   0  -5  11 11860.8 291.895   5
   0   5  11 12648.1 282.722   4
   0  -5  11 12979.2 287.570   4
   0   5  12 71789.2 1434.39   5
   0  -5  12 72201.6 1440.05   5
   0   5  12 73220.0 1611.62   1
   0  -5  12 68404.8 1615.23   1
   0  -5  12 73232.3 1624.30  24
   0   5  12 73628.9 1427.75  20
   0  -5  12 71621.5 1431.00  16
   0   5  12 71652.5 1423.76  12
   0  -5  12 72491.1 1435.95  12
   0  -5  12 71456.9 1422.43   3
   0   5  12 71082.5 1419.24   3
   0   5  12 72417.2 1603.69  24
   0  -5  12 75938.0 1431.66   4
   0   5  12 75590.7 1426.92   4
   0   5 -12 72077.0 1415.16  10
   0   5  12 70831.1 1439.69  19
   0   5  13 1103.19 62.8273   4
   0  -5  13 1171.43 65.8188   4
   0   5  13 1159.27 63.0932  20
   0   5  13 1154.08 70.0673  19
   0  -5  13 1169.66 64.7623  16
   0   5  13 1201.88 122.034  24
   0  -5  13 945.557 113.011  24
   0   5  13 973.367 111.559   1
   0  -5  13 1164.37 123.873   1
   0  -5  13 1224.10 71.6277   5
   0   5  13 1253.65 70.2871   5
   0   5  13 1192.52 63.2699  12
   0  -5  13 1066.47 66.8611  12
   0  -5  13 1132.67 61.1688   3
   0   5  13 1112.65 59.7106   3
   0   5  14 57.6723 24.8720  19
   0   5  14 132.223 26.0326   4
   0  -5  14 29.0318 20.5439   4
   0  -5  14 72.8393 42.1229  24
   0   5  14 84.9485 40.4416  24
   0  -5  14-9.29793 34.6103   1
   0   5  14 112.949 50.6490   1
   0  -5  14 57.1286 25.3609  12
   0   5  14 80.3347 21.8783  20
   0   5  14 78.3282 26.9300   5
   0  -5  14 99.0801 29.1257   5
   0   5  14 87.0553 22.7762  12
   0   5  15 45.1726 25.2957  19
   0   5  15 9.03038 18.6747  12
   0   5  15-28.0128 23.9950   5
   0  -5  15 4.95958 23.2686   5
   0   5  15 21.8749 17.5869  20
   0   5  15-12.6894 23.4709  31
   0   5  15 14.3191 19.8680   4
   0  -5  15-2.17712 19.9860   4
   0   5  15 8.09406 16.8305  11
   0  -5  15 24.9128 22.5761  12
   0   5  16 90.0304 25.8376  19
   0  -5  16 34.6753 21.2882  19
   0   5  16 20.6793 18.0256   4
   0  -5  16 38.0884 19.7389   4
   0  -5  16 24.0669 22.8962   5
   0   5  16 22.8412 21.2262   5
   0   5  16 34.4192 16.6273  20
   0   5  16 30.0880 16.4576  12
   0  -5  16 28.4030 20.4880  12
   0   5  16 26.8999 22.9132  31
   0   5  16 51.7820 18.9311  11
   0  -5  17 1366.65 58.2202  12
   0   5  17 4.06616 2.28632  12
   0   5  17 1501.22 58.2795   4
   0  -5  17 1640.64 62.6946   4
   0   5  17 1439.05 61.8413  31
   0   5  17 558.938 30.9257  11
   0  -5  17 1524.71 61.8566   5
   0   5  17 1491.94 60.3642   5
   0   5  17 1.99492 1.59097  20
   0   5  17 1343.94 57.3234  19
   0  -5  17 1402.62 55.8421  19
   0   5  18 126.401 19.1859  19
   0  -5  18 133.083 19.0372  19
   0   5  18 124.258 20.5209  31
   0  -5  18 128.795 20.8202  12
   0  -5  18 142.151 20.8757   4
   0   5  19 788.965 33.9520  31
   0   6   0 50698.3 1012.74   8
   0   6   0 50188.6 1019.22   7
   0   6  -1 30564.6 644.929   7
   0   6  -1 30910.3 653.748   8
   0   6   1 31215.7 658.310   7
   0   6  -2 2357.19 100.761   8
   0  -6   2 2398.16 66.2671   1
   0   6   2 2233.47 60.2120   1
   0  -6   2 2289.61 64.6516  24
   0   6   3 15554.6 352.515   9
   0  -6   3 14924.3 326.995   1
   0   6   3 14864.4 322.918   1
   0   6   3 14985.2 323.161  24
   0  -6   3 14830.9 327.088  24
   0   6   4 18.2485 15.7691   9
   0   6   4 24.0079 21.4268   7
   0   6   4 71.2890 16.7515  24
   0   6   4 58.8959 17.3233   1
   0  -6   4 12.2997 15.2652   1
   0   6   5 1091.78 80.0088   7
   0   6   5 1191.77 55.7464   9
   0  -6   5 1079.54 66.6178   1
   0   6   5 1272.56 69.7658   1
   0  -6   6 959.632 69.8487   1
   0   6   6 918.844 65.2596   1
   0  -6   7 14778.3 393.520   1
   0   6   7 15109.5 385.826   1
   0  -6   7 14723.9 308.290   4
   0   6   7 15109.2 306.412   4
   0   6   7 14288.3 304.181   3
   0   6   7 15144.7 387.724  24
   0   6   8 9584.19 296.042   1
   0  -6   8 9451.63 302.705  24
   0   6   8 9767.00 298.678  24
   0   6   8 9618.47 213.305   4
   0  -6   8 9295.37 215.006   4
   0   6   8 9156.33 211.247   3
   0  -6   8 9104.25 212.117   3
   0  -6   9 28.8540 25.0742   1
   0   6   9 53.5363 26.8590   1
   0  -6   9 23.3022 28.4857  24
   0   6   9 16.2202 24.2633  24
   0  -6   9 45.0206 15.5533   3
   0   6   9 55.0777 15.5976   3
   0   6   9 33.4660 18.9232  19
   0   6   9 30.4007 15.0393   4
   0  -6   9 24.0045 14.6825   4
   0  -6   9 30.3545 17.6975  12
   0  -6   9 27.6599 16.6906  21
   0   6  -9 51.0549 26.0345   9
   0  -6  10 12668.0 296.133  21
   0   6  10 12513.8 396.188  24
   0  -6  10 13177.1 413.309  24
   0   6  10 12983.2 307.411  19
   0   6  10 12480.5 284.250   3
   0  -6  10 12772.3 287.388   3
   0  -6  10 13361.1 292.419   4
   0   6  10 12930.2 287.245   4
   0  -6  10 11832.3 294.461   5
   0   6  10 11941.6 291.430   5
   0  -6  10 12351.1 296.973  12
   0   6  10 12505.2 398.511   1
   0  -6  10 12457.0 407.950   1
   0  -6  11 3107.65 114.464  12
   0   6  11 3160.97 107.201  12
   0   6  11 3291.36 185.786   1
   0  -6  11 3074.75 191.404   1
   0  -6  11 3368.35 114.712  21
   0   6  11 3242.62 183.314  24
   0   6  11 3190.98 107.934  20
   0   6 -11 3293.72 108.607  10
   0  -6  11 3182.02 114.627  16
   0   6  11 3256.55 104.754   3
   0  -6  11 3325.41 107.828   3
   0   6  11 3428.21 108.309   4
   0  -6  11 3509.42 114.071   4
   0   6  11 3260.84 113.502   5
   0  -6  11 3166.95 115.429   5
   0   6  11 3170.87 120.002  19
   0  -6  11 3043.76 185.698  24
   0   6  12 41307.1 840.439   5
   0  -6  12 41705.0 846.151   5
   0   6  12 39882.1 828.431   4
   0  -6  12 41558.0 835.046   4
   0   6 -12 41918.3 828.088  10
   0  -6  12 40834.8 841.857  16
   0  -6  12 40650.3 1015.55   1
   0   6  12 39172.9 989.254   1
   0  -6  12 41272.1 843.446  12
   0   6  12 39869.4 826.052  12
   0   6  12 39373.9 987.430  24
   0  -6  12 40554.2 1013.36  24
   0   6  12 40427.2 849.081  19
   0   6  12 40286.4 827.886  20
   0   6  12 40414.0 824.377   3
   0  -6  12 41521.8 829.649   3
   0   6  13 629.280 49.8165   5
   0  -6  13 660.311 52.0842   5
   0  -6  13 247.115 62.3966   1
   0   6  13 457.177 74.3067   1
   0  -6  13 494.084 81.2000  24
   0   6  13 430.684 72.6162  24
   0  -6  13 478.725 42.1078   4
   0   6  13 448.696 39.1422   4
   0   6  13 520.656 39.7966   3
   0  -6  13 623.036 44.2760   3
   0  -6  13 415.686 42.3279  16
   0   6  13 418.667 46.7246  31
   0  -6  13 391.361 42.6646  12
   0   6  13 386.161 36.5604  12
   0   6  13 384.035 36.8665  20
   0   6  13 415.521 45.2799  19
   0   6 -13 414.581 36.2425  10
   0   6  14 3832.33 138.036  31
   0   6  14 3383.42 208.237   1
   0  -6  14 3781.04 223.390   1
   0   6  14 3761.57 128.582  11
   0   6 -14 3986.19 115.783  10
   0   6  14 3823.52 123.904   4
   0  -6  14 3879.03 127.729   4
   0   6  14 3401.90 203.595  24
   0  -6  14 3378.39 211.297  24
   0  -6  14 3753.75 131.532  12
   0   6  14 3690.32 117.663  12
   0   6  14 3793.60 130.605   5
   0  -6  14 4042.43 137.334   5
   0   6  14 3670.11 117.889  20
   0   6  14 3686.36 133.212  19
   0   6  15 1758.91 71.9423  20
   0   6  15 1824.24 86.4157  19
   0  -6  15 1936.76 85.8035  12
   0   6  15 1936.42 74.5120  12
   0   6  15 2010.87 81.2292   4
   0  -6  15 2018.93 85.1006   4
   0   6  15 1923.26 81.2914  11
   0   6  15 1941.83 89.6379  31
   0  -6  15 2029.59 88.6998   5
   0   6  15 2030.71 86.4287   5
   0  -6  16 1237.32 59.3237   5
   0   6  16 1171.90 57.0076   5
   0   6  16 1206.53 60.0497  19
   0   6  16 1194.95 52.7910  11
   0  -6  16 1247.67 57.6565   4
   0   6  16 1235.45 55.4554   4
   0  -6  16 1266.22 58.3558  19
   0   6  16 1082.45 58.4895  31
   0   6  16 9.46814 3.75530  12
   0  -6  16 1159.36 58.1640  12
   0   6  17 1499.20 60.4471  19
   0   6  17 1531.31 57.9550   4
   0  -6  17 1505.79 59.7047   4
   0   6  17 1429.70 62.8940  31
   0  -6  17 1420.57 57.1958  19
   0  -6  17 1452.59 60.4577  12
   0  -6  18 1544.78 57.3103  12
   0   6  18 1491.75 58.2761  31
   0   6  18 1465.73 53.3529  19
   0  -6  18 1542.43 52.0325  19
   0  -6  19 1285.94 41.4302  12
   0  -6  19 1284.61 41.3540  20
   0   7   0 293.717 32.7707   8
   0   7   0 203.291 29.5850   7
   0   7  -1 29114.1 633.561   8
   0   7   1 29572.0 641.354   7
   0   7  -1 29491.8 630.586   7
   0   7  -2-6.05768 17.3208   8
   0   7  -2 2.35013 14.9099   7
   0   7   2 21.5026 17.5664   7
   0  -7   3 56576.0 1147.04  24
   0   7   3 60229.1 1200.57   9
   0   7  -3 58141.6 1181.28   7
   0   7  -3 59997.9 1222.44   8
   0   7   3 59313.1 1142.34   1
   0  -7   3 61035.4 1151.62   1
   0  -7   4 41872.0 840.213  24
   0   7   4 40259.7 833.090  24
   0   7   4 40688.1 835.954   1
   0  -7   4 41741.4 840.753   1
   0   7   4 42510.3 860.372   9
   0   7   5 6445.51 226.962   7
   0   7   5 6095.17 181.327  24
   0  -7   5 6317.85 188.797  24
   0   7   5 6243.81 184.952   1
   0  -7   5 6312.43 189.256   1
   0   7   5 6180.62 176.212   9
   0  -7   6 22661.5 518.720   1
   0   7   6 23119.1 514.528  24
   0  -7   6 21647.0 515.063  24
   0   7   7 4486.20 173.435  24
   0  -7   7 4593.36 180.010  24
   0   7   7 4506.24 114.831   3
   0  -7   7 4459.62 176.769   1
   0   7   7 4341.64 173.397   1
   0   7   7 4714.21 116.430   4
   0  -7   8 19521.7 407.445   4
   0   7   8 19669.6 404.992   4
   0   7  -8 19287.0 516.484   9
   0   7   8 19220.0 497.843  24
   0  -7   8 20347.6 513.823  24
   0   7   8 19790.7 404.602   3
   0  -7   8 19288.7 405.196   3
   0  -7   8 18935.9 506.203   1
   0   7   8 18947.7 497.484   1
   0  -7   9 49801.1 1002.47  29
   0   7   9 49154.1 1102.22   1
   0  -7   9 50960.3 1124.37   1
   0  -7   9 48932.8 994.367  21
   0   7   9 50280.3 1011.25  19
   0   7   9 50193.5 1011.99  31
   0  -7   9 50668.5 1119.67  24
   0   7   9 49230.0 1102.77  24
   0   7  -9 50272.6 1108.52   9
   0  -7   9 48687.2 996.308  16
   0  -7   9 49663.6 995.893  12
   0   7   9 50257.2 978.920   3
   0  -7   9 49137.2 979.701   3
   0   7   9 51047.3 980.817   4
   0  -7   9 49427.2 984.371   4
   0  -7  10 377.655 64.1978   1
   0   7  10 448.471 65.6158   1
   0  -7  10 425.950 38.0663  21
   0   7  10 457.863 44.6341  19
   0  -7  10 454.242 36.2961   4
   0   7  10 419.883 33.9113   4
   0   7  10 386.494 41.9339  31
   0  -7  10 364.997 31.9355   3
   0   7  10 457.772 33.5061   3
   0  -7  10 423.578 38.9494  12
   0   7  10 347.334 58.1025  24
   0  -7  10 378.497 64.5290  24
   0   7  10 429.071 36.3278   5
   0   7 -10 366.550 36.1774  10
   0  -7  11 12563.4 415.696   1
   0   7  11 12037.1 398.312   1
   0   7  11 11726.7 299.114  19
   0  -7  11 11717.0 404.390  24
   0  -7  11 12169.8 290.784  21
   0   7  11 11579.1 391.057  24
   0  -7  11 12348.9 282.843   4
   0   7  11 11948.4 277.273   4
   0   7  11 11967.2 303.560  31
   0   7  11 11597.7 272.885   3
   0  -7  11 11433.0 275.098   3
   0  -7  11 12191.9 292.462  12
   0   7  11 11533.5 283.121   5
   0  -7  11 11688.2 287.858   5
   0   7 -11 12084.9 284.911  10
   0   7  12 7049.85 193.784   5
   0  -7  12 6919.84 196.483   5
   0   7  12 7488.29 204.555  11
   0  -7  12 7218.32 308.921   1
   0   7  12 7439.26 300.104   1
   0   7  12 7051.17 205.061  19
   0   7  12 6929.91 289.731  24
   0  -7  12 6679.60 297.918  24
   0   7  12 6842.21 185.625   4
   0  -7  12 7285.84 190.944   4
   0   7  12 7215.69 208.993  31
   0   7  12 6629.69 180.577   3
   0  -7  12 6672.32 182.966   3
   0  -7  12 6495.99 195.015  16
   0   7 -12 7252.42 189.801  10
   0  -7  12 6872.28 197.096  12
   0  -7  13 10565.7 273.547  12
   0  -7  13 10813.8 274.234  16
   0  -7  13 10433.5 396.833   1
   0   7  13 9991.83 376.146   1
   0   7  13 10477.7 379.535  24
   0  -7  13 10805.2 396.498  24
   0  -7  13 11040.3 265.011   4
   0   7  13 11029.6 261.715   4
   0   7  13 10567.4 274.050  11
   0   7  13 10660.6 282.152  31
   0   7  13 10568.8 279.308  19
   0   7 -13 10897.9 260.148  10
   0  -7  13 11009.7 275.066   5
   0   7  13 11129.6 271.070   5
   0  -7  14 3238.11 111.194   4
   0   7  14 3168.03 106.939   4
   0   7  14 3002.66 119.814  31
   0   7  14 3145.15 114.604  11
   0  -7  14 3205.44 115.670   5
   0   7  14 3164.24 112.642   5
   0   7 -14 3203.61 103.014  10
   0   7  14 3235.38 120.143  19
   0  -7  14 3139.88 116.066  12
   0   7  14 2877.83 97.6199  17
   0  -7  15 1574.61 75.8647  12
   0   7  15 1439.53 76.3760  31
   0   7  15 1675.03 75.0220   5
   0  -7  15 1657.14 75.6257   5
   0   7  15 1632.16 73.7509  11
   0   7  15 1613.47 77.9272  19
   0  -7  15 1760.51 74.5447   4
   0   7  15 1851.06 73.4490   4
   0  -7  16 412.446 35.6456  19
   0   7  16 385.288 36.9860  31
   0   7  16 322.871 29.5679  11
   0   7  16 380.429 36.6622  19
   0  -7  16 399.991 36.6158  12
   0  -7  16 460.611 34.7346   4
   0  -7  17 255.505 27.1166  12
   0  -7  17 254.585 25.1083  19
   0   7  17 277.042 27.6044  19
   0   7  17 233.750 27.9203  31
   0  -7  18 1414.98 46.1897  19
   0  -7  18 1446.34 51.7949  12
   0  -7  18 1480.66 52.7701  20
   0   8   0 1447.98 76.6121   8
   0   8   0 1555.85 85.3868   7
   0   8  -1 26962.5 596.651   8
   0   8   1 27108.2 609.649   7
   0   8  -1 26903.9 598.370   7
   0   8  -2 133.528 30.2723   8
   0   8  -2 131.627 26.9107   7
   0   8   2 106.318 27.9179   7
   0   8   3 33119.2 716.176   9
   0   8  -3 33642.8 734.017   8
   0   8   3 32716.4 736.134   7
   0   8  -3 31112.9 690.866   7
   0   8   4 11899.2 268.958   1
   0   8  -4 11673.7 299.499   7
   0   8  -4 12206.0 345.694   8
   0   8   4 12560.7 318.457   9
   0  -8   5 13708.4 324.782   1
   0   8   5 12844.0 313.664   1
   0   8   5 13897.0 330.146   9
   0   8  -5 12810.2 319.720   7
   0  -8   5 12943.3 319.129  24
   0   8   5 12891.0 311.894  24
   0   8  -6 587.490 44.6586   7
   0  -8   6 575.197 52.5750   1
   0   8   6 583.746 51.7373   1
   0   8   6 554.076 48.6096  24
   0  -8   6 551.426 50.7283  24
   0  -8   7 20.2796 18.1987   1
   0   8   7 18.7993 19.3269   1
   0   8   7 29.4125 21.0279  24
   0  -8   7 11.9931 18.4894  24
   0   8   8 532.062 31.6192   3
   0  -8   8 593.663 42.2741  12
   0   8   8 537.211 43.8568  11
   0  -8   8 534.465 41.6026  15
   0   8   8 574.867 62.3119   1
   0  -8   8 620.120 67.8137   1
   0  -8   8 568.133 42.9384  29
   0   8   8 669.553 50.0707  19
   0   8  -8 617.899 73.9894   9
   0   8   8 573.601 46.0915  31
   0   8   8 491.479 56.5909  24
   0  -8   8 593.593 64.9715  24
   0  -8   8 565.913 42.2977  14
   0  -8   9 10211.0 248.251  12
   0  -8   9 9721.35 246.963  21
   0   8   9 10227.9 262.658  19
   0   8   9 10038.3 257.783  11
   0   8   9 10101.0 324.692   1
   0  -8   9 10330.2 336.151   1
   0   8   9 9960.67 260.867  31
   0   8  -9 9990.09 341.134   9
   0  -8   9 9242.77 321.913  24
   0   8   9 9656.58 315.949  24
   0  -8   9 10068.9 251.012  16
   0   8   9 9777.43 228.216   3
   0  -8   9 10427.0 256.111  29
   0   8   9 10259.8 229.914   4
   0   8  10 27779.4 581.136   3
   0  -8  10 27686.8 719.546  24
   0   8  10 27904.6 705.426  24
   0  -8  10 28897.2 605.553  12
   0   8 -10 29519.5 721.144   9
   0   8  10 28131.6 614.885  11
   0  -8  10 28532.2 605.757  21
   0   8  10 28111.6 618.764  19
   0   8  10 28016.1 618.148  31
   0  -8  10 28309.9 607.611  16
   0   8 -10 29691.3 603.880  10
   0   8  10 28728.4 584.034   4
   0  -8  10 29257.0 589.901   4
   0  -8  10 28435.2 729.744   1
   0   8  10 28029.9 708.893   1
   0  -8  11 23519.7 511.577  12
   0   8  11 22681.4 523.069  31
   0  -8  11 21646.6 630.787   1
   0   8  11 23231.4 625.763   1
   0   8 -11 23641.4 507.315  10
   0   8  11 22858.0 518.683  11
   0   8  11 22939.2 522.765  19
   0  -8  11 23612.6 512.584  21
   0  -8  11 21965.0 628.881  24
   0   8  11 22443.3 615.740  24
   0  -8  11 22424.8 512.952  16
   0   8  11 22521.4 497.810   5
   0   8  11 24429.5 492.839   4
   0  -8  11 25413.7 500.163   4
   0   8 -12 13464.1 316.878  10
   0   8  12 13139.4 332.836  31
   0   8  12 13136.2 326.850  11
   0  -8  12 13231.5 324.172  12
   0   8  12 13006.7 331.984  19
   0  -8  12 13425.8 323.351  21
   0  -8  12 13712.8 312.499   4
   0   8  12 13791.3 307.115   4
   0   8  12 13654.6 314.913   5
   0   8 -13 883.864 52.5982  10
   0   8  13 749.370 59.5106  31
   0   8  13 878.827 58.7595  11
   0   8  13 765.310 51.0774   5
   0  -8  13 847.150 54.4494   5
   0  -8  13 763.823 55.9457  12
   0   8  13 868.419 50.1357   4
   0  -8  13 877.931 51.9506   4
   0   8  13 794.310 48.9907  17
   0   8  13 904.029 62.0835  19
   0   8  14 5542.83 172.225  31
   0   8  14 5542.21 165.652  11
   0   8  14 5536.07 157.644   5
   0  -8  14 5610.17 160.887   5
   0   8 -14 6117.20 157.546  10
   0   8  14 5296.57 147.390  17
   0  -8  14 5865.41 159.258   4
   0   8  14 5706.49 153.609   4
   0   8  14 5444.80 170.427  19
   0  -8  14 5441.88 164.587  12
   0   8  15 1847.87 84.1434  19
   0   8  15 2020.70 81.7760  11
   0  -8  15 1954.48 82.6356  12
   0   8  15 1871.24 86.1199  31
   0  -8  15 2061.97 78.2628   4
   0   8 -15 2168.56 73.5520  10
   0   8  16 3093.42 106.903  31
   0   8  16 3105.37 104.606  19
   0   8  16 3142.64 97.8161  11
   0  -8  16 3172.88 102.808  12
   0  -8  17 35.7679 15.4651  12
   0   8  17-1.74016 4.25356  11
   0   8  17 31.7696 14.5673  19
   0  -8  17 16.7016 13.6792  19
   0  -8  18 477.461 25.3252  20
   0  -8  18 490.455 25.3856  12
   0   9   0 11.6315 14.9455   8
   0   9   0 3.51675 17.6390   7
   0   9  -1 59.5577 22.5455   8
   0   9  -1 79.9695 24.5371   7
   0   9   1 63.6050 26.2349   7
   0   9   2 121.604 32.9196   9
   0   9  -2 213.123 35.5353   8
   0   9   2 184.418 36.6046   7
   0   9  -2 142.258 28.3015   7
   0   9   3 7155.07 231.665   9
   0   9  -3 7181.03 238.713   8
   0   9  -3 6937.44 211.334   7
   0   9   3 6688.31 238.240   7
   0   9  -4 10007.2 305.127   8
   0   9   4 10042.6 281.789   9
   0   9   4 8688.76 298.084   7
   0   9  -4 9154.05 257.664   7
   0   9  -5 1959.60 121.954   8
   0   9   5 1957.66 98.6367   9
   0   9  -5 1877.46 89.2776   7
   0   9  -6 11719.2 369.270   8
   0  -9   7 13035.0 314.300  15
   0   9   7 13957.3 329.986  19
   0  -9   7 13092.0 313.590  14
   0  -9   7 14265.2 321.492  29
   0   9   7 13979.0 328.351  31
   0   9   7 13656.6 324.595  11
   0   9  -7 13837.7 430.817   9
   0  -9   7 13932.6 315.528  16
   0  -9   8 31.6342 17.9688  12
   0   9   8 44.3786 20.8058  11
   0  -9   8 55.4958 20.5028  14
   0   9   8 45.3909 23.5046  19
   0   9  -8 27.4862 28.8451   9
   0  -9   8 25.0447 18.2970  15
   0  -9   8 56.8587 21.1336  16
   0   9   8 34.3002 21.4739  31
   0  -9   8 49.6855 21.6829  29
   0  -9   9 7432.94 199.613  12
   0   9   9 7485.36 214.588  31
   0   9  -9 7426.86 298.825   9
   0  -9   9 7221.85 202.938  16
   0  -9   9 7804.85 209.006  29
   0   9   9 7647.88 216.609  19
   0   9   9 7362.01 210.275  11
   0   9  10 45418.3 958.648  19
   0  -9  10 45524.1 942.803  21
   0  -9  10 46396.7 940.670  12
   0   9  10 46184.8 958.370  31
   0   9 -10 46508.2 1081.49   9
   0  -9  10 45595.8 946.784  16
   0  -9  10 45283.3 949.295  29
   0   9 -10 48593.9 943.089  10
   0   9  10 47116.7 940.625  17
   0   9  10 45889.7 953.037  11
   0   9  11 856.271 62.5500  31
   0   9  11 851.993 60.6706  11
   0   9  11 806.314 53.8395  17
   0  -9  11 833.275 59.0751  16
   0   9 -11 781.369 54.1710  10
   0  -9  11 873.908 59.2529  21
   0   9  11 948.417 66.1583  19
   0  -9  11 932.568 59.3844  12
   0   9  12 3014.38 119.110  19
   0   9  12 2860.16 117.577  31
   0   9  12 2773.01 113.239  11
   0  -9  12 2912.55 114.470  16
   0   9  12 2955.52 104.320  17
   0  -9  12 2865.32 111.539  21
   0  -9  12 3025.86 112.365  12
   0   9 -12 3007.02 109.231  10
   0   9  13 2352.10 101.105  19
   0   9  13 2288.29 85.4800  17
   0  -9  13 2253.20 94.0832  12
   0   9  13 2084.66 94.5804  11
   0   9  13 2387.13 101.962  31
   0   9 -13 2244.14 88.9812  10
   0   9  14-4.62424 22.7554  19
   0   9  14 8.45769 18.6736  11
   0  -9  14 6.08522 19.7026  12
   0   9  14 25.3110 13.0069  17
   0   9  14 14.1067 20.2551  31
   0   9 -14 15.0514 16.6724  10
   0   9  15 3465.41 111.547  11
   0   9 -15 3607.32 102.696  10
   0   9  15 3389.63 117.455  31
   0  -9  15 3466.56 112.532  12
   0   9  15 3250.87 114.208  19
   0   9  16 334.461 27.4552  11
   0   9  16 251.300 27.6277  19
   0  -9  16 304.341 29.7108  12
   0  -9  17 2179.41 52.5679  19
   0  -9  17 2128.22 54.6281  12
   0  10   0 38112.0 843.688   7
   0  10  -1 1260.29 84.1055   7
   0  10   1 1241.97 88.9718   7
   0  10   1 1216.81 93.9540   9
   0  10  -1 1180.95 76.9751   8
   0  10   2 888.073 78.2919   7
   0  10  -2 824.957 67.2277   7
   0  10  -2 1021.93 74.9187   8
   0  10   2 1034.85 84.2298   9
   0  10  -3 208.178 33.8633   7
   0  10   3 239.794 45.6222   7
   0  10   3 210.450 41.0256   9
   0  10  -3 283.919 43.3681   8
   0  10  -4 6710.34 211.131   7
   0  10   4 7127.84 265.880   7
   0  10  -4 6871.11 246.802   8
   0  10   4 7168.57 237.540   9
   0  10  -5 46984.5 1063.21   8
   0  10   5 47222.1 1011.30   9
   0  10   5 48051.3 958.074  17
   0  10   5 47727.3 965.314  11
   0  10   5 47448.1 967.413  19
   0  10   6 29374.7 657.133  31
   0  10   6 30636.1 652.099  17
   0  10  -6 35260.0 666.639  11
   0  10   6 30244.0 661.716  19
   0 -10   6 30373.7 645.621  14
   0  10  -6 35340.4 664.884  18
   0 -10   6 29715.0 645.250  15
   0  10  -6 29975.8 758.603   8
   0  10  -6 30989.8 792.741   9
   0 -10   6 31063.4 644.845  16
   0 -10   6 30833.8 651.479  29
   0 -10   7 3043.34 102.375  12
   0  10   7 3154.15 110.214  17
   0  10   7 2823.63 112.855  31
   0 -10   7 3078.66 107.150  16
   0  10   7 2999.51 117.157  19
   0 -10   7 2811.60 104.844  14
   0 -10   7 2927.56 107.137  15
   0 -10   7 2906.89 108.869  29
   0  10  -7 2922.23 180.491   9
   0  10  -7 2668.22 162.631   8
   0  10   8 2452.96 103.349  11
   0  10   8 2582.54 106.247  31
   0  10   8 2478.66 97.3370  17
   0  10  -8 2443.33 162.094   8
   0  10  -8 2345.60 162.684   9
   0 -10   8 2383.24 95.3579  16
   0 -10   8 2211.45 92.3780  21
   0  10   8 2553.70 107.879  19
   0 -10   8 2394.30 98.2704  29
   0 -10   8 2294.25 95.2921  15
   0 -10   8 2225.15 93.9758  14
   0 -10   8 2434.59 92.3236  12
   0 -10   9 57.8881 21.5216  12
   0  10   9 34.1680 22.2731  11
   0 -10   9 56.1355 23.6263  16
   0  10   9 57.6751 24.2703  31
   0  10  -9 77.4506 39.8153   9
   0  10  -9 48.9501 38.8294   8
   0  10  -9 30.7881 21.2361  10
   0  10   9 37.9207 21.5396  17
   0  10   9 104.688 29.4411  19
   0 -10   9 26.7592 24.2663  29
   0  10  10 19911.0 470.835  19
   0  10 -10 21057.9 594.595   9
   0  10 -10 19742.1 610.780   8
   0  10  10 20389.0 453.716  17
   0 -10  10 20318.6 460.583  16
   0  10 -10 20363.9 454.074  10
   0 -10  10 20621.2 463.550  29
   0 -10  10 20241.3 451.787  12
   0  10  10 20244.0 470.379  31
   0  10  10 20543.8 468.224  11
   0 -10  11 71.2407 23.7319  12
   0  10  11 87.2783 28.0211  11
   0 -10  11 136.707 29.5906  21
   0  10 -11 82.4974 41.1467   8
   0  10  11 70.5005 28.8506  19
   0  10  11 51.0476 21.3863  17
   0  10 -11 74.3283 25.3031  10
   0 -10  11 55.1944 26.8808  16
   0  10  11 116.950 30.9496  31
   0 -10  12 285.116 37.4262  21
   0  10  12 272.038 38.9656  31
   0  10  12 268.543 31.1012  17
   0 -10  12 297.697 37.5462  16
   0  10  12 287.755 39.8604  19
   0  10 -12 231.301 32.0634  10
   0  10  12 196.817 33.4868  11
   0 -10  12 290.584 36.4295  12
   0  10  13 573.783 49.5515  19
   0  10  13 591.338 40.5490  17
   0  10  13 629.839 48.9799  11
   0  10  13 548.754 48.1162  31
   0  10 -13 670.153 46.8455  10
   0 -10  13 582.970 45.8787  12
   0  10  14 4047.27 109.603  31
   0  10  14 4325.92 108.431  11
   0  10  14 4159.05 109.937  19
   0 -10  14 4337.14 104.445  12
   0  10  15 22.7354 18.5208  19
   0 -10  15 26.0975 18.2381  12
   0  10 -15 62.9364 16.6988  10
   0  10  15 53.9188 18.1552  11
   0  10  16 1646.58 58.5321  11
   0 -10  16 1619.11 59.6479  12
   0  10 -16 1618.12 50.2790  10
   0 -10  17 679.497 30.1997  12
   0 -10  17 732.309 31.2900  20
   0 -10  17 630.859 28.4413  19
   0  11   0 13.8239 20.0155   7
   0  11   0-5.96331 26.7518   9
   0  11  -1 7052.69 240.615   7
   0  11   1 6765.08 249.651   7
   0  11   1 7343.14 269.101   9
   0  11  -1 7449.52 280.647   9
   0  11  -2 21540.3 527.434   7
   0  11   2 22060.7 565.950   7
   0  11  -2 21174.5 520.294   8
   0  11   2 22029.8 564.722   9
   0  11  -3 4.21284 16.7073  18
   0  11  -3 8.37400 16.0991  17
   0  11   3 50.7702 27.8960   9
   0  11   3 2.22586 15.7910  11
   0  11  -3 7.55937 16.9585   7
   0  11   3 23.0321 27.3992   7
   0  11  -4 6695.11 285.337   9
   0  11   4 6605.34 241.272   9
   0  11  -4 6873.90 248.476   8
   0  11  -4 7842.59 201.165  11
   0  11   4 7056.29 197.288  11
   0  11  -4 6989.24 220.205   7
   0  11   4 6826.32 273.555   7
   0  11  -4 7649.09 198.236  18
   0 -11   4 6772.85 182.065  14
   0  11  -4 7234.48 195.904  17
   0  11   4 6876.85 191.105  17
   0 -11   4 6563.73 181.357  15
   0  11  -5 754.954 52.6964  11
   0  11   5 681.955 50.8587  11
   0 -11   5 672.574 43.3855  16
   0 -11   5 708.539 46.3799  14
   0 -11   5 739.157 47.5240  15
   0  11  -5 704.509 89.2715   9
   0  11  -5 582.955 68.2863   8
   0  11  -5 819.309 53.5277  17
   0  11   5 633.176 47.5319  17
   0  11  -5 646.679 48.8874  18
   0  11   5 806.258 69.6381   9
   0  11   5 793.507 88.5206   7
   0  11  -6 2401.86 95.2270  11
   0 -11   6 1976.39 84.4664  15
   0  11  -6 1927.66 131.598   8
   0  11  -6 1923.21 150.219   9
   0 -11   6 2042.85 82.7482  16
   0  11   6 2028.48 87.4436  17
   0 -11   6 1929.11 83.3074  14
   0  11  -6 2175.36 91.7776  18
   0 -11   6 1955.99 85.9741  29
   0  11   6 1916.82 91.4037  19
   0 -11   7 4648.45 148.827  15
   0 -11   7 4766.66 149.251  14
   0  11   7 4887.25 152.290  17
   0  11   7 4605.50 158.890  19
   0 -11   7 4745.06 147.862  21
   0 -11   7 4992.82 149.039  16
   0  11  -7 5405.14 159.690  18
   0 -11   7 4890.28 152.516  29
   0  11  -7 4685.72 245.451   9
   0  11  -7 4129.69 211.925   8
   0 -11   8 682.704 45.9956  12
   0 -11   8 516.732 44.9936  16
   0  11  -8 620.095 49.5180  18
   0 -11   8 568.008 47.9091  15
   0 -11   8 521.341 46.2093  29
   0  11   8 527.062 45.3707  17
   0  11  -8 552.668 79.9318   8
   0  11  -8 511.386 82.0700   9
   0  11  -8 503.127 43.8293  10
   0 -11   8 505.367 45.1535  14
   0  11   8 511.323 51.0587  19
   0 -11   8 549.412 45.8440  21
   0 -11   9 484.125 47.2453  29
   0  11   9 506.472 50.6784  19
   0 -11   9 506.013 46.1506  21
   0 -11   9 551.605 47.8732  16
   0  11   9 496.165 43.7856  17
   0  11  -9 440.723 42.3077  10
   0  11  -9 366.550 72.3064   9
   0 -11   9 431.606 40.0184  12
   0  11   9 428.301 47.0247  11
   0 -11  10 39735.2 824.586  29
   0  11  10 39053.1 813.488  17
   0 -11  10 39408.4 822.263  16
   0  11 -10 40718.0 985.694   9
   0  11 -10 40163.5 817.894  10
   0  11  10 39804.1 831.252  11
   0  11  10 38171.9 831.948  19
   0 -11  10 39236.6 810.114  12
   0 -11  11 245.034 32.4863  12
   0  11  11 294.748 41.5956  19
   0  11  11 370.338 41.2666  11
   0  11  11 304.843 33.8485  17
   0 -11  11 267.746 35.6782  16
   0  11 -11 254.233 34.5456  10
   0 -11  12 2293.07 94.3696  21
   0 -11  12 2298.05 90.4069  12
   0  11 -12 2327.95 92.9142  10
   0  11  12 2037.78 95.4636  19
   0  11  12 2170.60 95.9104  11
   0  11  12 2150.07 84.9880  17
   0 -11  13 3812.23 118.513  12
   0  11  13 3388.13 122.805  19
   0  11 -13 3666.07 117.846  10
   0  11  13 3825.59 125.864  11
   0  11  13 3446.93 108.229  17
   0  11  14 146.309 25.3029  11
   0  11 -14 151.910 22.3769  10
   0 -11  14 174.589 25.5493  12
   0  11  15 58.2334 16.9339  11
   0  11 -15 69.6519 15.1536  10
   0 -11  15 62.7461 17.0480  12
   0  11 -16 186.369 14.4579  10
   0 -11  16 221.007 20.1482  19
   0  11  16 218.790 18.6562  11
   0 -11  16 199.460 18.8780  12
   0  11 -17 235.623 15.1491  27
   0  12   0 132.846 24.8526  17
   0  12   0 134.861 26.2475  11
   0  12   0 104.678 33.2873   7
   0 -12   0 110.598 20.6440  22
   0  12   0 182.376 46.1387   9
   0  12   1 282.511 32.6066  17
   0  12  -1 299.174 33.7066  17
   0  12   1 251.282 49.9320   7
   0  12  -1 269.204 46.1703   7
   0  12   1 218.834 31.2527  11
   0  12  -1 214.335 30.0865  11
   0 -12   1 243.096 27.8728  22
   0  12   1 256.344 53.9925   9
   0  12  -1 298.129 59.7607   9
   0  12   2 850.090 56.5949  11
   0  12  -2 916.811 57.9212  11
   0  12   2 973.371 92.6484   9
   0  12  -2 849.154 55.3126  17
   0  12  -2 863.613 46.7902  10
   0  12  -2 839.474 55.3132  18
   0 -12   2 813.101 49.9343  22
   0  12   2 821.332 85.7899   7
   0  12  -2 988.735 80.4812   7
   0 -12   3 27210.5 583.628  14
   0  12   3 27540.7 691.345   9
   0  12  -3 26274.9 738.165   9
   0  12  -3 29354.5 604.269  11
   0  12   3 27285.7 603.657  11
   0  12   3 28653.3 717.950   7
   0  12  -3 29167.7 658.231   7
   0  12  -3 29063.8 602.953  18
   0 -12   3 27885.1 585.159  15
   0  12  -3 28854.6 602.375  17
   0  12  -3 27127.9 580.148  10
   0 -12   4 5180.77 151.415  14
   0  12  -4 5605.16 164.657  18
   0  12  -4 5095.19 148.444  10
   0 -12   4 5050.15 150.702  15
   0  12   4 5363.14 241.184   7
   0  12   4 5146.32 159.913  17
   0  12  -4 5684.43 165.415  17
   0  12  -4 5042.06 252.743   9
   0  12   4 4720.42 203.782   9
   0  12   4 5027.22 163.440  11
   0  12  -4 5506.80 164.270  11
   0 -12   5 2.02713 16.3964  14
   0 -12   5 16.1434 16.2209  16
   0  12  -5-16.7510 29.7051   9
   0  12   5 39.1389 21.5056  11
   0  12  -5 23.9252 20.6121  11
   0  12  -5 13.5274 16.5079  10
   0 -12   5-2.04841 15.9187  15
   0  12  -5 19.1328 19.5286  17
   0  12   5 61.2238 23.7696  17
   0  12  -5 14.3081 19.1014  18
   0  12   6 8511.23 240.521  11
   0  12  -6 9525.56 240.226  11
   0  12  -6 8937.30 358.948   9
   0  12  -6 9565.54 240.643  18
   0 -12   6 8362.97 227.632  15
   0 -12   6 8787.96 233.042  29
   0 -12   6 8885.45 229.916  14
   0  12   6 8494.55 233.284  17
   0 -12   6 8585.97 224.105  16
   0  12  -6 8371.24 224.390  10
   0  12  -7 1759.63 78.9563  10
   0 -12   7 1478.59 75.7083  14
   0  12   7 1523.67 78.2619  17
   0 -12   7 1604.99 76.4246  16
   0  12  -7 1687.93 82.3907  18
   0 -12   7 1546.53 76.8293  21
   0  12  -7 1562.17 142.469   9
   0 -12   7 1492.09 78.0142  29
   0 -12   7 1569.34 78.1022  15
   0 -12   8 10950.4 273.750  29
   0 -12   8 10641.3 267.180  16
   0  12   8 10101.0 268.237  17
   0 -12   8 10367.4 268.211  21
   0  12  -8 10635.2 408.497   9
   0 -12   8 10574.3 256.397  12
   0 -12   9-4.98135 22.8658  29
   0 -12   9 5.90677 18.3443  12
   0 -12   9 33.2376 23.0602  21
   0  12   9 9.46138 19.3142  17
   0  12  -9 34.5545 22.9646  10
   0  12  -9 17.3881 37.7643   9
   0 -12   9 16.6900 21.3936  16
   0 -12  10 1054.60 59.0875  12
   0  12 -10 1031.81 111.508   9
   0  12 -10 1028.42 61.9885  10
   0  12  10 1030.44 67.6901  11
   0 -12  10 1076.45 65.1644  16
   0  12  10 1128.37 63.4461  17
   0 -12  11 637.122 45.1110  12
   0  12  11 658.446 46.1757  17
   0  12 -11 512.422 45.3024  10
   0  12  11 645.633 52.1088  11
   0  12  12 10.3423 15.9414  17
   0 -12  12 5.27463 16.1403  12
   0  12 -12-3.92604 18.5505  10
   0  12  12-2.28535 21.5965  11
   0  12  13-5.39472 15.1258  17
   0 -12  13 4.66620 16.0828  12
   0  12 -13 14.9631 17.6892  10
   0  12  13 17.7272 17.5338  11
   0  12 -14 1415.63 51.7086  10
   0  12  14 1548.70 59.4994  11
   0 -12  14 1462.08 51.4192  12
   0 -12  15 30.6025 12.6512  12
   0  12 -15 10.7221 11.1621  10
   0  12  15 5.67798 11.6758  11
   0 -12  16 728.296 29.9722  19
   0 -13   0 85.9145 21.8754  22
   0  13   0 5.81187 28.4166   7
   0  13   0-7.49525 37.5965   9
   0  13   0-5.01301 20.4720  11
   0  13   0 49.4168 24.1636  17
   0  13  -1 69288.8 1445.50   7
   0  13   1 69553.6 1472.96   7
   0  13  -1 66740.4 1315.26  10
   0  13  -1 67856.0 1350.95  11
   0  13   1 66429.3 1352.56  11
   0 -13  -1 67882.7 1328.42  22
   0 -13   1 67579.2 1333.43  22
   0  13  -1 68340.1 1351.49  18
   0  13  -1 69242.3 1524.48   9
   0  13   1 67658.8 1493.09   9
   0  13  -1 67943.9 1350.88  17
   0  13   1 66822.5 1350.13  17
   0  13   2 11403.8 293.301  17
   0  13  -2 12199.3 295.743  17
   0  13  -2 11556.5 270.363  10
   0  13   2 11296.0 295.136  11
   0  13  -2 11562.3 293.040  11
   0  13  -2 12096.7 295.623  18
   0  13  -2 11975.8 354.511   7
   0  13   2 12145.5 390.785   7
   0  13   2 11825.4 389.321   9
   0  13  -2 11308.6 415.510   9
   0  13  -3 227.833 28.3336  10
   0 -13   3 218.191 28.9474  15
   0  13  -3 270.835 35.1493  17
   0  13  -3 276.294 34.5754  11
   0  13  -3 289.730 35.6871  18
   0  13   3 214.752 51.7521   7
   0  13   3 234.510 34.2736  11
   0  13   3 258.000 51.3110   9
   0 -13   3 286.413 30.1555  14
   0  13  -4 1451.20 75.1524  11
   0  13   4 1406.64 78.0020  11
   0  13  -4 1383.40 133.902   9
   0  13   4 1189.90 70.6080  17
   0  13  -4 1480.97 75.6416  17
   0 -13   4 1360.05 67.5472  15
   0  13   4 1387.98 106.401   9
   0  13  -4 1330.91 65.3370  10
   0  13  -4 1362.99 73.5164  18
   0 -13   4 1291.96 66.4362  14
   0  13  -5 4330.57 142.404  11
   0  13   5 4186.39 148.961  11
   0  13  -5 4193.53 239.649   9
   0  13   5 3726.30 137.930  17
   0 -13   5 4058.44 134.149  15
   0  13  -5 4210.58 141.405  18
   0  13  -5 4150.68 132.703  10
   0 -13   5 4343.75 140.999  29
   0 -13   5 4226.93 135.070  14
   0  13  -6 8160.48 216.305  11
   0  13   6 7018.41 217.881  11
   0  13  -6 7440.18 334.378   9
   0 -13   6 7629.69 202.626  16
   0  13   6 7550.89 214.755  17
   0 -13   6 7692.69 210.036  15
   0  13  -6 7967.69 215.601  18
   0 -13   6 7717.94 209.473  14
   0 -13   6 7414.69 211.433  29
   0  13  -6 7593.73 204.613  10
   0  13  -7 282.157 35.8771  10
   0  13  -7 316.169 38.1476  18
   0  13  -7 363.986 74.2438   9
   0 -13   7 339.615 38.5024  15
   0 -13   7 264.185 32.7618  16
   0  13   7 327.977 38.7386  17
   0 -13   7 290.913 36.9424  29
   0 -13   7 307.282 36.3520  21
   0 -13   7 392.139 40.6387  14
   0 -13   8 1063.35 65.1527  29
   0  13   8 993.613 62.5466  17
   0 -13   8 990.935 60.3402  16
   0 -13   8 997.129 63.0551  21
   0  13  -8 977.615 113.933   9
   0 -13   9 2142.03 96.7103  29
   0 -13   9 2348.83 98.8968  21
   0 -13   9 2523.59 98.8024  16
   0  13   9 2306.57 97.1738  17
   0  13  -9 2506.99 178.638   9
   0  13  10 1450.04 79.3372  11
   0 -13  10 1398.37 65.0477  12
   0 -13  10 1554.82 75.5753  21
   0  13  10 1472.28 71.1554  17
   0  13 -10 1620.95 76.2304  10
   0  13  11 147.270 25.4218  17
   0 -13  11 136.839 23.4355  12
   0  13  11 161.867 29.9827  11
   0  13 -11 171.333 28.0156  10
   0  13  12 65.8770 18.7236  17
   0 -13  12 87.2625 19.3099  12
   0  13  12 97.8633 24.5371  11
   0  13 -12 74.3452 21.3411  10
   0  13  13 1859.80 67.1231  11
   0  13 -13 1911.51 62.6910  10
   0 -13  13 1896.19 56.0261  12
   0  13 -14 600.682 33.6269  10
   0 -13  14 565.663 29.1477  12
   0  13  14 661.015 37.6779  11
   0  13  15 516.741 27.6962  11
   0  13 -15 517.770 24.9497  10
   0 -14   0 56216.9 1112.41  22
   0  14   0 55761.2 1299.01   9
   0  14   0 55464.9 1133.95  17
   0  14   0 55147.6 1133.82  11
   0  14   0 56481.9 1243.67   7
   0  14  -1 1767.18 87.9048  17
   0  14   1 1887.67 91.0286  17
   0  14  -1 2004.81 93.0709  18
   0 -14  -1 1850.35 77.8694  22
   0  14   1 2106.64 151.988   9
   0  14  -1 1923.10 155.430   9
   0  14   1 1902.43 92.7418  11
   0  14  -1 1729.27 87.3960  11
   0  14  -1 1822.95 125.977   7
   0  14   1 2025.27 140.701   7
   0  14  -2 30299.1 820.879   9
   0  14   2 29530.2 768.762   9
   0  14  -2 30537.9 650.374  17
   0  14   2 29874.6 651.776  17
   0  14   2 30369.9 773.629   7
   0  14  -2 30062.2 618.202  10
   0  14  -2 29858.2 647.674  11
   0  14   2 30134.7 655.303  11
   0  14  -2 30398.4 650.165  18
   0  14  -3 1537.25 79.9312  17
   0  14   3 1530.02 120.671   9
   0  14  -3 1599.99 69.8639  10
   0 -14   3 1635.57 73.3154  15
   0 -14   3 1504.20 70.9874  14
   0  14  -3 1679.22 82.6215  11
   0  14   3 1589.34 85.1568  11
   0  14  -3 1498.06 78.9977  18
   0  14  -4 11672.2 434.640   9
   0  14  -4 10962.6 288.319  17
   0  14   4 11187.2 361.478   9
   0  14  -4 11431.2 273.619  10
   0 -14   4 11576.0 279.364  15
   0 -14   4 11552.1 278.501  14
   0  14   4 11197.1 297.191  11
   0  14  -4 11535.1 288.879  11
   0  14  -4 11566.5 291.026  18
   0  14  -5 2758.88 109.304  18
   0  14   5 2756.90 112.794  17
   0  14  -5 2903.68 199.836   9
   0 -14   5 2714.11 108.728  29
   0  14  -5 2705.57 102.401  10
   0 -14   5 2802.24 106.054  15
   0  14  -5 2963.19 111.313  11
   0  14   5 2721.35 116.101  11
   0 -14   5 2647.83 103.124  14
   0  14  -6 7801.63 209.560  11
   0  14   6 7364.82 220.063  11
   0  14  -6 7255.10 202.594  10
   0  14  -6 7167.08 334.573   9
   0  14   6 7579.01 214.479  17
   0 -14   6 7648.70 209.492  21
   0 -14   6 7413.59 207.442  15
   0 -14   6 7562.58 207.410  14
   0 -14   6 7420.99 210.072  29
   0  14  -6 7548.09 211.009  18
   0  14  -7 633.975 96.7580   9
   0  14   7 642.377 52.3557  17
   0 -14   7 644.871 50.4819  21
   0 -14   7 613.894 50.6923  29
   0  14   7 600.026 52.9880  11
   0  14  -7 600.073 48.7136  18
   0  14  -7 532.153 44.8060  10
   0  14  -8 1793.49 157.791   9
   0 -14   8 1952.66 88.4144  21
   0 -14   8 1860.98 87.3701  29
   0  14  -8 2050.82 86.8891  10
   0  14   8 1801.87 86.4389  17
   0 -14   9 4446.90 146.604  29
   0  14   9 4697.59 147.010  17
   0 -14   9 4659.14 147.304  21
   0  14 -10 1396.38 68.6647  10
   0  14  10 1510.91 69.9058  17
   0 -14  10 1469.75 72.4109  21
   0  14 -11 3740.38 120.117  10
   0  14  11 3709.59 126.309  11
   0  14  11 3842.68 116.884  17
   0 -14  11 3918.73 123.976  21
   0  14 -12 12.2353 15.7290  10
   0  14  12 33.3283 14.7402  17
   0  14  12 41.6048 18.8204  11
   0  14 -13 96.7177 17.8859  10
   0  14  13 61.9083 17.5406  11
   0  14 -14 588.040 29.1909  10
   0  14  14 503.856 29.9802  11
   0  15   0 2.72763 20.5221  18
   0  15   0-2.71867 21.9879  17
   0  15   0 27.4206 21.3071  11
   0  15   0 41.7185 37.4307   9
   0  15  -1 8497.85 234.950  11
   0  15   1 8578.68 239.190  11
   0  15  -1 8308.90 234.625  18
   0  15   1 8587.77 338.173   9
   0  15  -1 8617.84 355.421   9
   0  15   1 8536.75 236.939  17
   0  15  -1 8080.16 232.207  17
   0  15  -2 83398.7 1626.65  10
   0  15   2 85978.5 1811.14   9
   0  15   2 83260.3 1666.24  17
   0  15  -2 84494.6 1665.18  17
   0  15   2 82513.3 1668.95  11
   0  15  -2 85280.2 1662.52  11
   0  15  -2 83678.0 1664.56  18
   0  15  -2 87048.2 1878.09   9
   0  15  -3 7543.67 213.315  17
   0 -15   3 7429.98 196.744  15
   0 -15   3 7509.76 196.867  14
   0  15   3 7231.99 217.042  11
   0  15  -3 7304.51 210.206  11
   0  15  -3 7205.66 210.796  18
   0  15   3 7317.36 289.675   9
   0  15  -3 7694.00 192.358  10
   0  15  -4 3763.55 119.293  10
   0  15  -4 3613.01 128.689  11
   0  15   4 3780.96 140.708  11
   0  15  -4 3739.90 229.939   9
   0  15  -4 3545.51 130.327  17
   0 -15   4 3845.67 124.767  15
   0 -15   4 3592.82 121.414  14
   0 -15   4 3671.91 129.529  29
   0  15  -4 3722.16 131.601  18
   0  15  -5 988.555 57.2856  10
   0  15   5 1262.89 75.1042  11
   0  15  -5 1085.73 62.7022  11
   0  15  -5 1090.52 123.004   9
   0  15   5 1025.82 65.6362  17
   0 -15   5 1066.73 63.2083  21
   0 -15   5 975.230 58.8439  15
   0 -15   5 1109.83 61.1469  14
   0  15  -5 1145.94 66.1910  18
   0 -15   5 1010.84 63.3637  29
   0  15  -6 4011.41 238.447   9
   0  15   6 3845.09 136.419  17
   0 -15   6 3787.67 131.009  21
   0  15  -6 3925.91 126.088  10
   0 -15   6 3854.65 132.882  29
   0  15  -6 3885.74 131.896  18
   0  15   6 3885.51 142.160  11
   0  15  -7 11450.1 434.653   9
   0  15   7 11766.9 294.215  17
   0 -15   7 11921.2 290.456  21
   0  15  -7 11862.8 283.759  10
   0 -15   7 11632.4 290.620  29
   0  15   7 11492.2 301.953  11
   0  15  -7 11837.8 286.847  18
   0 -15   8 6120.94 172.745  21
   0  15   8 5400.60 176.911  11
   0  15  -8 5962.34 165.959  10
   0 -15   8 5690.43 169.609  29
   0  15   8 5655.29 169.781  17
   0  15  -9 693.839 47.1650  10
   0 -15   9 697.483 49.8226  29
   0  15   9 644.334 47.0353  17
   0 -15   9 759.445 51.3208  21
   0  15  10 1045.40 54.7992  17
   0 -15  10 1113.15 59.5337  21
   0  15  11 45.9777 18.6915  11
   0  15  11 55.0960 16.2912  17
   0  15 -11 30.2542 16.9807  10
   0 -15  11 21.1948 18.0229  21
   0  15 -12 43.5948 14.6748  10
   0  15  12 52.1715 17.3128  11
   0  15  12 42.3888 11.0501  17
   0  15  13 1796.97 62.7258  11
   0  15 -13 1829.07 59.1850  10
   0  15  14 265.153 17.5756  11
   0  15 -14 325.050 18.0536  10
   0  16   0 2376.09 104.403  18
   0  16   0 2426.55 105.002  17
   0  16   0 2503.04 106.416  11
   0  16   0 2659.55 178.894   9
   0  16   1 7063.05 299.376   9
   0  16  -1 7201.95 205.776  18
   0  16   1 6758.91 204.682  18
   0  16  -1 7061.96 204.525  17
   0  16   1 6866.04 204.814  17
   0  16   1 7050.29 207.221  11
   0  16  -1 6839.76 201.604  11
   0  16  -1 6614.40 309.266   9
   0  16  -2 16779.9 547.455   9
   0  16   2 16430.6 500.695   9
   0  16  -2 16520.8 390.598  18
   0  16   2 16531.9 393.505  18
   0  16  -2 16951.3 391.900  17
   0  16   2 16629.5 394.096  17
   0  16  -2 16091.4 386.282  11
   0  16   2 16633.5 397.296  11
   0  16  -2 16450.8 355.061  10
   0  16  -3 101.791 27.7592  18
   0  16  -3 126.184 21.7356  10
   0  16  -3 84.7830 27.4567  17
   0  16   3 67.1575 27.4143  11
   0  16  -3 69.1143 24.4133  11
   0  16  -3 102.439 45.5587   9
   0  16   4 33.4033 24.5895  11
   0  16  -4 29.2142 19.2045  11
   0 -16   4 18.3119 20.8649  29
   0 -16   4 10.5169 18.8823  21
   0 -16   4 32.7794 17.8161  14
   0  16  -4 58.9052 22.5864  18
   0  16  -4 59.6134 19.2076  10
   0 -16   4 33.0217 17.5902  15
   0  16  -5 185.304 58.0983   9
   0  16   5 359.704 40.1694  17
   0  16  -5 277.172 33.9672  18
   0 -16   5 271.733 33.0746  21
   0  16  -5 297.573 31.5387  10
   0  16  -5 295.724 32.6865  11
   0  16   5 311.959 41.2889  11
   0 -16   5 237.354 33.1715  29
   0  16   6 87.9045 26.1840  17
   0  16  -6 101.150 22.2970  18
   0 -16   6 178.742 27.8775  21
   0  16  -6 110.297 21.8394  10
   0  16   6 97.9957 27.1360  11
   0 -16   6 80.1853 25.2218  29
   0  16  -7 2273.07 86.8950  10
   0 -16   7 2309.00 92.1023  21
   0  16   7 2322.00 95.0023  17
   0  16   7 2312.25 100.588  11
   0 -16   7 2322.58 92.4192  29
   0  16  -8 522.245 39.4957  10
   0 -16   8 553.128 42.8817  21
   0  16   8 539.789 42.5998  17
   0  16   8 552.824 47.5468  11
   0 -16   8 486.636 40.6494  29
   0  16  -9 845.622 47.6111  10
   0  16   9 836.146 48.9633  17
   0 -16   9 922.634 52.0322  21
   0  16  10 47.8901 15.9041  17
   0 -16  10 55.2904 19.5919  21
   0  16  11 40.4266 13.5286  17
   0  16  12 4.95452 1.85552  17
   0  16  12 6.55208 2.12416  18
   0  16 -12 14.1038 11.5520  10
   0  16 -13 73.5941 11.1721  10
   0  16  13 43.5821 10.9823  11
   0  17   0 27.1829 22.3460  11
   0  17   0-7.47692 19.9635  17
   0  17   0 35.0657 22.8226  18
   0  17   1 3657.21 130.754  17
   0  17  -1 3691.51 130.634  17
   0  17  -1 3540.96 128.766  18
   0  17   1 3537.34 129.718  18
   0  17   1 3646.86 131.212  11
   0  17  -1 3626.97 128.205  11
   0  17   2 288.787 37.7020  17
   0  17  -2 289.186 35.9319  17
   0  17  -2 309.363 36.0964  11
   0  17   2 361.602 41.1733  11
   0  17   2 307.115 39.1351  18
   0  17  -2 316.989 36.3305  18
   0  17  -3-4.52629 21.5395  18
   0  17  -3 12.9893 12.7044  10
   0 -17   3 16.6343 17.4694  21
   0 -17   3 31.4367 20.6278  29
   0  17   3 56.7149 23.4906  11
   0  17  -3 21.3641 17.2812  11
   0  17  -4 10.5586 18.8009  18
   0  17  -4 28.4048 15.4465  10
   0 -17   4 18.7659 18.4709  21
   0  17   4 12.6982 21.6940  11
   0  17  -4 13.7955 18.3628  11
   0 -17   4 16.4144 18.5551  29
   0 -17   5 5352.28 155.085  29
   0  17  -5 5086.74 151.652  18
   0 -17   5 5077.62 149.705  21
   0  17   5 4960.88 157.370  17
   0  17  -5 5399.36 142.203  10
   0  17   5 5422.03 166.516  11
   0 -17   6 4110.64 129.471  29
   0  17  -6 4128.79 127.140  18
   0 -17   6 4326.93 130.291  21
   0  17   6 4137.68 134.663  17
   0  17   6 4245.81 141.364  11
   0  17  -6 4306.20 122.336  10
   0  17  -7 287.592 28.2242  10
   0 -17   7 287.275 31.7524  21
   0  17   7 350.461 34.3652  17
   0  17   7 365.600 38.4238  11
   0 -17   7 333.255 33.3911  29
   0 -17   8 1460.82 63.6296  21
   0  17   8 1395.89 62.8134  17
   0  17   8 1296.66 66.2151  11
   0  17  -8 1316.54 57.0612  10
   0 -17   9 95.9521 19.9393  21
   0  17  -9 52.3775 16.9429  10
   0  17   9 56.1731 16.0878  17
   0  17   9 64.1131 16.3793  18
   0  17  10 212.505 20.5176  18
   0  17 -10 190.049 20.4963  10
   0  17  10 198.380 19.4759  17
   0  17  11-0.61604 4.83645  18
   0  17  11 4.94803 4.44174  17
   0  17  12 643.913 28.4401  11
   0  18   0 2919.09 108.560  17
   0  18   0 2900.46 107.695  11
   0  18   0 2876.01 108.142  18
   0  18  -1 2267.34 93.0788  18
   0  18   1 2391.37 96.0446  18
   0 -18   1 2266.14 78.3283  21
   0  18   1 2285.01 94.8830  17
   0  18  -1 2226.63 92.5181  17
   0  18   1 2350.63 94.4621  11
   0  18  -1 2175.64 89.0933  11
   0 -18   1 2207.99 85.0261  29
   0  18   2 2019.41 87.7407  18
   0  18  -2 1986.54 84.3341  18
   0 -18   2 1945.22 73.2537  21
   0  18   2 1962.78 86.2731  17
   0  18   2 1961.85 86.7737  11
   0  18  -2 1993.33 81.7303  11
   0 -18   2 2057.75 80.3505  29
   0  18  -3 1997.03 82.8313  18
   0  18   3 1973.09 86.5538  18
   0 -18   3 2245.85 79.3005  21
   0  18   3 1989.07 86.6805  17
   0  18   3 2050.89 88.8329  11
   0  18  -3 2078.49 81.3795  11
   0 -18   3 2168.31 82.6909  29
   0  18  -4 4373.48 102.871  18
   0  18   4 4411.70 114.430  11
   0 -18   4 4466.13 102.281  29
   0  18  -5 22.7341 16.4921  18
   0  18  -5 6.70300 11.9530  10
   0 -18   5-3.07844 15.6326  21
   0  18   5 29.3044 19.5005  11
   0 -18   5-1.63814 16.2263  29
   0 -18   6 574.735 39.2563  29
   0  18   6 549.998 40.4653  18
   0 -18   6 550.062 37.5740  21
   0  18   6 535.830 39.5943  17
   0  18  -6 518.628 31.8377  10
   0  18   6 553.555 43.5222  11
   0 -18   7 976.307 47.8556  29
   0  18   7 920.718 48.3430  18
   0 -18   7 939.825 46.9336  21
   0  18   7 918.986 48.3032  17
   0  18  -7 795.980 39.4907  10
   0  18   7 874.456 51.0321  11
   0  18   8 176.560 21.7280  18
   0  18   8 190.081 21.6889  17
   0  18  -8 157.342 19.1087  10
   0 -18   8 207.609 23.3483  21
   0  18   8 213.345 26.1221  11
   0  18   9 780.527 36.4639  17
   0  18   9 767.513 41.2371  11
   0  18  -9 787.879 34.8033  10
   0  18   9 772.344 36.1148  18
   0  18 -10 215.579 16.4868  10
   0  18  10 173.570 14.0484  17
   0  18  10 184.605 14.2066  18
   0  18 -11 446.882 19.8477  10
   0  19   0 23.6643 19.4754  17
   0  19   0-8.57611 15.9796  11
   0 -19   0 16.2025 13.9617  29
   0  19   0 5.41718 16.8227  18
   0  19  -1 1273.82 61.4153  18
   0  19   1 1300.28 63.0518  18
   0  19   1 1303.62 62.7672  17
   0 -19   1 1225.18 54.8311  29
   0 -19  -1 1280.43 53.7329  29
   0  19   1 1300.58 62.0205  11
   0  19  -1 1277.73 59.4507  11
   0  19   2 671.108 46.0317  18
   0  19  -2 698.500 43.9034  18
   0  19   2 645.989 44.9187  17
   0 -19   2 791.612 37.4563  21
   0 -19   2 703.367 40.5357  29
   0  19  -2 687.379 41.9174  11
   0  19   2 771.003 47.5129  11
   0  19  -3 1659.83 67.7746  18
   0  19   3 1617.17 70.5811  18
   0  19   3 1564.40 69.9531  17
   0  19   3 1618.45 70.8957  11
   0 -19   3 1711.48 64.6375  29
   0 -19   3 1715.85 60.3404  21
   0  19  -4 613.428 38.0633  18
   0  19   4 586.935 41.9537  11
   0 -19   4 617.220 37.1696  29
   0 -19   4 624.528 34.6415  21
   0 -19   5 4050.14 78.7567  21
   0 -19   5 4321.11 83.8316  29
   0  19   5 4278.45 97.1531  11
   0  19   6 3175.06 75.3118  18
   0 -19   6 3246.63 68.4700  21
   0  19   6 3120.13 74.9852  17
   0  19   6 3286.68 81.8876  11
   0 -19   7 39.4803 14.0862  21
   0  19   7 44.0399 15.4472  11
   0  19   7 34.8087 13.5356  17
   0  19   7 41.3363 13.5359  18
   0  19  -7 9.18585 5.71359  10
   0  19   8 161.203 16.2405  18
   0  19  -8 140.358 13.1583  10
   0  19   8 199.570 17.3012  17
   0  19   8 172.301 19.2179  11
   0  19   9 840.262 28.1839  18
   0  19   9 808.222 28.0714  17
   0  20   0 258.522 25.5348  18
   0  20   0 270.581 24.3404  11
   0 -20   0 268.638 20.3869  29
   0  20   1 2906.84 91.2552  18
   0  20  -1 2825.05 89.0148  18
   0  20  -1 2992.60 86.0415  11
   0  20   1 2846.61 88.1665  11
   0 -20   1 2948.65 79.4742  29
   0 -20  -1 2609.12 74.5732  29
   0  20  -2 191.770 22.2609  18
   0  20   2 220.563 23.8698  18
   0  20   2 230.082 23.9947  11
   0  20   2 206.534 23.9649  17
   0 -20   2 187.944 18.3556  29
   0  20  -3 7.83664 12.7454  18
   0  20   3 26.8783 14.2128  18
   0  20   3 8.93682 13.3580  11
   0 -20   3 23.2172 11.0413  29
   0  20   3 7.74977 13.5142  17
   0  20   4 4436.77 118.222  11
   0 -20   4 4398.76 106.980  29
   0 -20   4 4310.33 101.865  21
   0  20   5 616.168 34.3472  11
   0  20   6 49.5649 12.5011  17
   0  20   6 69.2323 13.5509  11
   0  20   6 47.4130 12.2766  18
   0  20   7 190.716 14.7081  18
   0  20   7 180.750 14.8448  17
   0  20   7 200.356 17.0463  11
   0  21   0 7.08274 10.3672  18
   0  21   1 717.234 30.8775  11
   0  21  -1 710.019 32.5932  18
   0  21   1 744.808 34.2608  18
   0  21   2 401.368 22.8235  11
   0  21   2 413.525 24.6106  18
   0  21   3 329.470 20.3249  11
   0  21   3 273.736 19.9477  18
   0  21   4 1387.26 44.1804  11
  -1   0  19 1337.27 46.1229  12
  -1   0  19 1274.17 45.2582  20
  -1   0  19 1502.77 55.8123  19
  -1   0  19 1634.75 63.6415   5
  -1   0  19 1569.76 56.6026  31
  -1   0  18 16.0233 19.0604   4
  -1   0  18 11.1333 19.2987   5
  -1   0  18 2.66087 14.1554  20
  -1   0  18-4.83604 18.0790  31
  -1   0  18 11.1370 17.2998  19
  -1   0  18-1.29891 16.1562  12
  -1   0  17 468.650 41.4218  19
  -1   0  17 460.965 37.9284  12
  -1   0  17 476.758 44.8261   4
  -1   0  17 528.327 45.0261   5
  -1   0  16 19.7137 22.7923   5
  -1   0  16 38.1800 23.6391  12
  -1   0  16-9.94483 23.1641   4
  -1   0  16 35.2470 25.4166  19
  -1   0  15 299.367 39.2559   4
  -1   0  15 247.901 37.8410  19
  -1   0  15 153.460 59.8466  24
  -1   0  15 290.377 37.5992   5
  -1   0  15 348.246 38.1724  12
  -1   0  15 218.774 64.2057   1
  -1   0  14 30.6041 39.6326   1
  -1   0  14-9.90877 38.4959  24
  -1   0  14 6.68016 19.1825  12
  -1   0  14 7.35942 18.8618   4
  -1   0  14 7.83576 22.1160  19
  -1   0  13 290.132 34.5213  12
  -1   0  13 386.005 39.1957   4
  -1   0  13 352.078 72.9815  24
  -1   0  13 227.423 65.7829   1
  -1   0  13 323.687 37.0589   5
  -1   0  13 306.341 39.5909  19
  -1   0  12 8.34010 32.4014  24
  -1   0  12-8.34884 15.8762   4
  -1   0  12 8.51003 31.6540   1
  -1   0  12-2.00606 16.9857  12
  -1   0  12 2.19082 18.2217   5
  -1   0  12 7.93499 17.3761   3
  -1   0  11 3485.25 112.388  12
  -1   0  11 3555.26 199.069   1
  -1   0  11 3358.53 194.394  24
  -1   0  11 3076.32 107.126   4
  -1   0  11 3421.27 109.653   3
  -1   0  11 3324.59 112.478   5
  -1   0  10-12.9015 31.5347   1
  -1   0  10-6.35009 25.6775  24
  -1   0  10 4.66620 12.9367   3
  -1   0  10 1.62281 15.2271   4
  -1   0   9 8230.91 201.318   4
  -1   0   9 8397.76 295.314  24
  -1   0   9 8712.55 202.253   3
  -1   0   9 8493.55 294.978   1
  -1   0   8 22.5614 13.8398   3
  -1   0   8 14.0485 24.6334   1
  -1   0   8-6.04982 12.7298   4
  -1   0   8-9.42575 28.4635  24
  -1   0   7 53901.7 1107.09  24
  -1   0   7 54721.5 1107.22   1
  -1   0   6 3.37005 18.5159   2
  -1   0   6-3.37496 18.9252  24
  -1   0   6 6.70346 19.1671   1
  -1   0   5 12426.6 305.505  24
  -1   0   5 12481.7 308.457   1
  -1   0   4 13.5578 14.7771  24
  -1   0   4-2.30023 15.2622   1
  -1   0   3 238636. 4317.47  24
  -1   0   3 216068. 4312.84   1
  -1   0   2 213.468 24.0371   1
  -1   0   1 79869.7 1773.85   1
  -1   0   1 97851.0 1747.37   8
  -1   0   0 297.493 22.6237   9
  -1   0   0 12.8238 9.37669   8
  -1   0  -1 3271.86 91.6646   9
   1   0   2 8.52553 8.71297   7
  -1   0  -2 12.5642 10.3723   9
  -1   0  -3 69394.0 1322.11   9
   1   0   3 68011.7 1319.22   7
  -1   0  -4 9.96335 8.38112   9
   1   0   4 7.53550 16.1926   1
  -1   0  -5 62677.4 1208.13   9
   1   0   5 63421.0 1277.54   1
   1   0   6 3.57312 20.4356   1
  -1   0  -6 19.0423 6.96460   9
   1   0   7 20456.1 513.336   1
   1   0   7 20737.9 424.273   3
   1   0   8-3.83093 12.9686   3
   1   0   8 14.7589 22.0695   1
   1   0   9 1260.95 104.877   1
   1   0   9 1553.82 63.1799   3
   1   0  10 26.9227 30.1950   1
   1   0  10 20.0134 16.2004   3
   1   0  10 5.92033 15.6520   5
   1   0  11 19338.9 406.683   3
   1   0  11 18290.8 548.513   1
   1   0  11 18530.3 410.202  19
   1   0  12 2.15364 18.2373  19
   1   0  12-2.32012 20.9799   4
   1   0  12 47.3828 23.4016   5
   1   0  12 38.5517 18.7668   3
   1   0  12-8.44827 29.9631   1
   1   0  13 15553.8 359.124  19
   1   0  13 15004.9 364.696  12
   1   0  13 14661.1 366.130   5
   1   0  13 14852.3 352.669   3
   1   0  13 14370.0 508.882   1
   1   0  14-9.59876 37.2920   1
   1   0  14 21.9187 26.6118   5
   1   0  14 48.4484 47.3688  24
   1   0  14 9.71400 21.0980   4
   1   0  14-7.55470 24.6220  12
   1   0  14 32.8757 22.5293  19
   1   0  14 13.0753 19.0897   3
   1   0  15 12570.7 304.523   3
   1   0  15 12875.6 314.423  12
   1   0  15 12394.0 318.221   5
   1   0  15 12733.7 302.663  19
   1   0  15 13434.9 315.531   4
   1   0  16 29.6808 21.6618   4
   1   0  16 3.38203 17.5877  19
   1   0  16 8.56587 22.5300  20
   1   0  16-2.09539 20.0787  12
   1   0  16-2.38149 20.8604   5
   1   0  16 5.71463 16.1294   3
   1   0  17 268.547 31.2280  12
   1   0  17 207.437 22.9086  19
   1   0  17 320.379 32.3765  20
   1   0  17 370.805 34.9345   4
   1   0  18-11.1747 14.6047  20
   1   0  18 3.02776 1.69848  11
   1   0  18-12.4935 14.5613  12
   1   0  19 63.7556 11.8825  31
   1   0  19 56.8158 10.7458  20
   1   0  19 69.3290 11.2972  12
  -1   1  19 1653.10 60.0780   4
  -1  -1  19 2240.76 69.8545   4
  -1  -1  19 2456.15 55.0120  12
  -1   1  19 2500.03 62.7055  19
  -1  -1  19 2574.97 55.3624  20
  -1  -1  19 2624.22 63.2547  19
  -1  -1  19 2904.98 73.7213   5
  -1   1  19 2549.22 63.1964  31
  -1  -1  19 2544.82 61.2291  31
  -1  -1  18 71.7356 23.1553   4
  -1   1  18 77.0521 17.8096  20
  -1   1  18 71.3304 21.1669  31
  -1   1  18 70.4057 17.3979  12
  -1  -1  18 72.0379 18.7173  12
  -1  -1  18 71.6459 22.2302   5
  -1   1  18 76.7542 20.8024  19
  -1  -1  18 59.0359 19.8343  19
  -1  -1  17 6864.64 189.427  19
  -1   1  17 6968.66 191.660  19
  -1  -1  17 7077.01 185.035  12
  -1   1  17 7183.98 181.353  12
  -1  -1  17 7271.49 198.386   5
  -1  -1  17 6886.38 196.470   4
  -1  -1  16 5793.67 175.604  19
  -1   1  16 5771.12 176.798  19
  -1  -1  16 6297.76 183.229   4
  -1  -1  16 6063.02 171.381  12
  -1   1  16 6057.94 167.960  12
  -1  -1  16 5857.80 178.934   5
  -1  -1  15 4177.79 145.335  19
  -1   1  15 4296.72 147.553  19
  -1  -1  15 4298.35 255.463  24
  -1  -1  15 4164.15 146.536   5
  -1  -1  15 4325.98 141.750  12
  -1   1  15 4361.46 138.182  12
  -1  -1  15 4136.03 252.673   1
  -1  -1  15 4514.30 148.642   4
  -1  -1  14 5200.70 165.915   5
  -1   1  14 5356.16 169.556  19
  -1  -1  14 4954.16 166.743  19
  -1  -1  14 5019.52 144.528  16
  -1  -1  14 5023.46 280.490   1
  -1  -1  14 5390.16 165.817   4
  -1  -1  14 4854.46 274.227  24
  -1   1  14 5230.63 157.376  12
  -1  -1  14 5293.77 160.287  12
  -1  -1  13 129.556 28.4203   4
  -1  -1  13 139.941 53.4127  24
  -1  -1  13 151.341 23.0289  16
  -1  -1  13 57.2518 46.7170   1
  -1   1  13 148.696 30.8111  19
  -1  -1  13 138.700 29.7557   5
  -1  -1  13 134.444 27.1991  12
  -1   1  13 142.164 26.0250  12
  -1  -1  12 283.129 64.0055   1
  -1   1  12 300.446 35.8487  19
  -1  -1  12 310.555 35.3321   5
  -1  -1  12 269.120 59.0962  24
  -1  -1  12 220.559 26.2910  16
  -1  -1  12 298.775 32.8768   4
  -1  -1  12 206.152 28.5314  12
  -1   1  12 237.646 30.1763  12
  -1  -1  12 261.389 30.4024   3
  -1  -1  11 155.084 26.1362   4
  -1  -1  11 144.331 23.8819   3
  -1   1  11 206.607 27.4324  12
  -1  -1  11 256.250 28.9573  12
  -1  -1  11 96.1584 42.4320  24
  -1  -1  11 172.747 26.4677   5
  -1  -1  11 234.038 54.9745   1
  -1  -1  10-13.0169 26.3194   1
  -1  -1  10 64.0702 34.4617  24
  -1  -1  10 42.3426 16.6877   3
  -1  -1  10-9.82623 15.8023   4
  -1  -1   9 1534.51 64.1908   4
  -1  -1   9 1496.21 112.820   1
  -1  -1   9 1526.35 113.032  24
  -1  -1   9 1715.14 64.4676   3
  -1  -1   8 10342.5 315.601  24
  -1  -1   8 10610.8 224.918   3
  -1  -1   8 9705.74 306.281   1
  -1  -1   7 24.3292 25.7253  24
  -1  -1   7 4.10583 22.5590   2
  -1  -1   7 12.0849 25.9530   1
  -1  -1   7 6.30581 11.1207   4
  -1  -1   6 3795.88 149.415  24
  -1  -1   6 3788.11 152.012   2
  -1  -1   6 3863.54 149.227   1
  -1  -1   5 1384.68 77.7889  24
  -1  -1   5 1369.80 76.2449   1
  -1  -1   5 1382.98 80.5445   2
  -1  -1   4 3327.76 118.458  24
  -1  -1   4 3174.15 118.483   2
  -1  -1   4 3387.28 118.476   1
  -1  -1   3 41912.2 856.644  24
  -1   1   3 44497.3 841.156   9
  -1  -1   3 42984.9 857.086   2
  -1  -1   2 2051.44 77.8392   1
  -1   1   2 2151.81 72.3883   9
  -1  -1   2 2155.87 77.3636   2
  -1  -1   1 129038. 2571.60   1
  -1  -1   1 137947. 2560.82   2
  -1  -1   0 59772.2 1141.27   8
  -1   1  -1 155960. 2962.40   9
  -1  -1  -1 155722. 2955.03   9
   1  -1   2 438.709 18.1016   7
  -1  -1  -2 481.544 27.1457   9
  -1   1  -2 457.478 31.1866   9
   1   1   2 509.439 31.8962   7
  -1   1  -3 32222.6 650.749   9
  -1  -1  -3 32359.8 634.905   9
   1   1   3 32440.4 651.935   7
   1   1   4 1611.97 66.4197   7
  -1   1  -4 1627.64 62.5952   9
   1  -1   4 1764.05 82.6921   1
   1   1   5 8124.39 211.159   7
  -1   1  -5 8221.01 197.957   9
   1  -1   6 75630.9 1513.84   1
  -1   1  -6 73953.3 1438.34   9
   1  -1   7 34402.9 685.722   3
   1  -1   7 35522.4 784.740   1
   1  -1   8 277.368 48.1860   1
   1  -1   8 128.223 19.1703   3
   1  -1   9 7679.23 281.215   1
   1  -1   9 7500.33 185.966   3
   1  -1  10 229.388 30.3009   5
   1  -1  10 324.776 60.8902   1
   1   1  10 255.426 31.0479  12
   1  -1  10 283.689 32.4265  12
   1  -1  10 232.276 27.3751   3
   1  -1  11 4549.62 233.936   1
   1   1  11 4643.04 146.251  12
   1  -1  11 4986.25 141.098   3
   1   1  11 4832.78 143.006  19
   1  -1  12 2569.25 101.916  19
   1   1  12 2750.02 104.221  19
   1   1  12 2663.41 106.636  12
   1  -1  12 2270.98 172.201   1
   1  -1  12 2390.81 103.850   5
   1  -1  12 2709.23 100.125   3
   1  -1  12 2979.73 108.091   4
   1  -1  13 13951.7 333.339  19
   1   1  13 14034.9 332.526  19
   1   1  13 14086.7 341.393  12
   1  -1  13 13035.5 479.393   1
   1  -1  13 13125.5 340.705   5
   1  -1  13 15067.5 341.314   4
   1  -1  13 13911.3 328.654   3
   1  -1  14 76.8316 45.7032   1
   1  -1  14 47.7761 23.2454   3
   1  -1  14 74.5746 26.2949   5
   1   1  14 28.5763 19.8898  19
   1  -1  14 21.8050 20.6193  19
   1   1  14 32.6536 27.0303  12
   1  -1  14 48.5931 24.8361   4
   1  -1  14 19.4432 40.8015  24
   1   1  15 4521.06 148.320  12
   1   1  15 4437.85 140.024  19
   1  -1  15 4544.63 139.669  19
   1  -1  15 4456.83 154.140   5
   1  -1  15 5000.91 152.728   4
   1  -1  15 4310.90 140.542   3
   1   1  15 4733.67 151.979  20
   1  -1  15 4796.85 259.562  24
   1  -1  16 1171.23 57.3337  19
   1   1  16 1120.92 57.4057  19
   1   1  16 1195.04 64.9253  12
   1  -1  16 1178.65 69.7501   5
   1   1  16 1190.30 65.6375  20
   1  -1  16 1346.38 68.5127   4
   1  -1  16 1156.83 61.1025   3
   1  -1  17 814.780 48.7767   4
   1  -1  17 770.272 47.7987  20
   1   1  17 742.606 46.6392  20
   1   1  17 682.454 38.7851  19
   1   1  17 803.124 47.6129  12
   1  -1  17 855.914 49.9167  12
   1  -1  17 767.620 40.3645  19
   1  -1  18 2406.15 68.2858   4
   1   1  18 2326.98 61.4692  20
   1  -1  18 2298.51 63.7088  20
   1   1  18 2249.38 64.2306  31
   1   1  18 2394.19 62.5073  12
   1  -1  18 2220.86 62.8111  12
   1  -1  19 1923.17 57.6206  20
   1   1  19 2063.14 60.0703  31
   1  -1  19 1991.31 59.9784  31
   1  -1  19 2008.19 58.9555  12
  -1   2  19-1.42442 15.4057   4
  -1  -2  19-1.47226 16.0086   4
  -1   2  19 24.5256 14.7403  19
  -1  -2  19-7.45135 13.6117  19
  -1  -2  19-0.92435 12.1340  12
  -1  -2  19 4.68482 11.2688  20
  -1   2  19-1.26183 15.7584   5
  -1  -2  19 16.3891 15.7444   5
  -1  -2  19 2.01161 11.8308  31
  -1   2  19 2.24611 14.1381  31
  -1   2  18 1.02500 4.46869  20
  -1   2  18 224.753 28.1840  19
  -1   2  18 256.506 31.1618   4
  -1  -2  18 268.466 30.6893   5
  -1   2  18 266.075 30.0335   5
  -1   2  18-3.06858 5.14454  12
  -1  -2  18 224.374 25.6849  12
  -1  -2  18 246.943 30.8421   4
  -1   2  18 227.063 27.5116  31
  -1  -2  18 259.273 28.0470  19
  -1  -2  17 1899.92 83.9283   4
  -1   2  17 1948.43 84.4970   4
  -1   2  17 1724.33 78.7327  19
  -1  -2  17 1699.56 77.1293  19
  -1   2  17 1847.96 71.4829  20
  -1   2  17 1845.96 81.8759  31
  -1   2  17 1838.47 70.9332  12
  -1  -2  17 1770.02 75.4049  12
  -1  -2  17 1874.49 83.0547   5
  -1   2  17 1679.91 78.9636   5
  -1   2  16 468.002 45.8216  19
  -1  -2  16 491.255 45.1561  19
  -1   2  16 453.909 45.0968   4
  -1  -2  16 527.716 47.7462   4
  -1  -2  16 526.979 44.3715  12
  -1   2  16 460.527 38.6112  12
  -1   2  16 489.281 46.0287   5
  -1  -2  16 466.659 45.1870   5
  -1  -2  15 11564.1 297.137  19
  -1   2  15 11655.9 297.152  19
  -1  -2  15 12545.6 463.875  24
  -1   2  15 12178.4 453.047  24
  -1  -2  15 11280.8 295.324   5
  -1   2  15 11202.0 292.945   5
  -1  -2  15 11603.5 288.288  12
  -1   2  15 11579.9 281.583  12
  -1  -2  15 11540.9 453.382   1
  -1   2  15 11285.0 442.959   1
  -1   2  15 11981.8 294.459   4
  -1  -2  15 12398.6 297.617   4
  -1   2  14 4239.34 146.755   5
  -1  -2  14 4284.13 148.924   5
  -1   2  14 4575.23 153.230  19
  -1  -2  14 4393.75 133.533  16
  -1  -2  14 4632.32 264.163   1
  -1   2  14 4356.34 254.679   1
  -1  -2  14 4615.80 149.934   4
  -1   2  14 4548.77 146.942   4
  -1   2  14 4364.26 252.822  24
  -1  -2  14 4011.27 248.317  24
  -1  -2  14 4576.91 145.690  12
  -1   2  14 4417.56 139.636  12
  -1   2  13 137.537 27.7388   4
  -1  -2  13 164.809 29.3677   4
  -1  -2  13 149.773 56.6099  24
  -1   2  13 154.234 51.9644  24
  -1  -2  13 176.525 25.8205  16
  -1   2  13 188.582 31.4169   5
  -1  -2  13 142.471 30.3191   5
  -1  -2  13 175.841 30.7929  12
  -1   2  13 169.987 27.6715  12
  -1   2  13 102.748 44.5403   1
  -1  -2  13 95.7270 51.5701   1
  -1   2  13 133.441 30.4211  19
  -1   2  12 1020.06 111.983  24
  -1  -2  12 1110.47 118.749  24
  -1  -2  12 1108.02 62.1153  12
  -1   2  12 1174.73 59.7289  12
  -1   2  12 1110.13 66.0313  19
  -1  -2  12 1194.58 57.6087  16
  -1  -2  12 1164.69 61.8883   3
  -1   2  12 1108.83 60.0498   3
  -1  -2  12 1195.70 64.1639   4
  -1   2  12 1134.26 61.1748   4
  -1  -2  12 951.058 110.483   1
  -1   2  12 1224.99 120.183   1
  -1  -2  12 1176.76 64.7304   5
  -1   2  12 1067.09 60.8100   5
  -1   2  11 4464.33 136.084  26
  -1   2  11 4566.94 138.901   5
  -1  -2  11 4480.08 227.826  24
  -1   2  11 4665.94 229.098  24
  -1  -2  11 4705.90 138.257   4
  -1   2  11 4549.62 136.183   4
  -1   2  11 4670.36 134.488  12
  -1  -2  11 4626.23 139.467  12
  -1  -2  11 4426.33 139.245   5
  -1   2  11 4635.54 135.315   3
  -1  -2  11 4529.80 135.114   3
  -1   2  11 4748.62 145.921  19
  -1  -2  11 4592.88 130.772  16
  -1  -2  11 4526.56 231.384   1
  -1   2  11 4271.42 224.810   1
  -1   2  10 77.2408 38.8836   1
  -1  -2  10 6.59580 31.3949   1
  -1   2  10 44.3765 31.0021  24
  -1  -2  10 32.4771 30.9174  24
  -1  -2  10 76.1451 18.5079   3
  -1   2  10 65.3169 17.7207   3
  -1  -2  10 24.8929 17.7741   4
  -1   2  10 25.9069 16.8609   4
  -1  -2   9 13769.6 298.443   3
  -1   2   9 13802.1 297.651   3
  -1   2   9 13812.4 403.392  24
  -1  -2   9 13563.8 404.808  24
  -1  -2   9 13342.4 298.296   4
  -1   2   9 12887.5 300.783   4
  -1  -2   9 12953.4 397.950   1
  -1   2   9 13977.8 406.478   1
  -1   2   8 14.2538 22.6088   1
  -1  -2   8 19.4049 27.2047   1
  -1  -2   8 19.2365 22.8841  24
  -1   2   8 4.71045 23.6269  24
  -1   2   8 14.6414 13.3399   4
  -1  -2   8 6.23968 11.8787   4
  -1   2   8 25.0418 13.1742   3
  -1  -2   8 13.3333 12.6824   3
  -1   2   7 17323.3 422.283  24
  -1  -2   7 16626.6 419.768  24
  -1   2   7 14137.9 400.641   1
  -1  -2   7 16241.2 415.363   1
  -1  -2   7 16741.6 331.918   3
  -1  -2   7 16274.3 423.715   2
  -1   2   7 17106.8 332.227   3
  -1   2   7 15982.4 412.974   2
  -1   2   7 13495.1 325.125   4
  -1  -2   7 15640.2 329.680   4
  -1  -2   6 19180.0 466.730   1
  -1  -2   6 19920.6 476.229   2
  -1   2   6 19821.3 475.282   2
  -1  -2   6 20799.3 477.767  24
  -1   2   6 20634.3 474.127  24
  -1   2   5 2.79037 15.6486  24
  -1  -2   5 2.83835 17.1436  24
  -1  -2   5 8.63039 15.4745   1
  -1   2   5 14.1396 16.1731   1
  -1   2   5 11.0780 18.3766   2
  -1  -2   5 45.9408 22.3111   2
  -1   2   4 294.595 33.7393  24
  -1  -2   4 279.707 31.9050  24
  -1   2   4 287.718 25.4742   9
  -1  -2   4 246.178 31.7015   1
  -1   2   4 274.178 32.6949   1
  -1  -2   4 237.275 32.2078   2
  -1   2   4 181.284 29.2376   2
  -1   2   3 79527.0 1606.46  24
  -1  -2   3 85283.1 1609.06  24
  -1   2   3 79721.8 1604.52   2
  -1  -2   3 83491.7 1608.17   2
  -1  -2   3 82470.3 1608.71   1
  -1   2   3 83300.6 1609.63   1
  -1   2   3 83336.7 1592.51   9
  -1   2   2 77794.9 1576.68   1
  -1  -2   2 86083.9 1572.85   1
  -1   2   2 83019.5 1563.26   9
  -1  -2   2 81547.4 1566.72   2
  -1   2   2 76152.5 1561.51   2
  -1   2   1 82934.4 1570.25   8
  -1  -2   1 86748.6 1567.71   2
  -1   2   0 80678.7 1602.77   8
  -1  -2   0 80158.4 1596.56   2
  -1   2  -1 31855.1 648.484   9
   1   2   2 34482.5 714.421   7
  -1   2  -2 36031.3 715.973   9
   1   2   3 4786.35 141.596   7
  -1   2  -3 5100.81 141.637   9
  -1   2  -4 5070.19 143.821   9
   1  -2   4 5015.99 159.142   1
   1   2   4 5019.79 158.166   1
   1   2   4 4852.39 146.241   7
  -1   2  -5 18938.0 426.702   9
   1  -2   5 20370.2 463.216   1
   1   2   5 20321.0 461.333   1
   1   2   5 19480.9 440.602   7
  -1   2  -6 1148.09 58.5092   9
   1   2   6 1169.33 77.7744   1
   1  -2   6 1000.24 73.9789   1
  -1   2  -7 45272.3 938.594   9
   1   2   7 47230.1 915.593   3
   1  -2   7 47531.5 916.428   3
   1  -2   7 46839.9 1016.23   1
   1   2   7 46766.2 1012.17   1
   1   2   8 3665.76 166.184   1
   1  -2   8 3341.17 162.411   1
   1   2   8 3459.20 100.122   3
   1  -2   8 3359.84 99.6571   3
   1  -2   9 9217.22 316.306   1
   1   2   9 8616.63 305.439   1
   1   2   9 8948.27 212.617   3
   1  -2   9 9012.57 213.665   3
   1   2  10 4240.67 131.348   5
   1  -2  10 4194.89 131.953   5
   1  -2  10 3933.64 121.851   3
   1   2  10 4029.95 121.714   3
   1  -2  10 4488.68 134.062  12
   1   2  10 4105.28 130.470  12
   1   2  10 3794.26 198.642   1
   1  -2  10 4168.10 208.960   1
   1  -2  11 219.315 31.8384   5
   1   2  11 185.067 29.5530   5
   1  -2  11 170.731 29.3606  12
   1   2  11 213.870 31.4178  12
   1  -2  11 211.476 28.4223   3
   1   2  11 221.307 29.1389   3
   1  -2  11 153.871 47.4168   1
   1   2  11 217.412 53.9748   1
   1   2  11 240.479 30.6472  19
   1  -2  12 171.951 31.0338   4
   1   2  12 197.072 30.7916   4
   1  -2  12 177.352 57.7195   1
   1   2  12 232.442 58.2478   1
   1   2  12 195.609 28.2484   3
   1  -2  12 198.259 28.2706   3
   1   2  12 250.718 35.9996  12
   1  -2  12 220.866 33.4878  12
   1  -2  12 176.066 32.5664   5
   1   2  12 154.275 29.0794   5
   1   2  12 142.775 28.1985  19
   1   2  13 11858.3 310.983   5
   1  -2  13 12096.2 313.424   5
   1   2  13 12528.9 311.780  12
   1  -2  13 12085.4 309.407  12
   1  -2  13 12361.3 299.531   3
   1   2  13 12268.5 298.134   3
   1  -2  13 12919.3 309.262   4
   1   2  13 13764.6 312.321   4
   1   2  13 13500.2 464.044   1
   1  -2  13 12283.8 455.181   1
   1   2  13 12464.4 304.256  19
   1  -2  13 12948.5 307.226  19
   1   2  14 37.0545 41.5625   1
   1  -2  14 37.9894 38.4100   1
   1  -2  14 23.9007 22.4369   4
   1   2  14 44.2851 23.0963   4
   1  -2  14 27.8277 20.8018   3
   1   2  14 27.4857 19.1293   3
   1  -2  14 41.6742 29.0708   5
   1   2  14 29.5428 26.0939   5
   1  -2  14 47.1133 25.6481  12
   1   2  14 47.2845 25.2832  12
   1   2  14 23.0047 25.4885  20
   1   2  14 68.7352 24.2468  19
   1  -2  14 52.0318 21.4845  19
   1   2  14 18.7360 40.6963  24
   1  -2  14 9.61362 32.3524  24
   1   2  15 11.6243 21.9699  12
   1   2  15 11.8049 20.6803  20
   1  -2  15 16.0287 26.4603   5
   1   2  15 7.71379 22.8886   5
   1   2  15 17.9198 23.4317   4
   1  -2  15-16.1093 22.6478   4
   1   2  15-12.1869 18.5061  19
   1  -2  15-7.79866 20.3949  19
   1  -2  15 8.21795 18.5764   3
   1   2  15 2.02666 17.6059   3
   1   2  16 4489.95 138.106  20
   1   2  16 4354.37 129.269  19
   1   2  16 4701.02 138.718   4
   1  -2  16 4538.60 138.823   4
   1  -2  16 4281.14 126.474  19
   1   2  16 4139.57 130.075   3
   1  -2  16 4205.59 131.043   3
   1   2  16 3976.25 137.532   5
   1  -2  16 4527.65 145.501   5
   1   2  16 4401.38 136.919  12
   1  -2  17 542.028 33.0199  19
   1   2  17 498.588 37.6231  12
   1   2  17 486.734 33.0437  19
   1   2  17 461.269 36.6562  20
   1  -2  17 538.329 39.6618   4
   1   2  17 510.061 38.5969   4
   1   2  18 609.923 35.0551  31
   1   2  18 595.644 31.6183  12
   1   2  18 582.729 30.9408  20
   1   2  18 638.691 35.7631   4
   1  -2  18 691.624 37.7422   4
   1  -2  19 122.684 14.7225  31
   1   2  19 129.991 14.2700  31
   1  -2  19 155.586 15.5957  12
   1  -2  19 135.084 14.4942  20
  -1  -3  19 66.8165 13.9896  20
  -1  -3  19 50.7271 13.3570  31
  -1   3  19 42.5585 14.3558  31
  -1  -3  19 56.4305 15.9884   5
  -1   3  19 53.1038 15.9559   5
  -1  -3  19 59.8107 14.5536  12
  -1  -3  19 28.1050 13.2100  19
  -1   3  19 51.3864 15.0735  19
  -1  -3  18 24.0411 18.5547   4
  -1   3  18 12.3722 16.4702   4
  -1  -3  18 13.2748 18.7066   5
  -1   3  18 18.0612 17.5705   5
  -1  -3  18 29.3823 16.2363  12
  -1   3  18 25.3480 18.9745  19
  -1  -3  18 11.6902 17.3481  19
  -1   3  18 36.5330 19.2726  31
  -1   3  17 1522.74 70.0647   4
  -1  -3  17 1436.75 69.6779   4
  -1   3  17 557.821 38.0910  12
  -1  -3  17 1630.93 67.6302  12
  -1   3  17 1377.63 66.9222  31
  -1  -3  17 1508.62 70.9761   5
  -1   3  17 1534.00 69.9080   5
  -1   3  17 487.130 36.2400  20
  -1   3  17 1642.76 71.9238  19
  -1  -3  17 1516.04 66.5990  19
  -1  -3  16 505.082 45.6645   5
  -1   3  16 475.783 43.8857   5
  -1   3  16 485.201 37.9526  12
  -1  -3  16 455.086 41.4685  12
  -1   3  16 492.782 45.2122   4
  -1  -3  16 472.724 44.8376   4
  -1   3  16 431.829 36.1604  20
  -1  -3  16 460.058 43.3979  19
  -1   3  16 445.373 44.9298  19
  -1  -3  15 519.249 91.9761   1
  -1   3  15 515.863 91.3075   1
  -1  -3  15 558.007 41.3620  16
  -1  -3  15 627.056 51.5175  19
  -1   3  15 635.469 52.5013  19
  -1  -3  15 596.989 50.7877   4
  -1   3  15 564.922 48.3217   4
  -1  -3  15 597.967 93.4621  24
  -1   3  15 522.942 38.2824  11
  -1  -3  15 537.428 50.0415   5
  -1   3  15 586.843 50.1412   5
  -1   3  15 584.959 43.3320  12
  -1  -3  15 596.785 50.0886  12
  -1   3  14 1896.70 80.8212  12
  -1  -3  14 1995.59 88.5539  12
  -1   3  14 1787.75 157.461  24
  -1  -3  14 1949.69 167.284  24
  -1   3  14 1942.65 92.8567  19
  -1   3  14 1800.58 86.2416   5
  -1  -3  14 1924.60 90.1107   5
  -1  -3  14 1740.95 160.015   1
  -1   3  14 1848.84 159.405   1
  -1  -3  14 1873.39 79.5218  16
  -1   3  14 1890.88 85.8040   4
  -1  -3  14 1853.05 87.4367   4
  -1  -3  13 5630.92 159.424  16
  -1   3  13 5385.12 171.983  19
  -1  -3  13 5463.19 169.646   5
  -1   3  13 5292.55 165.393   5
  -1   3  13 5063.42 264.751  24
  -1  -3  13 5739.53 286.064  24
  -1  -3  13 5609.25 286.934   1
  -1   3  13 6023.15 288.896   1
  -1  -3  13 5562.58 167.932  12
  -1   3  13 5552.95 159.152  12
  -1   3  13 5635.84 165.395   4
  -1  -3  13 5579.58 167.671   4
  -1   3  12 1274.51 64.8789   3
  -1  -3  12 1350.14 67.3003   3
  -1  -3  12 1343.53 64.6588  16
  -1  -3  12 1428.22 131.975  24
  -1   3  12 1515.06 132.141  24
  -1   3  12 1343.63 73.1289  19
  -1   3  12 1453.67 71.5811   5
  -1  -3  12 1426.45 73.5196   5
  -1   3  12 1499.39 133.730   1
  -1  -3  12 1452.39 135.256   1
  -1  -3  12 1370.08 69.5211   4
  -1   3  12 1469.42 69.8448   4
  -1  -3  12 1416.36 71.1877  12
  -1   3  12 1368.42 65.2124  12
  -1   3  11 5190.70 142.586  13
  -1  -3  11 5436.22 254.325  24
  -1   3  11 4955.29 239.266  24
  -1   3  11 4864.39 148.348   5
  -1  -3  11 5011.21 151.994   5
  -1  -3  11 5312.76 153.006  12
  -1   3  11 4969.39 142.300  12
  -1  -3  11 5316.06 150.402   4
  -1   3  11 5082.33 147.905   4
  -1  -3  11 5102.97 144.422  16
  -1   3  11 5124.19 146.820   3
  -1  -3  11 5204.27 148.550   3
  -1   3  11 5416.58 158.583  19
  -1  -3  11 5157.29 251.275   1
  -1   3  11 5301.38 250.541   1
  -1  -3  10-3.37229 14.7694   4
  -1   3  10 13.0221 14.6044   4
  -1  -3  10-1.61168 15.7576   3
  -1   3  10-4.70612 14.4007   3
  -1  -3  10-6.63195 27.8296  24
  -1   3  10 32.0104 32.1098  24
  -1   3  10 3.90010 17.4960  19
  -1   3  10 13.0617 28.3672   1
  -1  -3  10 6.76759 30.3596   1
  -1  -3   9 6915.72 259.275   1
  -1   3   9 6581.18 249.389   1
  -1  -3   9 6554.87 163.654   3
  -1   3   9 6495.30 162.428   3
  -1   3   9 6848.96 254.180  24
  -1  -3   9 6280.77 248.920  24
  -1  -3   9 6405.41 166.157   4
  -1   3   9 6120.72 161.696   4
  -1  -3   8 5071.61 130.472   4
  -1   3   8 4832.34 129.699   4
  -1  -3   8 4828.31 198.498  24
  -1  -3   8 5043.01 201.830   1
  -1   3   8 4697.45 203.029   1
  -1   3   8 5063.77 200.565  24
  -1  -3   8 4837.37 128.147   3
  -1   3   8 4819.68 127.262   3
  -1   3   7 24944.1 562.784   4
  -1  -3   7 26408.3 566.286   4
  -1  -3   7 30836.1 671.710   1
  -1   3   7 29740.2 662.277   1
  -1   3   7 29959.5 567.088   3
  -1   3   7 29292.2 664.748   2
  -1  -3   7 29411.2 566.993   3
  -1  -3   7 27864.6 668.228   2
  -1   3   7 32231.3 672.477  24
  -1  -3   7 32037.4 674.736  24
  -1   3   6 1224.46 80.1313   2
  -1  -3   6 1070.49 78.7549   2
  -1  -3   6 1117.85 77.2995   1
  -1   3   6 1152.44 79.0591   1
  -1   3   6 1140.30 76.0726  24
  -1  -3   6 1098.98 75.6115  24
  -1   3   5 21197.5 431.462   9
  -1  -3   5 20401.7 470.160  24
  -1   3   5 21373.3 471.929  24
  -1   3   5 21150.2 471.175   2
  -1  -3   5 21493.7 475.384   1
  -1  -3   4 86.3012 21.2197   1
  -1   3   4 123.129 23.9446   1
  -1  -3   4 61.0349 20.6139  24
  -1   3   4 72.0110 20.7294  24
  -1  -3   4 59.6234 19.5268   2
  -1   3   4 84.0629 21.5195   2
  -1   3   4 75.0353 16.6959   9
  -1   3   3 176904. 3390.58   9
  -1  -3   3 174400. 3399.82  24
  -1  -3   3 178454. 3400.41   1
  -1   3   3 182873. 3404.47   1
  -1  -3   3 177307. 3401.72   2
  -1   3   3 178711. 3398.80   2
  -1   3   2 77961.1 1603.02   1
  -1  -3   2 85490.9 1607.15   1
  -1   3   2 84648.7 1591.09   2
  -1  -3   2 78362.0 1590.86   2
  -1   3   2 84210.3 1600.16   9
  -1   3   2 83509.9 1606.84   8
  -1   3   1 179617. 3474.61   2
  -1  -3   1 179091. 3475.68   2
  -1  -3   0 98487.6 1888.12   2
  -1   3   0 99198.3 1886.30   2
  -1   3   0 95542.8 1907.38   8
  -1   3  -2 108192. 2072.68   9
   1   3   2 105527. 2071.33   7
   1   3   3 50.0679 18.4507   7
  -1   3  -3 39.1732 17.9549   9
   1   3   4 28410.6 609.628   7
   1  -3   4 28032.7 611.136   1
  -1   3  -4 27208.6 603.391   9
   1   3   5 29861.7 657.613   7
   1   3   5 30717.6 663.288   1
   1  -3   5 31511.2 669.364   1
  -1   3  -5 29828.6 647.321   9
   1   3   6 36313.7 778.529   7
  -1   3  -6 35939.2 758.246   9
   1  -3   6 36019.8 792.427   1
   1   3   6 36292.2 789.716   1
   1   3   7 4005.29 164.995   1
   1  -3   7 3903.55 165.441   1
   1  -3   7 3850.99 106.267   3
   1   3   7 3815.33 105.014   3
  -1   3  -7 4264.74 139.266   9
   1  -3   8 1573.49 108.337   1
   1   3   8 1636.92 107.811   1
   1   3   8 1732.25 63.0929   3
   1  -3   8 1641.55 62.3905   3
   1   3   9 1228.25 55.0579   3
   1  -3   9 1443.66 59.5403   3
   1   3   9 1378.79 105.805   1
   1  -3  10 23766.3 537.146   5
   1   3  10 23853.0 535.359   5
   1  -3  10 25731.8 671.293   1
   1   3  10 26179.7 669.095   1
   1   3  10 25465.9 534.682  19
   1  -3  10 25965.5 529.265   3
   1   3  10 25520.1 526.735   3
   1   3  10 25965.3 539.747  12
   1  -3  10 25514.8 538.610  12
   1  -3  11 151.727 50.4847   1
   1   3  11 175.192 50.6153   1
   1  -3  11 272.783 34.3028   5
   1   3  11 222.995 32.0086   5
   1  -3  11 172.144 29.6468  12
   1   3  11 149.397 26.5939  12
   1   3  11 206.823 27.1196   3
   1  -3  11 190.872 26.4116   3
   1  -3  12 2995.68 193.870   1
   1   3  12 3542.75 205.004   1
   1   3  12 3818.90 123.872   4
   1  -3  12 3647.06 123.767   4
   1   3  12 3332.81 121.760  12
   1  -3  12 3254.77 120.603  12
   1  -3  12 3237.38 112.312   3
   1   3  12 3392.00 113.371   3
   1   3  12 3103.43 120.719   5
   1  -3  12 2950.99 120.677   5
   1   3  12 3417.76 119.820  19
   1   3  13 5355.79 274.181  24
   1   3  13 5350.26 168.354  20
   1  -3  13 5106.41 170.033   5
   1   3  13 5256.71 169.522   5
   1  -3  13 4968.18 264.958   1
   1   3  13 5248.07 267.390   1
   1   3  13 5385.01 162.023   4
   1  -3  13 5690.84 167.198   4
   1   3  13 5250.55 155.701   3
   1  -3  13 5257.82 157.120   3
   1   3  13 5386.03 167.214  12
   1  -3  13 5149.25 164.766  12
   1   3  13 5161.03 160.287  19
   1   3  14 9359.11 245.597  20
   1  -3  14 9094.18 236.074  19
   1   3  14 9028.76 237.204  19
   1   3  14 8888.15 369.829   1
   1  -3  14 9059.63 376.798   1
   1   3  14 9788.26 242.144   4
   1  -3  14 9650.99 243.715   4
   1   3  14 9412.13 375.549  24
   1  -3  14 8876.92 373.312  24
   1  -3  14 8876.36 249.657   5
   1   3  14 8994.54 248.435   5
   1  -3  14 8661.10 231.257   3
   1   3  14 8836.22 231.652   3
   1   3  14 9697.95 246.147  12
   1  -3  14 8709.25 240.643  12
   1   3  15 912.174 58.0812  12
   1  -3  15 764.519 54.9549  12
   1   3  15 792.817 54.8478  20
   1   3  15 753.559 51.7081  19
   1   3  15 837.997 54.9630   4
   1  -3  15 834.035 56.0762   4
   1   3  15 846.511 59.4999   5
   1  -3  15 888.588 61.8697   5
   1  -3  15 829.191 52.3690  19
   1  -3  15 829.893 52.2340   3
   1   3  15 887.359 53.3381   3
   1   3  16 908.920 53.6043  12
   1  -3  16 853.195 55.3310  12
   1  -3  16 870.363 59.1381   5
   1   3  16 922.777 58.6609   5
   1  -3  16 1023.51 57.5047   4
   1   3  16 1023.16 56.4360   4
   1   3  16 950.477 51.8978  19
   1   3  16 981.314 55.1696  20
   1  -3  16 884.861 48.7300  19
   1  -3  16 870.706 51.4507   3
   1   3  16 850.261 50.1909   3
   1   3  17 19.0481 14.5579  11
   1   3  17 24.3206 13.7755  19
   1  -3  17 5.67471 12.8572  19
   1   3  17-4.40537 14.6396  20
   1  -3  17 10.1714 18.3361  20
   1   3  17 23.7368 17.3250  31
   1   3  17 16.0182 15.3506   4
   1  -3  17 1.67871 16.4144   4
   1   3  17 13.3124 15.9994  12
   1  -3  17 18.3183 17.0166  12
   1   3  18 671.749 35.2087   4
   1  -3  18 624.887 35.6790   4
   1   3  18 601.810 33.7005  31
   1   3  19 149.599 13.6825  31
   1  -3  19 159.639 14.7438  31
  -1  -4  19 7.26953 11.9287  12
  -1   4  19-0.99627 10.8333  19
  -1  -4  19 13.7986 11.7634  19
  -1  -4  19 6.50960 12.3846  20
  -1  -4  19 2.28423 9.84843  31
  -1  -4  18 640.155 39.6455  19
  -1   4  18 541.796 39.1165   4
  -1   4  18 634.919 41.6666  19
  -1  -4  18 653.134 39.7393  12
  -1  -4  18 627.710 40.4272   5
  -1   4  18 613.671 39.5794   5
  -1   4  17 104.469 24.2616   5
  -1  -4  17 124.736 25.5542   5
  -1  -4  17 112.232 24.4017   4
  -1   4  17 74.8278 22.3764   4
  -1  -4  17 87.0674 23.7314  12
  -1   4  17 87.0418 25.0669  19
  -1  -4  17 88.8126 24.0330  19
  -1  -4  16 781.829 55.0769   5
  -1   4  16 841.463 55.1741   5
  -1   4  16 749.723 54.9449  19
  -1   4  16 724.094 42.7042  20
  -1   4  16 818.553 44.9998  12
  -1  -4  16 906.348 55.9464  12
  -1   4  16 783.156 53.8381   4
  -1  -4  16 816.195 57.3624   4
  -1  -4  16 756.741 53.2655  19
  -1   4  15 7876.93 203.826  11
  -1  -4  15 8567.91 213.909  16
  -1   4  15 8486.05 209.932  20
  -1  -4  15 8656.83 230.585   5
  -1   4  15 8378.49 225.413   5
  -1   4  15 8845.77 365.124   1
  -1   4  15 8542.29 225.036   4
  -1  -4  15 7947.82 223.300   4
  -1   4  15 8211.61 206.575  12
  -1   4  15 8260.69 228.575  19
  -1   4  14 3985.38 232.904  24
  -1  -4  14 3884.01 236.772  24
  -1  -4  14 3974.85 127.317  16
  -1  -4  14 3834.05 136.243   5
  -1   4  14 3683.50 130.884   5
  -1  -4  14 3884.18 237.523   1
  -1   4  14 3685.21 227.631   1
  -1  -4  14 3673.38 130.816   4
  -1   4  14 3781.80 129.946   4
  -1   4  14 3630.53 135.032  19
  -1   4  14 3871.99 120.835  12
  -1   4  14 3691.99 120.232  11
  -1  -4  13 4135.47 132.125  16
  -1   4  13 3992.81 140.841  19
  -1   4  13 4062.28 134.043   4
  -1  -4  13 4147.98 136.822   4
  -1  -4  13 4105.15 239.031  24
  -1   4  13 3964.23 230.011  24
  -1   4  13 4154.18 137.364   5
  -1  -4  13 3887.52 138.249   5
  -1   4  13 3998.78 125.268  12
  -1  -4  13 3843.30 235.458   1
  -1   4  13 4201.88 237.444   1
  -1  -4  12 4722.00 144.173  16
  -1   4  12 4846.83 148.462   5
  -1  -4  12 4702.19 150.739   5
  -1   4  12 4977.59 156.215  19
  -1   4  12 5093.71 148.437   4
  -1  -4  12 4857.85 147.834   4
  -1   4  12 4752.02 243.880  24
  -1  -4  12 4776.43 250.739  24
  -1  -4  12 4630.54 249.269   1
  -1   4  12 4793.48 247.350   1
  -1   4  12 4603.40 137.423  12
  -1  -4  11 9561.26 238.401  16
  -1   4  11 9431.15 229.994  13
  -1   4  11 10008.0 251.726  19
  -1  -4  11 9871.38 239.856   3
  -1   4  11 9936.00 238.080   3
  -1   4  11 10021.8 365.215   1
  -1  -4  11 9735.89 365.329   1
  -1  -4  11 9831.66 246.478   5
  -1   4  11 9270.36 240.111   5
  -1   4  11 9714.87 356.605  24
  -1  -4  11 9649.24 362.570  24
  -1  -4  11 9641.21 233.949  21
  -1  -4  11 10309.4 243.997   4
  -1   4  11 10103.9 241.160   4
  -1   4  10 23883.7 521.445   4
  -1  -4  10 24614.3 524.415   4
  -1  -4  10 25450.1 524.455  16
  -1  -4  10 25993.3 674.770   1
  -1   4  10 26032.1 663.018   1
  -1   4  10 25252.6 536.710  19
  -1  -4  10 26832.5 675.821  24
  -1   4  10 26307.1 665.569  24
  -1   4  10 25042.8 521.782   3
  -1  -4  10 24595.9 522.632   3
  -1   4   9 3698.58 179.243  24
  -1  -4   9 3736.34 183.083  24
  -1  -4   9 3662.93 183.139   1
  -1   4   9 3766.13 184.761   1
  -1   4   9 3708.07 108.830   4
  -1  -4   9 3330.01 107.516   4
  -1   4   9 3617.37 107.001   3
  -1  -4   9 3726.66 108.694   3
  -1  -4   8 733.728 74.4364  24
  -1   4   8 730.887 72.8685  24
  -1  -4   8 697.265 73.0076   1
  -1   4   8 690.800 72.7769   1
  -1  -4   8 656.541 37.6332   4
  -1   4   8 715.166 39.4309   4
  -1   4   8 786.307 39.3676   3
  -1  -4   8 739.520 38.7151   3
  -1   4   7 2371.74 121.918  24
  -1  -4   7 2226.17 121.926  24
  -1  -4   7 2558.96 128.665   1
  -1   4   7 2261.92 121.728   1
  -1   4   7 2178.35 71.7626   4
  -1  -4   7 1951.08 68.7533   4
  -1  -4   7 2362.71 71.8427   3
  -1   4   7 2361.74 71.4507   3
  -1  -4   6 37560.4 846.705  24
  -1   4   6 38589.3 844.471  24
  -1  -4   6 40855.0 854.579   1
  -1   4   6 39430.0 848.520   1
  -1   4   6 38867.8 851.315   2
  -1  -4   6 39834.2 854.573   2
  -1   4   6 39207.7 785.249   9
  -1   4   5 3205.92 124.777  24
  -1  -4   5 3163.78 126.687  24
  -1  -4   5 3152.87 126.071   1
  -1   4   5 2939.86 121.978   1
  -1  -4   5 2916.06 124.651   2
  -1   4   5 3117.56 123.914   2
  -1   4   5 3375.61 105.525   9
  -1  -4   4 39686.8 844.769  24
  -1   4   4 41080.8 846.812  24
  -1  -4   4 42062.4 849.797   2
  -1   4   4 41353.0 844.867   2
  -1   4   4 40450.0 828.808   9
  -1  -4   4 41608.3 849.161   1
  -1   4   4 41092.8 848.815   1
  -1   4   3 88131.1 1700.18   2
  -1  -4   3 85200.4 1704.03   2
  -1   4   3 85834.7 1703.46   9
  -1  -4   3 85923.6 1703.06   1
  -1  -4   2 33927.7 667.427   2
  -1   4   2 33802.4 662.277   2
  -1   4   2 33545.3 690.421   8
  -1   4   2 34594.1 684.304   9
  -1  -4   2 36074.5 689.852   1
  -1   4   1 94438.8 1714.06   2
  -1  -4   1 89156.8 1713.91   2
   1   4  -1 87372.6 1680.87   8
  -1   4   1 94945.0 1752.17   8
  -1  -4   0 14658.1 326.905   2
  -1   4   0 15468.4 327.438   2
  -1   4   0 15073.3 356.732   8
  -1   4  -1 85657.9 1682.03   9
  -1   4  -1 85239.4 1689.46   8
  -1   4  -2 12731.8 313.826   9
   1   4   2 12487.6 310.101   7
   1   4   3 14823.6 362.688   7
  -1   4  -3 15018.1 365.340   9
   1   4   3 15044.5 345.856   1
   1  -4   3 15756.8 351.637   1
   1  -4   4 51.1448 19.2620   1
   1   4   4 47.7694 17.3855   1
   1   4   4 71.0059 24.0673   7
  -1   4  -4 39.5708 19.3049   9
   1   4   5 1459.80 84.0791   7
   1  -4   5 1404.37 81.5474   1
   1   4   5 1347.12 77.2644   1
  -1   4  -5 1378.52 79.9464   9
   1   4   6 41330.8 884.872   7
   1  -4   6 41362.0 886.198   1
   1   4   6 41255.7 878.497   1
  -1   4  -6 39875.3 864.688   9
  -1   4  -7 48498.1 1016.50   9
   1   4   7 48568.8 1044.58   1
   1  -4   7 49583.9 1053.55   1
   1  -4   7 48632.0 951.291   3
   1   4   7 48743.5 949.739   3
   1  -4   8 3599.25 171.272   1
   1   4   8 3745.08 170.366   1
   1   4   8 3808.59 106.035   3
   1  -4   8 3791.59 107.046   3
  -1   4  -8 3595.08 140.765   9
   1  -4   9 6690.27 170.911   3
   1   4   9 6837.93 170.680   3
   1  -4   9 6522.69 259.227   1
   1   4   9 7142.07 262.105   1
   1  -4  10 4750.45 143.992  16
   1   4  10 5254.70 153.189  20
   1   4  10 5134.22 149.211  19
   1  -4  10 5140.08 141.987   3
   1   4  10 5106.38 140.209   3
   1   4  10 4869.37 223.933   1
   1  -4  10 5425.14 241.550   1
   1  -4  10 4926.01 151.714   5
   1   4  10 4794.07 148.317   5
  -1   4 -10 4797.13 135.558  10
   1  -4  10 5034.04 149.207  12
   1   4  10 5059.77 150.347  12
   1  -4  11-14.4152 22.8694   5
   1   4  11-9.19985 21.7411   5
   1   4  11 116.149 25.6653  12
   1   4  11 52.9341 21.3784  19
   1  -4  11-2.19779 19.4154  12
   1   4  11 12.3593 18.0479   3
   1  -4  11 23.6136 19.1175   3
   1  -4  11 45.3551 37.9171   1
   1   4  11 71.8315 40.2832   1
   1   4  11 37.6515 20.8552   4
   1  -4  11 22.9109 21.6687   4
   1   4  11 101.309 24.4852  20
   1   4  12 5145.50 159.787  19
   1  -4  12 5615.59 162.086   4
   1   4  12 5441.26 159.623   4
   1   4  12 5364.56 164.749  20
   1  -4  12 4779.79 253.016   1
   1   4  12 4988.25 251.291   1
   1   4  12 5233.71 162.157  12
   1  -4  12 5049.53 161.939  12
   1  -4  12 5284.33 153.334   3
   1   4  12 5215.10 151.573   3
   1  -4  12 5261.04 169.287   5
   1   4  12 5479.38 168.735   5
   1   4  13 620.751 50.2633  19
   1   4  13 665.304 48.0995   4
   1  -4  13 655.039 51.0000   4
   1   4  13 614.052 49.2635  20
   1   4  13 671.086 95.0376   1
   1  -4  13 473.297 81.5917   1
   1   4  13 659.674 51.1850  12
   1  -4  13 572.176 49.9879  12
   1   4  13 627.156 45.1414   3
   1  -4  13 596.024 45.5626   3
   1   4  13 655.619 94.0336  24
   1  -4  13 736.076 99.5035  24
   1   4  13 603.043 52.9206   5
   1  -4  13 662.950 55.2254   5
   1  -4  14 8605.11 238.502   5
   1   4  14 8453.95 234.379   5
   1  -4  14 8541.42 359.761   1
   1   4  14 7600.55 344.055   1
   1   4  14 8102.93 226.131  20
   1   4  14 8462.82 224.657  19
   1   4  14 8553.90 350.199  24
   1  -4  14 8296.07 353.439  24
   1  -4  14 8437.09 218.418   3
   1   4  14 8373.23 216.609   3
   1   4  14 8678.74 223.294   4
   1  -4  14 9185.74 229.637   4
   1  -4  14 8168.34 226.784  12
   1   4  14 8383.90 226.179  12
   1   4  15 7369.16 198.706  20
   1   4  15 7385.98 196.358  19
   1   4  15 6851.68 189.273   3
   1  -4  15 6960.73 190.699   3
   1  -4  15 7359.76 199.262   4
   1   4  15 7573.05 197.032   4
   1  -4  15 7214.57 209.197   5
   1   4  15 7475.46 207.169   5
   1   4  15 7416.54 198.523  12
   1  -4  15 7169.70 200.747  12
   1  -4  15 7176.45 191.123  19
   1   4  16 924.007 52.4654  20
   1   4  16 873.265 49.5528  19
   1  -4  16 952.458 49.5577  19
   1  -4  16 916.373 55.2278  12
   1   4  16 931.521 52.6784  12
   1  -4  16 1078.93 57.3832   4
   1   4  16 1102.83 56.4961   4
   1   4  16 903.163 56.1973  31
   1  -4  17 63.3350 15.5642  19
   1   4  17 50.0332 15.5528  19
   1  -4  17 57.0552 20.2228  20
   1   4  17 47.5831 15.5053  20
   1   4  17 85.4682 20.1348   4
   1  -4  17 70.7194 19.0140   4
   1   4  17 33.6961 18.6465  31
   1   4  17 65.2484 17.9577  12
   1  -4  17 62.3707 20.5573  12
   1   4  17 46.1183 15.3251  11
  -1   4 -17 67.0391 13.6460  27
   1  -4  18 259.356 24.3355  12
   1   4  18 258.434 22.8612  31
   1  -4  18 291.447 24.4158  20
  -1  -5  19 67.1879 13.3732  20
  -1  -5  19 79.7543 13.9244  12
  -1  -5  19 55.0003 9.57595  31
  -1  -5  19 82.3901 13.5022  19
  -1   5  19 57.0404 13.9768  19
  -1   5  18 337.466 29.7407   4
  -1  -5  18 435.770 34.9069   4
  -1   5  18 400.166 32.8531  19
  -1  -5  18 467.956 32.9288  19
  -1  -5  18 441.279 32.1635   5
  -1   5  18 448.360 32.0524   5
  -1   5  17 3624.29 117.063   4
  -1   5  17 3646.40 120.398  19
  -1  -5  17 3928.40 119.279  19
  -1  -5  17 3862.30 119.257   5
  -1   5  17 3934.76 119.196   5
  -1  -5  16 2110.27 91.5403   4
  -1   5  16 2276.79 90.8983   4
  -1  -5  16 2320.35 93.2412   5
  -1   5  16 2207.77 90.2327   5
  -1   5  16 2162.78 93.5320  19
  -1  -5  16 2338.99 94.1166  19
  -1  -5  15 3660.28 129.294   4
  -1   5  15 3796.63 130.032   4
  -1   5  15 3795.82 133.628  19
  -1  -5  15 3822.69 123.017  16
  -1   5  15 3563.38 114.509  11
  -1   5  15 3730.38 128.404   5
  -1  -5  15 3858.14 132.258   5
  -1  -5  14 7.44996 21.7566   5
  -1   5  14-2.33909 21.4773   5
  -1   5  14 37.9587 20.9562   4
  -1  -5  14 9.49702 19.3902   4
  -1   5  14 23.5262 25.2229  19
  -1   5  14 25.0019 18.1799  11
  -1  -5  14 9.70724 40.7368   1
  -1   5  14 18.2396 43.3957   1
  -1  -5  14 28.4867 31.9511  24
  -1  -5  14 96.8605 24.1441  16
  -1   5  13 3499.96 121.571   4
  -1  -5  13 3529.66 123.661   4
  -1   5  13 3353.10 116.160  11
  -1  -5  13 3571.36 127.468   5
  -1   5  13 3333.46 121.277   5
  -1   5  13 3447.94 129.090  19
  -1  -5  13 3431.09 120.146  16
  -1  -5  13 3408.31 216.802  24
  -1   5  13 3304.79 206.461  24
   1   5 -13 3439.43 111.667  10
  -1  -5  13 3345.23 217.713   1
  -1   5  13 3282.41 208.070   1
  -1   5  12 297.926 34.1245  11
  -1  -5  12 236.088 32.6478  16
  -1   5  12 257.042 37.3300  19
  -1   5  12 268.322 34.7134   5
  -1  -5  12 195.130 33.4130   5
  -1  -5  12 293.673 34.7479   4
  -1   5  12 312.522 34.9924   4
  -1   5  12 290.229 64.1105  24
  -1  -5  12 207.395 59.9320  24
  -1  -5  12 247.534 31.1441  21
  -1  -5  12 97.1688 51.6977   1
  -1   5  12 313.573 66.9057   1
  -1  -5  12 250.072 36.3362  12
  -1  -5  11 158.373 28.0541   5
  -1   5  11 134.843 25.3940   5
  -1   5  11 150.499 47.0516   1
  -1  -5  11 39.9556 38.1016   1
  -1  -5  11 131.004 23.5533  21
  -1  -5  11 174.317 27.8060  16
  -1   5  11 136.447 24.0627   4
  -1  -5  11 142.381 25.2503   4
  -1   5  11 138.826 44.9495  24
  -1  -5  11 116.446 42.7224  24
  -1  -5  11 100.362 24.4278  12
  -1   5  11 116.704 25.7645  19
  -1  -5  10 801.414 45.2220  21
  -1   5  10 723.325 50.6357  19
  -1  -5  10 679.451 46.7344  12
  -1   5  10 702.424 81.3496  24
  -1  -5  10 684.036 83.0003  24
  -1   5  10 665.251 84.1561   1
  -1  -5  10 881.481 95.4248   1
  -1   5  10 576.646 44.4113   4
  -1  -5  10 716.508 45.8812   4
  -1  -5  10 748.912 47.5793   5
  -1   5  10 766.862 47.3105   5
  -1  -5  10 713.946 46.1343  16
  -1  -5   9 8746.75 311.952   1
  -1   5   9 9284.97 315.536   1
  -1  -5   9 8626.15 212.042   3
  -1   5   9 8943.52 212.213   3
  -1  -5   9 9113.95 314.719  24
  -1   5   9 8822.62 306.782  24
  -1  -5   9 9393.80 216.883   4
  -1   5   9 9064.03 214.502   4
  -1  -5   8 35270.5 813.251   1
  -1   5   8 36317.7 810.666   1
  -1  -5   8 35080.1 693.816   3
  -1   5   8 35611.5 693.121   3
  -1   5   8 34848.0 803.464  24
  -1  -5   8 34663.4 807.418  24
  -1  -5   8 33960.1 694.551   4
  -1   5   8 33654.2 693.680   4
  -1  -5   7 5842.25 210.535   1
  -1   5   7 5564.92 203.494   1
  -1   5   7 5434.63 134.359   3
  -1  -5   7 5444.49 135.249   3
  -1  -5   7 5332.99 201.208  24
  -1   5   7 5269.99 197.695  24
  -1   5   7 5309.05 134.957   4
  -1  -5   7 5548.97 137.341   4
  -1   5   6 747.949 63.5013  24
  -1  -5   6 798.129 65.1319  24
  -1   5   6 790.123 46.7347   9
  -1  -5   6 800.977 66.3710   1
  -1   5   6 689.999 60.4186   1
  -1  -5   5 104815. 2067.52  24
  -1   5   5 101163. 2062.95  24
  -1   5   5 102771. 2035.05   9
  -1   5   5 106816. 2067.72   2
  -1  -5   5 105765. 2073.41   2
  -1  -5   5 109720. 2073.66   1
  -1   5   5 105546. 2066.57   1
  -1  -5   4 1787.15 84.2627  24
  -1  -5   4 1997.75 88.5789   2
  -1   5   4 1956.65 86.3043   2
  -1   5   4 2013.60 88.5405   1
  -1  -5   4 1819.06 85.4012   1
  -1   5   4 1925.54 82.9847   9
  -1   5   3 542.582 39.0452   2
  -1  -5   3 584.194 41.5317   2
  -1   5   3 465.319 39.9872   1
  -1  -5   3 594.917 43.7147   1
  -1   5   3 555.176 44.6481   9
  -1   5   2 44082.0 901.498   9
   1   5  -2 43442.3 858.983   8
  -1   5   2 43358.2 905.530   8
  -1  -5   2 42806.3 870.529   2
  -1   5   2 45402.1 869.553   2
  -1  -5   1 4564.56 120.617   2
  -1   5   1 4658.22 118.236   2
  -1   5   1 4479.31 148.199   9
  -1   5   1 4443.33 150.321   8
   1   5  -1 4410.66 100.957   8
  -1  -5   0 321.580 25.4442   2
  -1   5   0 350.603 25.6822   2
  -1   5   0 356.637 39.7311   8
  -1   5  -1 14349.4 310.250   2
  -1   5  -1 13232.4 346.185   8
  -1   5  -1 13335.1 340.675   9
  -1   5  -2 60334.1 1240.17   9
  -1   5  -2 59996.1 1245.94   8
   1   5   2 61659.8 1233.41   7
   1   5   3 46341.0 980.592   7
   1  -5   3 46705.1 951.255   1
   1   5   3 48327.3 946.844   1
  -1   5  -3 46452.3 985.005   9
   1   5   4 19138.0 463.310   7
   1  -5   4 19475.3 442.955   1
   1   5   4 19466.2 436.442   1
  -1   5  -4 19256.2 465.115   9
   1   5   5 74708.7 1464.10   7
  -1   5  -5 72685.4 1457.80   9
   1  -5   5 74466.1 1446.07   1
   1   5   5 74542.1 1436.73   1
   1   5   6 6251.22 204.434   1
   1  -5   6 6754.30 216.134   1
  -1   5  -6 6312.52 211.366   9
   1   5   6 6562.39 222.477   7
   1  -5   6 6299.68 148.592   3
   1   5   6 6203.14 147.057   3
   1   5   7 693.244 63.9956   1
   1  -5   7 749.826 69.3297   1
   1  -5   7 700.030 36.2051   3
   1   5   7 632.759 34.5440   3
   1   5   7 642.544 65.6469   7
  -1   5  -7 789.691 67.3238   9
   1  -5   8 11662.0 257.540   3
   1   5   8 11494.7 255.470   3
  -1   5  -8 11042.3 318.749   9
   1  -5   8 11819.6 354.731   1
   1   5   8 11379.5 343.615   1
   1  -5   9 101.025 37.1683   1
   1   5   9 88.8333 33.5989   1
   1  -5   9 172.653 21.8728   3
   1   5   9 147.204 20.5498   3
   1  -5   9 128.526 22.7973  12
   1  -5   9 66.6700 18.5327  16
   1  -5   9 82.0573 22.0388  21
  -1   5 -10 26722.0 564.176  10
   1   5  10 27358.4 578.017  12
   1  -5  10 26836.9 576.116  12
   1  -5  10 26966.9 575.222  16
   1   5  10 27090.1 578.632  19
   1   5  10 27441.4 563.412   3
   1  -5  10 27427.8 565.635   3
   1   5  10 27823.7 697.577   1
   1  -5  10 27579.1 709.120   1
   1   5  10 28205.1 581.689  20
   1   5  10 26743.0 577.688   5
   1  -5  10 27489.2 583.139   5
   1   5  11 778.696 53.6599  20
   1   5  11 831.611 56.6439  19
   1   5  11 773.275 55.3761   5
   1  -5  11 925.669 60.9493   5
   1  -5  11 710.026 91.4197   1
   1   5  11 792.716 90.1362   1
   1  -5  11 754.506 53.4443  12
   1   5  11 819.592 54.1239  12
  -1   5 -11 852.324 48.1544  10
   1  -5  11 855.453 50.7912   3
   1   5  11 916.446 50.8162   3
   1   5  11 941.936 54.1317   4
   1  -5  11 868.374 54.1933   4
   1   5  12 6611.88 180.247   4
   1  -5  12 7094.36 186.863   4
   1   5  12 6425.38 288.809  24
   1   5  12 6299.86 189.829   5
   1  -5  12 6398.73 193.418   5
  -1   5 -12 6293.30 168.074  10
   1   5  12 6413.26 185.056  12
   1  -5  12 6216.18 185.159  12
   1  -5  12 6339.11 293.074   1
   1   5  12 6338.17 283.984   1
   1   5  12 6527.90 187.158  20
   1   5  12 6241.97 185.380  19
   1   5  12 6433.83 174.523   3
   1  -5  12 6398.54 175.929   3
   1  -5  13 73.1399 28.0375   5
   1   5  13 100.065 29.3721   5
   1  -5  13 59.9923 24.5509  12
   1   5  13 74.4930 46.4306  24
   1  -5  13 79.4080 44.2704  24
   1   5  13 66.8664 24.9692  20
   1   5  13 52.5112 24.7247  12
   1  -5  13 64.7750 22.5925   3
   1   5  13 68.5609 22.3347   3
   1  -5  13 61.0162 45.8695   1
   1   5  13 57.7042 41.3644   1
   1   5  13 70.1649 24.4982  19
   1   5  13 74.1620 22.5538   4
   1  -5  13 52.5614 23.3352   4
   1  -5  14 3070.85 197.062  24
   1   5  14 3067.92 190.765  24
   1   5  14 2954.42 103.541   3
   1  -5  14 2897.52 104.289   3
   1  -5  14 2658.73 188.116   1
   1   5  14 3069.53 196.372   1
   1  -5  14 3061.57 110.639   4
   1   5  14 3129.18 109.169   4
   1   5  14 3009.16 111.274  20
   1   5  14 2929.00 110.818  19
   1   5  14 3112.55 111.565  12
   1  -5  14 2943.94 112.741  12
   1   5  14 2916.38 115.968   5
   1  -5  14 2991.19 118.028   5
   1  -5  15 649.384 47.6959   4
   1   5  15 769.403 48.9497   4
   1   5  15 685.409 51.9756  31
   1  -5  15 798.819 48.5694  19
   1   5  15 746.582 49.6382  19
   1   5  15 691.994 47.2569  20
   1  -5  15 651.664 45.1004   3
   1   5  15 712.555 45.1811   3
   1   5  15 693.908 51.6170   5
   1  -5  15 704.281 53.5024   5
   1   5  15 737.085 48.8841  12
   1  -5  15 699.754 51.1822  12
   1   5  16 722.343 44.9684   4
   1  -5  16 752.263 48.0356   4
   1   5  16 721.038 46.8897  11
   1  -5  16 718.971 42.0564  19
   1   5  16 744.420 43.8117  20
   1   5  16 704.138 43.5866  19
   1   5  16 730.604 49.0673  31
   1   5  16 770.194 44.9248  12
   1  -5  16 763.675 49.3667  12
  -1   5 -17 514.092 29.8350  27
   1   5  17 476.829 29.5249  19
   1  -5  17 524.509 37.8775  20
   1  -5  17 518.754 29.3528  19
   1  -5  17 499.591 36.9030  12
   1  -5  17 529.005 36.0278   4
   1   5  17 563.043 35.2261   4
   1   5  17 505.710 32.8453  11
   1   5  17 536.832 37.3969  31
   1   5  18 185.103 19.2396  31
   1  -5  18 232.319 21.7834  12
   1  -5  18 218.919 21.4237  20
  -1   6  19 330.439 21.4523  19
  -1  -6  19 351.389 20.6687  19
  -1   6  18 1405.76 58.7055  19
  -1  -6  18 1474.59 57.1947  19
  -1  -6  17 1500.49 65.7239  19
  -1   6  17 1415.30 62.2848   5
  -1  -6  17 1587.25 64.9234   5
  -1   6  17 1472.84 68.3616  19
  -1   6  17 1467.18 63.9199   4
  -1  -6  17 1409.13 65.7369   4
  -1   6  16 68.4633 25.6215  19
  -1  -6  16 55.0907 23.5609  12
  -1   6  16 7.70778 3.53538  11
  -1  -6  16 42.6509 22.0671   5
  -1   6  16 29.9090 20.2185   5
  -1   6  16 36.3316 21.4464   4
  -1  -6  16 2.05939 18.3332   4
  -1   6  15 183.119 29.0617   4
  -1  -6  15 201.615 30.7342   4
  -1  -6  15 220.415 33.9330  12
  -1   6  15 255.841 33.3652   5
  -1   6  15 231.424 35.6467  19
  -1  -6  15 228.536 32.3207   5
  -1   6  15 197.232 25.9785  11
  -1  -6  15 256.942 32.2685  16
  -1  -6  14 3672.65 125.202  16
  -1   6  14 3480.81 121.314   4
  -1  -6  14 3678.09 125.616   4
  -1  -6  14 3518.32 125.627   5
  -1   6  14 3396.67 122.427   5
  -1  -6  14 2995.78 206.708   1
  -1   6  14 3246.39 205.765   1
  -1   6  14 3528.27 117.497  11
  -1   6  14 3666.29 133.691  19
   1   6 -14 3743.65 116.289  10
  -1  -6  14 3447.13 126.166  12
  -1  -6  13 14021.5 341.249  12
  -1   6  13 14124.6 331.266  11
  -1   6  13 13918.9 334.429   5
  -1  -6  13 13822.0 338.683   5
  -1   6  13 13479.1 344.921  19
  -1  -6  13 14274.4 338.248  16
  -1   6  13 14012.6 477.079   1
  -1  -6  13 13903.9 487.246   1
  -1  -6  13 14536.9 337.246   4
  -1   6  13 14550.1 333.853   4
  -1  -6  13 14298.9 489.413  24
   1   6 -13 14881.1 328.936  10
  -1  -6  12 166.145 54.6437   1
  -1   6  12 194.624 52.2872   1
  -1   6  12 153.148 26.3427   4
  -1  -6  12 64.3688 22.6716   4
  -1   6  12 97.6556 26.0579   5
  -1  -6  12 109.072 27.0524   5
  -1  -6  12 120.480 25.8723  21
  -1   6  12 160.196 29.1200  11
  -1   6  12 111.052 30.9968  19
  -1  -6  12 75.3958 27.5414  12
  -1   6  12 134.965 46.3134  24
  -1  -6  12 103.058 45.2256  24
  -1  -6  12 103.551 28.3595  16
  -1  -6  11 5624.59 265.022   1
  -1   6  11 5954.38 263.223   1
  -1   6  11 5833.46 160.032   4
  -1  -6  11 5828.32 163.097   4
  -1  -6  11 5459.94 260.486  24
  -1   6  11 5517.61 255.053  24
  -1  -6  11 5766.50 160.597  21
  -1  -6  11 5490.21 163.647  16
  -1   6  11 5597.18 172.606  19
  -1   6  11 5290.90 158.300   5
  -1  -6  11 5708.71 164.926   5
  -1  -6  11 5572.32 167.741  12
  -1   6  11 5695.80 165.121  11
  -1  -6  10 719.952 49.3106  12
  -1  -6  10 649.273 46.9495  29
  -1  -6  10 688.300 45.7600   5
  -1   6  10 655.922 43.3318   5
  -1  -6  10 698.853 86.9323   1
  -1   6  10 699.930 83.5462   1
  -1  -6  10 654.193 47.4431  15
  -1  -6  10 640.364 46.3435  14
  -1   6  10 599.686 43.9332  11
  -1   6  10 690.718 50.8104  19
  -1  -6  10 729.072 45.1955   4
  -1   6  10 708.349 44.5591   4
  -1  -6  10 706.330 44.1793  21
  -1   6  10 664.579 81.7038  24
  -1  -6  10 760.926 88.2397  24
  -1  -6   9 1322.71 63.9067  15
  -1  -6   9 1291.36 62.6182  14
  -1  -6   9 1338.70 63.4992  29
  -1  -6   9 1196.73 102.821   1
  -1   6   9 1320.69 104.744   1
  -1  -6   9 1353.09 58.9240   4
  -1   6   9 1121.58 54.4840   4
  -1   6   9 1327.61 68.1307  19
  -1  -6   9 1311.54 106.535  24
  -1   6   9 1297.58 103.576  24
  -1  -6   8 19673.0 413.902   4
  -1   6   8 19301.6 411.677   4
  -1  -6   8 21030.7 532.608   1
  -1   6   8 21095.5 522.816   1
  -1   6   8 20013.4 516.521  24
  -1  -6   8 19222.6 517.247  24
  -1   6   7 48660.2 1050.86  24
  -1  -6   7 49347.7 1055.87  24
  -1  -6   7 50366.2 956.308   4
  -1   6   7 47235.1 952.485   4
  -1  -6   7 51943.1 1067.96   1
  -1   6   7 51963.5 1060.28   1
  -1   6   7 47294.4 970.139   9
  -1  -6   6 6364.27 207.654  24
  -1   6   6 5929.96 201.145  24
  -1  -6   6 6372.82 210.109   1
  -1   6   6 6043.07 203.409   1
  -1   6   6 6007.44 172.561   9
  -1  -6   5 99436.4 1967.10  24
  -1   6   5 99365.7 1945.80   9
  -1   6   5 100144. 1965.40   1
  -1  -6   5 98987.4 1967.52   1
  -1   6   4 24129.4 522.066   2
  -1  -6   4 23982.0 525.212   2
  -1  -6   4 23332.9 527.925   1
  -1   6   4 23385.2 530.131   1
  -1   6   4 24387.3 531.732   9
  -1  -6   3 66.2568 19.2460   1
  -1   6   3 43.6960 18.4936   1
  -1   6   3 182.345 23.0427   2
  -1   6   3 38.5447 21.2330   9
  -1  -6   3 148.879 22.2285   2
  -1   6   2 75645.2 1499.89   8
   1   6  -2 73463.0 1443.29   8
  -1   6   2 75255.1 1496.53   9
  -1   6   2 76195.4 1444.30   2
  -1  -6   2 73623.4 1445.84   2
  -1   6   1 507.287 42.0640   7
  -1  -6   1 614.273 31.8566   2
  -1   6   1 633.883 31.3263   2
  -1   6   1 563.047 51.5499   9
  -1   6   1 570.046 50.5574   8
  -1  -6   0 3144.16 88.0787   2
  -1   6   0 3140.17 86.6838   2
  -1   6   0 3337.04 108.560   7
  -1  -6  -1 16770.9 356.845   2
  -1   6  -1 16083.6 352.756   2
  -1   6  -1 16946.4 357.496   7
  -1   6  -1 15692.6 402.646   9
  -1   6  -1 15925.7 408.581   8
   1  -6   2 19.1958 11.2289   1
   1   6   2 94.3918 15.4297   1
  -1   6  -2 47.1963 10.8672   7
   1   6   2 22.5102 19.4360   7
  -1   6  -2 3.77968 23.2297   8
  -1   6  -2 59.4773 23.8792   9
   1  -6   3 28740.4 606.070   1
   1   6   3 29062.8 599.817   1
   1   6   3 28240.9 647.147   7
  -1   6  -3 29025.8 656.442   9
   1  -6   4 8477.74 235.149   1
   1   6   4 9121.26 232.095   1
   1   6   4 8800.40 267.330   7
  -1   6  -4 8352.01 264.961   9
   1   6   5 13792.4 379.154   7
   1   6   5 13938.3 306.657   9
  -1   6  -5 14019.0 380.583   9
   1   6   5 13825.7 344.259   1
   1  -6   5 14057.3 353.848   1
   1  -6   6 18369.1 457.021   1
   1   6   6 19036.3 449.282   1
  -1   6  -6 18653.0 473.873   9
   1   6   6 18040.3 373.310   3
   1  -6   6 18122.9 374.999   3
   1   6   6 19073.3 485.967   7
   1   6   7 97.1496 33.9745   7
   1  -6   7 165.130 36.1396   1
   1   6   7 90.0410 27.6011   1
  -1   6  -7 84.1693 30.6808   9
   1   6   7 113.163 16.3874   3
   1  -6   7 77.8928 15.3545   3
  -1   6  -8 21455.1 529.540   9
   1  -6   8 22141.4 552.919   1
   1   6   8 21546.3 538.438   1
   1   6   8 21514.7 437.107   3
   1  -6   8 21855.2 440.022   3
   1  -6   9 12676.0 299.247   5
   1   6   9 12361.3 294.987   5
   1   6   9 13252.3 388.171   1
   1  -6   9 12390.7 397.245   1
   1   6   9 12858.9 283.215   3
   1  -6   9 12974.4 285.751   3
   1   6   9 12804.7 299.103  12
   1  -6   9 12381.9 294.139  12
   1   6   9 12798.1 299.428  20
   1   6   9 12670.5 302.651  19
  -1   6  -9 12759.1 292.188  10
  -1   6  -9 12302.5 356.313   9
   1   6  10 909.766 50.4971   4
   1  -6  10 886.488 51.5055   4
   1  -6  10 795.774 54.2511   5
   1   6  10 810.369 53.1154   5
   1  -6  10 737.255 88.7093   1
   1   6  10 809.818 88.9080   1
   1  -6  10 867.830 47.7113   3
   1   6  10 775.161 44.5455   3
   1  -6  10 871.075 53.8590  12
   1   6  10 798.784 51.9159  12
   1   6  10 841.555 55.6274  19
   1   6  10 789.637 52.8107  20
  -1   6 -10 828.711 49.8578  10
   1   6  11 675.509 46.1074   4
   1  -6  11 666.940 47.7052   4
   1   6  11 669.569 44.1583   3
   1  -6  11 580.418 43.0873   3
   1  -6  11 630.920 85.1043   1
   1   6  11 579.238 80.7334   1
  -1   6 -11 626.066 43.2796  10
   1   6  11 756.309 53.5013   5
   1  -6  11 695.978 53.2863   5
   1   6  11 630.901 47.3687  12
   1  -6  11 630.186 49.0568  12
   1   6  11 635.678 51.0776  19
   1   6  11 626.216 47.9874  20
   1  -6  12 45670.6 949.571  12
   1   6  12 45118.7 945.484  12
   1   6  12 50327.2 941.276   4
   1   6  12 46525.6 953.899  19
   1   6  12 45160.3 946.675  20
   1  -6  12 50632.0 947.530   4
   1  -6  12 48813.6 1134.30  24
   1   6  12 46119.8 1106.49  24
   1  -6  12 45391.1 1115.54   1
   1   6  12 47610.3 1112.01   1
   1   6  12 45821.9 953.360   5
   1  -6  12 45641.7 957.451   5
   1   6  12 45766.0 932.541   3
   1  -6  12 45693.6 934.741   3
  -1   6 -12 45906.5 930.668  10
   1   6  13 6402.01 178.511  12
   1  -6  13 6445.34 184.783  12
   1   6  13 6146.29 183.465   5
   1  -6  13 6319.25 188.543   5
   1  -6  13 5988.52 168.602   3
   1   6  13 6119.14 168.132   3
   1   6  13 6343.63 173.279   4
   1  -6  13 6328.00 178.270   4
   1   6  13 6116.52 176.980  20
   1   6  13 6113.96 181.485  19
   1   6  13 5902.04 184.339  31
   1  -6  13 6060.93 286.040  24
   1   6  13 6036.88 275.719  24
   1  -6  13 5965.74 283.041   1
   1   6  13 5903.73 274.750   1
  -1   6 -13 6242.26 163.761  10
   1   6  14 28.7807 22.6697  31
   1   6  14 44.0900 22.8416   5
   1  -6  14 54.2104 23.7773   5
   1   6  14 26.4714 20.4064  19
   1   6  14 26.0887 18.1516  20
   1  -6  14 22.6005 21.9559  12
   1   6  14 40.2522 20.4449  12
   1  -6  14 16.3584 17.1827   3
   1   6  14 20.9798 15.9361   3
   1  -6  14 18.3448 20.0649   4
   1   6  14 5.66512 17.3415   4
   1   6  15 347.601 36.5135  31
   1   6  15 334.438 37.0300  11
   1  -6  15 338.069 37.5247  12
   1   6  15 303.091 31.4805  12
   1   6  15 309.863 31.8850   4
   1  -6  15 351.011 34.9972   4
   1   6  15 292.345 30.1226  20
   1   6  15 297.994 33.6602  19
   1  -6  15 336.431 33.3789  19
   1   6  16 2807.99 83.8556  31
   1   6  16 2898.14 81.4819  11
   1   6  16 2994.49 76.8641   4
   1  -6  16 3003.40 81.1144   4
   1  -6  16 2922.54 73.3324  19
   1   6  16 2631.66 72.6356  19
   1  -6  16 2757.57 82.1075  12
   1   6  17 10.9756 9.61152  19
   1  -6  17 13.0878 10.5416  19
   1   6  17 3.53060 12.3829  11
   1  -6  17-6.14798 14.2658   4
   1  -6  17 19.4482 15.7357  20
   1   6  17 23.0724 15.2223  31
   1  -6  17 17.7177 16.1773  12
  -1   6 -17 10.8535 12.0220  27
   1  -6  18 507.156 28.0507  20
   1  -6  18 493.358 28.0551  12
  -1   7  18 459.974 31.4579  19
  -1  -7  18 499.760 30.4388  19
  -1  -7  18 469.665 30.1677  12
  -1  -7  17 287.824 28.6742  19
  -1   7  17 239.159 29.1770  19
  -1   7  17 228.827 28.2268  31
  -1  -7  17 239.049 27.2205  12
  -1  -7  17 213.457 26.8252   4
  -1  -7  17 270.251 24.5597   5
  -1   7  16-8.45476 20.9359  19
  -1  -7  16 13.0226 18.1890   4
  -1   7  16 20.1412 14.5809   4
  -1  -7  16 8.35059 16.1126   5
  -1   7  16 4.84145 17.0747   5
  -1   7  16-1.21937 3.86829  11
  -1  -7  16 29.5923 18.3193  12
  -1   7  16 38.2690 21.5915  31
  -1   7  15 1133.37 59.7174   4
  -1  -7  15 1041.72 60.0139   4
  -1   7  15 1074.42 66.4929  31
  -1   7  15 1126.48 55.7325  11
   1   7 -15 1052.76 54.2903  10
  -1  -7  15 1065.29 62.2089  12
  -1   7  15 1131.41 59.6066   5
  -1  -7  15 1065.64 59.4721   5
  -1   7  15 1015.81 64.7688  19
  -1  -7  15 1129.65 61.3345  16
  -1  -7  14 13909.2 332.040   4
  -1   7  14 14315.6 328.715   4
  -1   7  14 13265.3 343.757  31
  -1   7  14 13470.9 324.654  11
   1   7 -14 15111.9 328.048  10
  -1  -7  14 14399.8 339.538  12
  -1   7  14 14173.3 329.613   5
  -1  -7  14 14311.7 333.752   5
  -1  -7  14 14461.5 336.210  16
  -1   7  14 13748.6 343.961  19
  -1   7  13 14761.9 370.119  31
  -1   7  13 14902.6 352.100  11
  -1   7  13 14690.6 492.555   1
  -1  -7  13 14394.4 507.145   1
  -1   7  13 15299.8 351.654   4
  -1  -7  13 15820.9 356.897   4
  -1  -7  13 15494.3 359.769  16
  -1  -7  13 15504.8 362.443  12
  -1   7  13 14780.2 368.007  19
   1   7 -13 15286.1 351.024  10
  -1   7  13 15318.6 351.892   5
  -1  -7  13 15298.4 356.165   5
  -1   7  12 3066.17 124.229  31
  -1   7  12 3189.99 113.945  11
  -1  -7  12 2863.41 109.422   4
  -1   7  12 3059.26 109.104   4
  -1  -7  12 3226.02 119.211  12
  -1   7  12 3068.48 122.223  19
  -1  -7  12 3192.07 111.500  21
  -1  -7  12 2903.49 196.925   1
  -1   7  12 2894.23 184.900   1
  -1   7  12 3135.56 110.303   5
  -1  -7  12 3078.36 112.583   5
  -1  -7  12 3027.44 114.590  16
  -1   7  11 11505.3 281.239  11
  -1   7  11 11339.5 291.350  19
  -1  -7  11 11460.6 275.634  21
  -1   7  11 11073.2 270.368   5
  -1  -7  11 11440.3 276.024   5
  -1  -7  11 11190.4 398.228  24
  -1  -7  11 11354.6 273.578   4
  -1   7  11 11558.8 271.408   4
  -1   7  11 11544.2 395.144   1
  -1  -7  11 10675.5 394.216   1
  -1  -7  11 11376.0 283.563  12
  -1   7  11 11205.4 292.957  31
  -1  -7  10 40.7965 21.1310  29
  -1   7  10 10.6046 16.3073  11
  -1  -7  10 27.9343 20.4487  12
  -1  -7  10-6.98700 23.5080   1
  -1   7  10-13.1545 26.5962   1
  -1   7  10 4.95861 13.8721   4
  -1  -7  10-8.72433 14.1115   4
  -1   7  10 1.71753 14.6699   5
  -1  -7  10 13.7207 30.7757  24
  -1   7  10-5.08380 20.5573  31
  -1   7  10-7.44043 21.0000  19
  -1  -7  10 6.46957 18.2599  14
  -1  -7  10 10.9393 18.6870  15
  -1  -7  10 16.9748 14.9574  21
  -1  -7   9 5367.65 148.919  21
  -1   7   9 4976.78 159.057  19
  -1  -7   9 5514.94 155.748  29
  -1  -7   9 5304.51 228.094   1
  -1   7   9 5217.84 221.104   1
  -1   7   9 5238.75 161.776  31
  -1   7   9 5113.12 140.638   4
  -1  -7   9 5391.93 143.277   4
  -1  -7   9 5132.11 150.839  16
  -1   7   9 5106.44 219.085  24
  -1  -7   9 5278.61 225.483  24
  -1   7   9 5132.37 153.071  11
  -1  -7   8 380.766 56.1587   1
  -1   7   8 423.066 56.4794   1
  -1  -7   8 501.529 32.7301   4
  -1   7   8 460.970 31.6382   4
  -1  -7   8 430.655 59.5428  24
  -1  -7   7 6763.38 232.661   1
  -1   7   7 6531.27 225.178   1
  -1   7   7 6401.10 154.563   4
  -1  -7   7 6284.06 224.188  24
  -1   7   6 77138.6 1503.78   9
  -1   7   6 75656.8 1538.55   1
  -1  -7   6 73368.3 1538.93   1
  -1   7   5 29036.1 646.420   9
  -1  -7   5 29762.0 657.693   1
  -1   7   5 30232.2 655.093   1
  -1  -7   4 112787. 2069.07   1
  -1   7   4 105499. 2061.70   1
   1   7  -3 84385.7 1664.80   8
  -1   7   3 86132.4 1704.33   9
  -1   7   2 19954.9 400.414   2
  -1  -7   2 19518.8 402.154   2
   1   7  -2 18862.7 411.100   8
  -1   7   2 20618.2 474.839   9
  -1   7   1 48235.0 895.210   7
  -1   7   1 47460.7 926.497   9
  -1   7   1 46269.9 916.943   8
   1   7   0 12528.6 313.004   7
  -1   7   0 12763.0 316.432   8
   1   7   1 8979.80 194.472   1
  -1   7  -1 9035.03 200.570   2
   1  -7   1 9341.59 202.934   1
  -1  -7  -1 9247.54 204.594   2
  -1   7  -1 9621.47 281.446   9
  -1   7  -1 9800.67 281.732   8
  -1   7  -1 10199.7 235.818   7
  -1   7  -2 222.314 24.4970   2
   1  -7   2 231.236 23.0983   1
   1   7   2 245.340 20.8745   1
  -1  -7  -2 262.645 27.5930   2
  -1   7  -2 217.657 40.2765   8
  -1   7  -2 166.816 36.7579   9
   1   7   2 168.817 36.8354   7
  -1   7  -2 244.761 23.8486   7
   1   7   3 17642.1 386.076   1
   1  -7   3 18521.8 398.050   1
  -1   7  -3 17875.4 460.950   9
  -1   7  -3 17185.8 464.983   8
   1   7   3 17477.9 449.095   7
   1  -7   4 132073. 2519.84   1
   1   7   4 130518. 2509.89   1
  -1   7  -4 125487. 2583.59   9
   1   7   4 129385. 2577.78   7
   1  -7   5 18625.3 437.346   1
   1   7   5 18317.3 427.099   1
   1   7   5 17753.9 400.118   9
  -1   7  -5 17568.2 475.463   9
   1   7   5 18583.3 478.833   7
  -1   7  -6 10327.0 322.150   9
   1  -7   6 10936.2 300.427   1
   1   7   6 10109.0 284.908   1
   1   7   6 10015.7 219.958   3
   1   7   6 10316.2 329.151   7
  -1   7  -7 799.677 77.9225   9
   1   7   7 807.856 84.0201   7
   1   7   7 885.495 71.7000   1
   1  -7   7 880.635 75.5779   1
   1  -7   7 919.206 42.0026   3
   1   7   7 950.151 41.4951   3
   1   7   8 2254.45 76.3705   4
  -1   7  -8 2126.46 81.9427  10
   1   7   8 2107.14 121.534   1
   1  -7   8 2204.97 129.153   1
   1   7   8 2148.77 87.6549  31
  -1   7  -8 2036.74 125.095   9
   1   7   8 2251.01 72.7749   3
   1  -7   8 2098.37 72.6891   3
   1   7   8 2168.38 88.9252  19
   1  -7   8 2104.38 83.1256  21
   1  -7   8 1886.04 79.8983  16
   1   7   9 5224.11 159.343  31
   1  -7   9 5188.68 144.413   4
   1   7   9 5448.53 143.855   4
  -1   7  -9 5346.28 150.925  10
  -1   7  -9 5477.98 215.334   9
   1  -7   9 5014.78 152.753  16
   1   7   9 5090.14 149.067   5
   1  -7   9 5519.88 228.648   1
   1   7   9 4932.29 212.414   1
   1   7   9 5134.46 137.213   3
   1  -7   9 5435.08 141.108   3
   1   7   9 5239.79 152.622  12
   1  -7   9 4997.04 148.953  12
   1   7   9 5351.89 160.394  19
   1   7   9 5144.84 153.125  20
   1   7  10 6187.68 183.174  31
   1  -7  10 6503.88 170.273   4
   1   7  10 6697.74 166.455   4
  -1   7 -10 6127.27 170.871  10
   1   7  10 6217.65 175.637  20
   1   7  10 6148.66 182.523  19
   1  -7  10 6189.91 177.659   5
   1   7  10 6060.87 173.504   5
   1  -7  10 6287.39 261.700   1
   1   7  10 6444.47 255.700   1
   1  -7  10 6237.49 175.260  12
   1   7  10 6207.03 174.807  12
   1   7  10 6081.25 160.068   3
   1  -7  10 6198.09 163.232   3
   1  -7  10 5579.09 173.456  16
   1  -7  11 43294.9 860.100   4
   1   7  11 44008.9 856.280   4
   1   7  11 42170.2 879.811  31
   1  -7  11 42177.8 851.990   3
   1   7  11 42185.5 849.321   3
   1  -7  11 41924.3 1020.60   1
   1   7  11 43181.6 1005.20   1
  -1   7 -11 42998.3 860.547  10
   1   7  11 41470.7 865.736  20
   1   7  11 42779.9 877.565  19
   1  -7  11 41082.0 1017.35  24
   1   7  11 41514.4 1001.78  24
   1  -7  11 43446.6 874.771   5
   1   7  11 41181.2 867.303   5
   1  -7  11 42836.9 869.496  12
   1   7  11 41211.6 863.768  12
   1   7  12 11552.5 260.494   4
   1  -7  12 10795.9 261.605   4
   1   7  12 10584.9 276.302  31
   1   7  12 10460.7 252.712   3
   1  -7  12 10726.2 256.200   3
   1  -7  12 10500.4 388.260   1
   1   7  12 10437.0 377.762   1
  -1   7 -12 10696.1 258.119  10
   1   7  12 10614.9 274.369  19
   1   7  12 10349.8 263.771  20
   1  -7  12 11038.4 395.184  24
   1   7  12 10689.1 376.933  24
   1   7  12 10202.1 262.578  12
   1  -7  12 10869.1 271.594  12
   1   7  12 11209.2 272.447   5
   1  -7  12 11164.6 276.494   5
   1   7  13 903.939 54.7336  20
   1   7  13 972.184 61.2936  19
  -1   7 -13 1127.15 55.6054  10
   1  -7  13 922.238 61.0550   5
   1   7  13 1014.63 60.9482   5
   1   7  13 966.382 107.031   1
   1  -7  13 1040.50 62.2383  12
   1   7  13 982.082 56.1999  12
   1  -7  13 848.137 98.2848  24
   1   7  13 996.561 102.555  24
   1   7  13 1039.86 64.2054  31
   1  -7  13 913.410 52.6658   3
   1   7  13 935.556 51.6475   3
   1  -7  13 896.338 57.7524   4
   1   7  13 1051.79 56.3060   4
   1  -7  14 995.124 56.5980   4
   1   7  14 1064.13 54.9351   4
   1   7  14 967.060 60.5517  31
   1  -7  14 1088.50 61.8197  12
   1   7  14 1005.29 54.5387  12
  -1   7 -14 1006.62 49.5670  10
   1   7  14 1025.75 62.8038  11
   1   7  14 954.335 52.9238  20
   1   7  14 1063.47 60.8322  19
   1   7  15 932.907 53.2277  19
   1  -7  15 1044.83 53.3606   4
   1   7  15 977.216 49.1562   4
   1   7  15 930.765 55.8325  31
   1   7  15 896.117 54.2633  11
   1   7  15 858.537 46.4258  17
   1  -7  15 901.667 54.2358  12
   1  -7  15 983.158 51.9222  19
   1   7  16 471.220 31.0036  19
   1  -7  16 541.006 33.9154   4
   1  -7  16 520.653 37.1736  12
   1   7  16 16.8856 5.07090   4
   1   7  16 4.45153 2.25458  17
   1   7  16 513.085 36.6036  11
   1   7  16 489.236 36.2972  31
   1  -7  16 451.441 29.5639  19
   1  -7  17 775.936 39.8631  12
   1  -7  17 786.768 40.5572  20
   1   7  17 707.446 36.6745  11
  -1   7 -17 771.247 35.4684  27
   1   7  17 767.327 39.0801  31
   1  -7  18 686.554 29.5651  12
   1  -7  18 707.803 29.5055  20
  -1   8  18 8.72685 10.9847  19
  -1  -8  18 6.07543 10.9279  19
  -1  -8  18 18.6193 12.1800  12
  -1   8  17 125.036 22.8507  19
  -1  -8  17 108.714 20.7480  19
  -1  -8  17 109.393 19.7801  12
  -1  -8  16 330.933 32.4685  12
  -1   8  16 338.512 35.3159  19
  -1   8  16 1.11297 3.94941  11
  -1   8  16 301.132 33.8425  31
  -1   8  16-2.47519 5.55348   5
  -1   8  15 1391.70 56.2058   5
  -1  -8  15 1358.50 56.9335   5
  -1  -8  15 1435.50 61.9017   4
  -1  -8  15 1330.12 62.2319  16
  -1   8  15 1319.68 67.9246  19
  -1   8  15 1291.77 68.5189  31
  -1   8  15 1270.34 53.7405  11
  -1  -8  15 1347.88 63.0578  12
   1   8 -15 1486.27 56.6509  10
  -1   8  14 488.512 39.9294   5
  -1  -8  14 546.713 42.2955   5
  -1  -8  14 507.419 42.3582   4
  -1   8  14 570.827 41.6053   4
  -1  -8  14 563.564 46.4736  16
  -1   8  14 457.589 46.4707  31
  -1   8  14 470.649 39.7827  11
  -1  -8  14 553.359 46.2706  12
   1   8 -14 541.655 41.5816  10
  -1   8  14 531.340 49.4892  19
  -1   8  13 1994.70 82.1540   5
  -1  -8  13 1982.70 84.1432   5
  -1  -8  13 2036.35 85.2746   4
  -1   8  13 1801.88 78.9528   4
  -1   8  13 1952.03 95.6997  19
  -1   8  13 2070.47 98.6950  31
  -1   8  13 1834.47 83.6870  11
  -1  -8  13 2137.30 92.8685  12
  -1  -8  13 2019.55 85.4281  21
   1   8 -13 2081.57 87.2473  10
  -1  -8  12 43659.7 872.807  21
  -1   8  12 40866.6 888.767  19
  -1   8  12 41217.1 860.320   5
  -1   8  12 41485.1 892.365  31
  -1   8  12 42292.1 875.446  11
  -1  -8  12 42730.8 879.902  12
  -1   8  12 44438.5 863.930   4
  -1  -8  12 43709.4 868.243   4
  -1   8  11 9244.64 244.250  11
  -1  -8  11 8946.24 351.898   1
  -1   8  11 8803.32 335.783   1
  -1  -8  11 9836.42 235.244   4
  -1   8  11 9519.41 229.948   4
  -1   8  11 9371.69 257.316  31
  -1  -8  11 9490.12 239.684  21
  -1   8  11 8917.46 253.206  19
  -1   8  11 9047.44 228.360   5
  -1  -8  11 9395.42 245.627  16
  -1  -8  11 9523.09 246.710  12
  -1  -8  10 1097.42 55.7259   4
  -1   8  10 1004.27 51.5041   4
  -1   8  10 968.305 64.5479  31
  -1   8  10 1007.91 60.7582  11
  -1  -8  10 1059.30 58.8327  21
  -1   8  10 1050.43 66.8772  19
  -1  -8  10 1001.14 60.2925  12
  -1   8  10 989.623 97.0559   1
  -1  -8  10 1007.39 100.944   1
  -1  -8  10 941.732 60.5090  29
  -1  -8  10 1113.03 62.8756  16
  -1   8   9 43.4452 17.5950  11
  -1   8   9 40.2674 23.4659  19
  -1  -8   9 38.0700 19.2380  21
  -1  -8   9 36.4956 18.9831  29
  -1  -8   9 30.2331 29.5753   1
  -1   8   9 51.4156 27.9446   1
  -1   8   9 46.5740 16.3302  17
  -1   8   9 96.6442 26.9262  31
  -1   8   9 36.0017 13.6438   4
  -1   8   8 991.103 57.5714  11
  -1   8   8 1087.76 63.9535  31
  -1   8   8 1057.54 86.0455   1
  -1  -8   8 982.990 86.8440   1
  -1  -8   8 1082.14 58.8664  14
  -1  -8   8 1146.46 60.5176  29
  -1  -8   8 1111.12 58.0421  16
  -1  -8   8 1079.89 59.1044  15
  -1  -8   7 5755.63 221.750   1
  -1   8   7 6648.74 224.939   1
  -1   8   6 7.37151 18.0208   1
  -1  -8   6 11.2986 17.9230   1
  -1   8   6 38.6596 20.2895   9
  -1  -8   5 11886.8 316.412   1
  -1   8   5 11622.1 309.052   1
  -1   8   5 11605.0 314.358   9
  -1   8   4 14045.5 367.812   9
   1   8  -4 13862.3 347.054   8
  -1   8   3 117655. 2309.86   9
   1   8  -3 115485. 2251.46   8
   1   8  -2 13944.7 315.256   8
  -1   8   2 15342.8 387.972   9
  -1   8   1 10144.4 271.778   7
  -1   8   1 9628.42 290.056   9
  -1   8   1 9319.18 278.503   8
  -1   8   0 24390.9 528.111   7
   1   8   0 22559.8 556.260   7
  -1   8   0 23136.0 555.497   8
  -1   8  -1 34547.8 713.557   7
  -1   8  -1 32888.1 765.046   8
  -1   8  -2 88044.1 1737.44   7
  -1   8  -2 92672.5 1839.00   8
  -1   8  -2 89782.6 1830.88   9
   1   8   3 80400.9 1676.54   7
   1   8   3 82224.5 1573.35   1
  -1   8  -3 81492.1 1595.29   2
  -1   8  -3 79425.4 1693.78   9
  -1   8  -3 83653.8 1707.43   8
   1  -8   4 7862.02 214.046   1
   1   8   4 8185.89 208.355   1
  -1   8  -4 8225.23 281.602   9
  -1   8  -4 7891.12 283.781   8
   1   8   4 7700.31 266.607   7
   1  -8   5 15954.4 390.063   1
   1   8   5 16486.9 382.878   1
   1   8   5 15970.9 376.655   9
  -1   8  -5 16124.9 455.160   9
  -1   8  -5 15361.3 461.740   8
   1   8   5 16331.6 451.272   7
   1   8   6 861.132 63.2318   1
   1  -8   6 597.952 57.0253   1
  -1   8  -6 682.416 76.8293   9
   1   8   6 618.435 73.7120   7
   1  -8   7 7406.91 193.869  16
  -1   8  -7 7543.63 192.172  10
   1  -8   7 7352.80 192.229  21
   1  -8   7 7393.36 247.308   1
   1   8   7 6960.44 236.402   1
   1   8   7 7888.18 292.435   7
   1  -8   7 7657.16 195.672  29
  -1   8  -7 7519.40 278.354   9
   1  -8   8 9523.94 234.127  12
   1   8   8 9336.15 235.739  12
   1  -8   8 9654.53 243.429  29
   1   8   8 10371.9 223.235   4
  -1   8  -8 9937.73 240.127  10
   1  -8   8 9416.90 240.133  21
   1   8   8 9486.01 236.392  20
   1   8   8 9790.11 250.599  19
  -1   8  -8 9278.18 323.797   9
   1  -8   8 9645.97 312.123   1
   1   8   8 9699.81 300.893   1
   1  -8   8 9574.02 241.937  16
   1   8   8 10051.9 249.461  31
   1   8   8 9549.64 218.332   3
   1   8   9 5.49117 13.6015   4
   1  -8   9 10.8783 15.6895   4
   1   8   9 44.4432 21.1527  31
   1  -8   9 15.3146 17.8369  12
   1   8   9 65.6140 19.4817  12
   1  -8   9 13.1076 17.3277  16
   1   8   9 41.0232 23.4400  19
   1   8   9-5.35492 20.8066  24
   1   8   9 18.3543 12.9899   3
  -1   8  -9 7.89629 15.9685  10
   1  -8   9 5.86781 27.9219   1
   1   8   9 15.8423 25.1290   1
  -1   8  -9 11.6418 25.2858   9
   1   8   9 40.9089 19.4213  20
   1  -8   9 25.6095 19.7397  21
   1  -8  10 23629.2 510.152  12
   1   8  10 23378.8 506.554  12
  -1   8 -10 24232.6 509.436  10
   1   8  10 23691.3 492.567   4
   1  -8  10 24949.9 499.990   4
   1   8  10 23426.9 503.890   5
   1  -8  10 22927.2 626.799   1
   1   8  10 23315.0 611.694   1
   1  -8  10 23529.9 631.216  24
   1   8  10 22489.0 607.491  24
   1   8  10 23975.2 522.586  31
   1  -8  10 23004.0 490.759   3
   1   8  10 22772.9 488.049   3
   1   8  10 23152.1 506.225  20
   1   8  10 24293.3 525.287  19
   1   8  11 11193.2 276.806  20
   1   8  11 11446.9 292.959  19
   1   8  11 11544.8 381.996   1
   1   8  11 11711.5 279.798   5
   1   8  11 12324.3 270.556   4
   1  -8  11 11410.5 272.654   4
   1  -8  11 11757.7 285.163  12
   1   8  11 11014.2 276.149  12
   1   8  11 11613.7 293.874  31
   1  -8  11 11496.1 267.090   3
   1   8  11 11346.6 264.325   3
  -1   8 -11 11832.9 280.548  10
   1   8  12 624.389 52.2274  19
   1  -8  12 681.625 47.2723   4
   1   8  12 791.671 46.4324   4
   1  -8  12 731.155 53.0634  12
   1   8  12 686.718 54.8721  31
   1  -8  12 699.133 44.1127   3
   1   8  12 658.258 41.8005   3
  -1   8 -12 708.360 47.4309  10
   1   8  12 777.847 58.4478  11
   1   8  13 6993.25 198.019  19
   1  -8  13 7549.27 189.470   4
   1   8  13 6802.54 179.627   4
   1   8  13 7280.87 204.886  11
  -1   8 -13 7030.86 184.542  10
   1  -8  13 7116.12 197.240  12
   1   8  13 7005.47 199.921  31
   1   8  14 34.3399 21.9341  31
   1   8  14 83.4058 23.4938  19
   1  -8  14 50.4276 24.0520  12
  -1   8 -14 56.0223 17.3474  10
   1   8  14 39.6448 23.0444  11
   1  -8  14 64.3926 18.9802   4
   1   8  14 10.2410 6.15722   4
   1   8  15 2546.07 84.6413  17
  -1   8 -15 2865.85 82.6239  10
   1   8  15 2723.70 98.1644  11
   1   8  15 2655.81 92.1183  19
   1   8  15 2658.57 96.6067  31
   1  -8  15 2672.26 95.1836  12
   1  -8  16 1312.63 51.3067  12
   1   8  16 1406.62 53.8152  11
   1   8  16 1285.41 51.4632  31
   1  -8  16 1255.29 43.9445  19
  -1   8 -17 143.713 16.4018  27
   1   8  17 151.844 17.5688  11
   1  -8  17 168.591 18.8810  12
   1  -8  17 168.845 19.4020  20
  -1  -9  18 38.0976 10.1070  19
  -1  -9  18 50.0991 10.7422  12
  -1  -9  17 702.475 37.8182  19
  -1  -9  17 638.906 35.6787  12
  -1   9  17 643.578 38.6242  19
  -1   9  16 758.286 45.6054  19
   1   9 -16 772.375 33.4264  10
  -1  -9  16 769.920 42.2991  12
  -1   9  15 285.535 27.8268  11
  -1   9  15 360.048 39.0622  19
   1   9 -15 368.604 31.4397  10
  -1   9  15 377.913 39.1044  31
  -1  -9  15 349.777 35.0167  12
  -1   9  14 112.981 22.9351  11
  -1   9  14 96.5664 28.6640  19
  -1  -9  14 127.486 25.9705  12
   1   9 -14 95.9009 23.1401  10
  -1   9  14 117.897 28.6253  31
  -1   9  13 8.23872 24.8345  31
  -1   9  13 5.39455 22.4378  19
  -1  -9  13-2.06585 19.5265  21
   1   9 -13 26.8092 21.7000  10
  -1   9  13 45.6699 19.9683  11
  -1  -9  13 57.0793 24.9609  12
  -1  -9  12 25762.9 565.374  16
  -1   9  12 25860.0 562.147  11
  -1  -9  12 26841.2 560.257  21
  -1   9  12 25058.0 574.909  19
  -1  -9  12 26013.5 564.398  12
   1   9 -12 26161.0 561.610  10
  -1   9  12 25455.0 577.658  31
  -1   9  11 18791.4 428.796  11
  -1  -9  11 19768.3 426.017  21
  -1   9  11 18293.3 440.255  19
  -1   9  11 17760.2 406.711  17
  -1   9  11 18479.1 442.462  31
  -1  -9  11 19280.4 429.150  12
  -1  -9  11 19251.3 431.214  16
  -1   9  10 1355.59 73.8742  11
  -1   9  10 1552.02 84.2270  31
  -1  -9  10 1386.32 72.4816  16
  -1  -9  10 1384.97 75.7355  15
  -1  -9  10 1442.48 76.7434  14
  -1  -9  10 1449.17 72.2788  21
  -1   9  10 1499.17 83.3592  19
  -1   9  10 1361.41 65.5914  17
  -1  -9  10 1379.90 72.2839  12
  -1  -9  10 1567.89 78.7708  29
  -1   9   9 133.796 27.1048  11
  -1  -9   9 164.510 28.5422  15
  -1  -9   9 139.214 25.0812  21
  -1  -9   9 119.389 25.5268  14
  -1   9   9 153.823 31.2724  19
  -1  -9   9 176.717 28.6566  16
  -1   9   9 125.136 22.9069  17
  -1   9   9 136.241 30.0583  31
  -1   9   8 885.103 60.3771  31
  -1   9   8 961.729 58.1098  11
  -1  -9   8 906.965 56.0912  14
  -1   9   8 971.474 62.7466  19
  -1  -9   8 996.416 56.7278  16
  -1  -9   8 919.368 56.7154  15
  -1   9   8 908.271 51.6960  17
  -1  -9   7 2710.82 98.1616  14
  -1   9   7 2945.73 110.809  31
  -1  -9   7 2558.63 96.9888  15
  -1   9   7 2594.31 100.801  11
  -1  -9   7 2708.77 96.7052  16
  -1   9   6 12693.0 336.263   9
  -1   9   5 3728.64 155.204   9
  -1   9   4 9195.24 282.676   9
  -1   9   3 42421.5 934.867   9
   1   9  -2 565.800 60.9825   7
  -1   9   2 501.196 59.3722   9
  -1   9   1 1575.19 90.5366   7
  -1   9   1 1357.76 91.9078   8
  -1   9   1 1471.37 101.944   9
   1   9  -1 1533.82 100.156   7
   1   9   0 5569.94 209.936   7
  -1   9   0 6207.61 193.907   7
  -1   9   0 5714.18 221.225   9
  -1   9   0 5791.88 210.885   8
  -1   9  -1 14564.8 351.252   7
   1   9   1 14280.1 394.872   7
  -1   9  -1 13902.2 395.062   8
  -1   9  -2 1329.43 99.5176   8
  -1   9  -2 1351.85 104.320   9
  -1   9  -3 16371.5 464.860   9
  -1   9  -3 16130.6 460.572   8
   1   9   4 7122.62 266.544   7
  -1   9  -4 7767.43 285.209   9
  -1   9  -4 7848.85 289.664   8
   1   9   5 376.731 59.7949   7
   1   9   5 400.756 41.6539   9
  -1   9  -5 337.314 59.7216   8
  -1   9  -5 287.481 54.7067   9
   1  -9   6 1488.56 66.3078  29
  -1   9  -6 1458.60 117.174   9
  -1   9  -6 1384.89 121.464   8
   1   9   6 1342.00 69.0920  11
   1  -9   6 1298.72 61.7521  21
   1  -9   6 1370.62 63.9764  16
   1   9   6 1297.99 111.559   7
  -1   9  -6 1536.43 71.9002  18
   1  -9   7 9.58882 17.2071  21
   1   9   7-6.98367 35.8922   7
   1   9   7 21.0703 18.9343  11
   1  -9   7 9.85398 16.9782  29
  -1   9  -7 24.9936 19.5741  18
   1   9   7 2.34429 18.4047  19
   1   9   7-4.29281 16.1489  31
  -1   9  -7-31.9012 40.9885   8
  -1   9  -7 72.6097 35.5036   9
  -1   9  -7 45.5444 19.9656  10
   1  -9   7 25.7469 17.6308  16
   1   9   8 15383.3 362.264  31
   1  -9   8 15428.4 357.839  16
   1  -9   8 15594.1 358.177  29
  -1   9  -8 15257.1 511.580   8
  -1   9  -8 15690.2 468.081   9
   1   9   8 16050.8 370.640  11
   1  -9   8 15260.3 346.724  12
  -1   9  -8 15277.9 352.771  10
   1  -9   8 15223.5 355.037  21
   1   9   8 15571.3 367.843  19
  -1   9  -9 404.513 66.7620   9
   1   9   9 426.233 44.6698  11
   1  -9   9 456.493 39.4600  12
   1   9   9 443.905 43.0376  31
   1  -9   9 399.496 40.8635  16
  -1   9  -9 427.323 39.0776  10
   1  -9   9 406.163 40.2533  21
   1   9   9 532.007 48.2348  19
   1   9  10 9008.23 239.129  31
  -1   9 -10 9091.80 229.827  10
   1  -9  10 8816.42 226.721  12
   1   9  10 8707.26 239.360  19
   1  -9  11 11500.1 283.942  12
  -1   9 -11 11558.1 281.801  10
   1   9  11 11681.5 295.303  19
   1   9  11 11776.0 295.611  31
   1   9  12 4301.13 143.541  31
   1   9  12 4114.43 145.167  11
  -1   9 -12 4149.34 256.245   8
  -1   9 -12 4360.85 133.651  10
   1  -9  12 4525.24 139.669  12
   1   9  12 4065.53 141.538  19
   1   9  13 241.533 30.7109  17
   1   9  13 255.465 33.1948  19
   1   9  13 210.660 31.7427  31
  -1   9 -13 268.316 30.0053  10
   1   9  13 243.212 34.6456  11
   1  -9  13 292.653 34.8992  12
   1   9  14 13705.0 307.963  17
   1   9  14 14060.9 324.199  11
   1   9  14 13450.6 317.825  31
  -1   9 -14 14266.9 304.931  10
   1  -9  14 13863.4 315.563  12
   1   9  15 2237.21 83.7605  11
   1   9  15 2066.87 79.3334  31
  -1   9 -15 2352.01 70.7703  10
   1  -9  15 2213.57 79.4192  12
   1   9  16 1006.98 46.5024  11
   1  -9  16 1047.84 46.3192  20
   1  -9  16 907.749 37.6298  19
   1  -9  16 938.538 43.9953  12
  -1   9 -17 175.032 15.0918  27
   1   9  17 172.197 15.3946  11
   1  -9  17 132.538 14.1841  20
   1  -9  17 145.045 14.8709  12
  -1 -10  17 4659.86 115.919  12
  -1 -10  17 4785.16 117.648  19
  -1 -10  16 2884.58 71.8910  12
  -1  10  16 2854.44 79.0094  19
   1  10 -16 3079.17 59.2145  10
   1  10 -15 1990.87 69.8151  10
  -1  10  15 1779.53 67.0767  11
  -1  10  15 1712.96 78.0732  19
  -1 -10  15 1876.03 74.2968  12
  -1  10  14 108.444 22.1913  11
  -1 -10  14 112.087 24.8264  12
  -1  10  14 76.5202 26.7134  19
   1  10 -14 104.780 23.4317  10
  -1 -10  14 92.0484 24.8586  16
  -1 -10  13 6.38303 20.1082  12
  -1  10  13 5.25443 23.0139  31
  -1 -10  13 20.4101 20.5068  16
  -1  10  13 16.8798 17.7102  11
   1  10 -13 50.3120 21.2942  10
  -1 -10  13-8.04939 20.9310  21
  -1  10  13 18.2152 24.2431  19
  -1 -10  12 358.156 40.7296  16
   1  10 -12 348.662 38.8511  10
  -1  10  12 372.654 45.0590  19
  -1 -10  12 314.574 36.8792  21
  -1  10  12 383.143 39.8539  11
  -1  10  12 360.466 44.2790  31
  -1 -10  12 398.033 41.3677  12
  -1  10  11 3598.12 118.790  17
  -1 -10  11 3916.06 134.839  12
  -1  10  11 3970.53 136.599  11
  -1 -10  11 3865.43 135.683  16
  -1  10  11 3746.34 143.154  19
  -1  10  11 3841.80 145.252  31
  -1 -10  10 166.575 29.8652  12
  -1  10  10 147.947 25.0926  17
  -1  10  10 192.398 32.1517  11
  -1 -10  10 180.275 33.8417  14
  -1  10  10 173.587 33.7983  19
  -1  10  10 200.382 37.9577  31
  -1 -10  10 145.557 30.0868  16
  -1 -10  10 176.757 29.8584  21
  -1 -10  10 184.755 34.2107  15
   1  10 -10 130.024 46.5796   9
  -1 -10   9 12821.9 305.302  16
  -1 -10   9 12347.6 306.631  14
  -1 -10   9 12498.5 308.354  15
  -1  10   9 12198.6 308.276  11
  -1  10   9 12188.4 295.160  17
  -1  10   9 12650.5 320.586  31
  -1  10   9 12473.6 320.174  19
  -1 -10   9 12455.6 301.252  21
  -1 -10   8 451.179 40.2451  16
  -1 -10   8 414.343 39.6852  14
  -1 -10   8 443.285 41.1677  15
  -1  10   8 413.663 41.3017  11
  -1  10   8 420.237 37.7028  17
  -1  10   8 453.873 45.4206  31
  -1  10   8 405.174 45.1932  19
  -1 -10   7 7893.03 211.572  15
  -1 -10   7 7757.04 210.153  14
  -1 -10   7 7981.01 207.905  16
  -1  10   7 8260.56 210.170  17
  -1  10   7 8189.90 218.728  11
  -1  10   6 6457.71 216.657   9
  -1 -10   6 6257.68 175.586  15
  -1 -10   6 6409.12 176.222  14
  -1 -10   6 6594.34 172.997  16
  -1  10   6 6206.51 174.085  17
  -1  10   6 6331.17 182.360  11
  -1 -10   5 2222.96 85.5901  15
  -1  10   5 2224.64 121.761   9
  -1 -10   5 2163.53 84.4786  14
  -1 -10   5 2211.64 85.6296  22
  -1  10   5 2235.79 91.5867  11
  -1  10   4 23511.0 565.212   9
   1  10  -4 21219.2 553.959   7
  -1  10   3 16386.3 445.681   9
   1  10  -3 16093.4 438.356   7
   1  10  -2 3480.05 164.300   7
  -1  10   2 3823.35 176.422   9
   1  10  -1 9437.84 300.915   7
  -1  10   1 9480.89 311.512   9
   1  10   0 3435.34 164.723   7
  -1  10   0 3647.69 163.237   8
  -1  10   0 3456.79 173.568   9
   1  10   1 7041.36 252.328   7
  -1  10  -1 6784.73 248.533   8
   1  10   2 10907.6 350.842   7
  -1  10  -2 11598.6 374.931   9
  -1  10  -2 11664.0 359.806   8
  -1  10  -3 24396.1 636.304   9
  -1  10  -3 23256.1 617.848   8
  -1  10  -4 26.8707 18.2728  17
   1  10   4 30.2099 17.0741  17
  -1  10  -4 40.5707 20.7084  11
  -1  10  -4 30.9606 18.5383  18
  -1  10  -4 61.0118 37.2556   9
  -1  10  -4 97.8114 36.5753   8
   1  10   5 2895.76 172.091   7
  -1  10  -5 2925.14 103.415  10
  -1  10  -5 2825.23 173.419   8
  -1  10  -5 2653.23 168.643   9
  -1  10  -5 3284.02 113.246  18
   1 -10   5 2991.23 100.879  16
   1  10   5 3035.00 111.773  11
   1 -10   5 3065.04 102.211  21
   1 -10   5 2949.98 103.167  29
   1  10   6 49.8330 33.8740   7
   1 -10   6 9.58444 15.5040  16
   1  10   6 38.2924 18.6353  31
  -1  10  -6 7.22069 31.3644   9
  -1  10  -6 7.66423 27.1822   8
   1  10   6 11.8776 17.4715  11
  -1  10  -6 2.46467 18.7486  11
   1 -10   6 7.59674 15.2125  21
   1  10   6 7.15134 17.5322  19
  -1  10  -6 25.2126 19.7460  18
   1 -10   6-1.95731 15.2100  29
   1  10   7 32.7480 21.7106  19
  -1  10  -7 68.2983 24.1693  18
  -1  10  -7 44.1460 36.9085   9
  -1  10  -7 8.36237 37.5196   8
   1 -10   7 41.1359 20.3830  21
   1  10   7 20.0865 19.9223  11
  -1  10  -7 22.3995 17.9944  10
   1 -10   7 18.9458 17.9920  16
   1 -10   7 92.4199 22.9697  29
   1  10   7 29.7235 20.3637  31
   1  10   7 22.7045 30.6101   7
  -1  10  -8 3035.35 181.078   9
  -1  10  -8 2941.68 200.065   8
   1 -10   8 3073.59 113.331  16
   1 -10   8 3135.32 114.391  29
   1 -10   8 3043.26 111.872  21
   1  10   8 3077.51 120.054  19
   1  10   8 3230.68 118.422  31
  -1  10  -8 2985.17 109.967  10
   1  10   8 2986.06 119.696  11
  -1  10  -9 17.6420 20.9967  10
   1 -10   9 81.2040 24.4185  21
   1  10   9 50.6205 25.3979  31
   1  10   9 56.1476 25.4527  19
   1 -10   9 19.3209 18.6522  12
   1  10   9 29.7338 24.0714  11
  -1  10  -9 49.0775 39.6962   8
  -1  10  -9 7.17710 35.0920   9
   1 -10  10 9846.46 243.582  12
   1  10  10 9426.61 255.530  31
  -1  10 -10 10243.5 417.101   8
  -1  10 -10 9804.98 248.445  10
   1 -10  10 9604.72 253.113  21
   1  10  10 9454.92 257.032  19
   1  10  11 5486.87 172.880  19
   1  10  11 5406.01 171.194  31
   1  10  11 5748.22 170.474  17
  -1  10 -11 5727.30 301.916   8
   1 -10  11 5778.48 164.496  12
  -1  10 -11 5633.49 164.889  10
   1  10  12-2.32033 20.4909  19
   1  10  12 12.6247 17.5012  17
  -1  10 -12 3.91621 17.8413  10
   1 -10  12 18.0544 19.6138  12
   1  10  12 11.5303 20.2000  31
   1  10  13 6.16323 17.2420  31
  -1  10 -13 1.69416 16.3447  10
   1  10  13 4.51223 20.2421  11
   1  10  13 8.06683 18.6510  19
   1 -10  13 1.84471 17.4327  12
   1  10  13 3.65721 17.2804  17
   1  10  14 402.215 37.3364  11
   1 -10  14 430.523 34.9807  12
   1  10  14 410.512 31.6304  17
  -1  10 -14 405.886 30.9433  10
   1  10  15 328.098 30.1240  11
  -1  10 -15 365.488 23.9756  10
   1 -10  15 368.269 28.7967  12
   1 -10  16 68.4512 13.7986  12
   1 -10  16 47.4782 12.4774  20
   1  10  16 52.2185 14.6748  11
  -1  10 -17 776.097 27.2044  27
  -1 -11  17 237.435 16.6176  12
  -1 -11  17 279.596 18.6441  19
  -1 -11  16 65.8272 15.2279  12
   1  11 -16 46.0788 11.1680  10
  -1 -11  15 648.815 39.0298  12
   1  11 -15 786.611 38.7078  10
  -1 -11  14 1461.42 64.9698  12
   1  11 -14 1487.40 64.5987  10
  -1  11  14 1403.74 62.1940  11
  -1  11  14 1271.19 68.7572  19
  -1 -11  13 991.418 56.5080  21
  -1  11  13 1030.47 58.7564  11
  -1 -11  13 1039.69 57.8420  12
  -1  11  13 1086.36 66.7224  19
   1  11 -13 1144.59 60.9858  10
  -1 -11  13 951.919 59.1443  16
  -1  11  12 1190.57 65.7578  11
  -1 -11  12 1120.10 65.3502  16
  -1  11  12 942.728 49.3351  17
  -1 -11  12 1139.10 62.8605  12
  -1 -11  12 1018.47 60.5444  21
  -1  11  12 1064.24 68.4806  19
   1  11 -12 1089.52 62.1215  10
  -1  11  11 3434.46 125.327  11
  -1  11  11 3330.85 132.786  19
  -1 -11  11 3503.52 121.354  21
  -1 -11  11 3337.11 123.104  16
  -1 -11  11 3491.30 121.729  12
   1  11 -11 3458.36 121.970  10
  -1  11  11 3176.47 108.536  17
  -1 -11  10 595.341 52.1392  15
  -1 -11  10 567.524 51.0063  14
  -1  11  10 659.536 45.6601  17
  -1 -11  10 639.504 51.3093  16
  -1 -11  10 651.520 50.3720  21
  -1  11  10 651.646 58.2611  19
   1  11 -10 738.622 97.0411   9
  -1 -11  10 626.088 48.7696  12
  -1  11  10 609.283 50.9847  11
  -1 -11   9 4090.14 141.066  14
  -1  11   9 4140.37 134.242  17
  -1  11   9 4258.35 153.201  19
  -1 -11   9 4251.48 138.872  21
  -1 -11   9 4333.91 140.791  16
  -1 -11   9 4025.27 140.901  15
  -1 -11   9 4221.00 138.336  12
  -1  11   9 4222.95 144.940  11
  -1 -11   8 394.357 39.2094  16
  -1 -11   8 400.878 41.3871  14
  -1  11   8 391.037 37.4196  17
  -1  11   8 462.947 43.5475  11
  -1 -11   8 336.416 38.4699  15
  -1  11   8 379.359 44.5176  19
  -1 -11   7 6120.51 177.305  14
  -1  11   7 5816.90 171.782  17
  -1 -11   7 5954.98 178.593  29
  -1 -11   7 6256.53 173.463  16
  -1  11   7 6100.03 183.345  11
  -1 -11   7 6260.36 178.752  15
   1  11  -6 5142.19 149.560  18
  -1 -11   6 4953.82 142.150  16
  -1 -11   6 4813.30 146.010  14
  -1  11   6 4413.74 142.279  17
  -1 -11   6 4789.08 146.236  15
   1  11  -6 4478.89 188.936   7
  -1  11   6 4203.97 147.471  11
  -1  11   5 1327.47 71.9464  11
   1  11  -5 1626.41 73.6113  17
  -1  11   5 1318.79 66.9532  17
  -1 -11   5 1390.01 67.9930  22
  -1  11   5 1316.84 97.3196   9
  -1 -11   5 1363.01 62.5924  16
   1  11  -5 1496.82 71.4857  18
  -1 -11   5 1309.27 66.1986  14
   1  11  -5 1249.21 96.0847   7
  -1 -11   5 1316.82 66.3411  15
  -1 -11   4 2214.03 87.4845  15
   1  11  -4 2366.41 91.6206  18
  -1 -11   4 2238.08 87.3178  14
   1  11  -4 2319.89 90.7375  17
  -1  11   4 2218.08 89.5373  17
  -1  11   4 2250.84 133.561   9
  -1  11   4 2491.48 98.2427  11
  -1 -11   4 2117.39 86.4491  22
   1  11  -4 2029.82 125.504   7
  -1 -11   3 279.788 30.9736  14
  -1 -11   3 349.956 33.3726  22
  -1  11   3 298.960 53.3648   9
  -1  11   3 330.417 33.6176  17
   1  11  -3 340.008 52.3198   7
  -1 -11   3 279.617 30.6063  15
  -1  11   2 1171.68 101.211   9
  -1  11   2 1216.57 63.8480  17
   1  11  -2 1347.54 101.083   7
  -1 -11   2 1360.12 63.7139  22
  -1  11   1 27518.9 696.861   9
   1  11  -1 26832.7 675.969   7
  -1  11   1 28046.8 591.606  11
  -1  11   0 106.608 24.3515  11
   1  11   0 87.2493 33.5503   7
  -1  11   0 113.190 40.5572   9
  -1  11   0 95.9802 32.1041   8
  -1  11  -1 8770.75 300.199   8
   1  11   1 8674.53 308.637   7
   1  11   1 9297.62 233.696  17
  -1  11  -1 9411.95 239.616  11
   1  11   2 255.185 30.3422  11
   1  11   2 264.135 54.1198   7
  -1  11  -2 233.666 46.8057   8
  -1  11  -2 290.923 58.8674   9
  -1  11  -2 240.773 32.8154  11
   1  11   2 256.103 30.4184  17
  -1  11  -2 305.992 33.4066  17
  -1  11  -2 312.205 33.4416  18
  -1  11  -3 4640.68 227.448   9
  -1  11  -3 4345.29 205.094   8
   1  11   3 4200.28 184.095   9
   1  11   3 4186.12 203.077   7
  -1  11  -3 4016.89 122.813  10
   1  11   3 4284.60 137.848  11
  -1  11  -3 4262.91 140.347  11
  -1  11  -3 4426.84 138.721  17
   1  11   3 4114.99 134.746  17
  -1  11  -3 4314.85 137.859  18
  -1  11  -4 1131.81 112.375   9
   1  11   4 1273.49 91.3988   9
  -1  11  -4 1144.91 105.804   8
  -1  11  -4 1211.13 59.7709  10
   1 -11   4 1270.28 62.0193  29
  -1  11  -4 1241.26 69.0484  11
   1  11   4 1168.48 66.3981  11
  -1  11  -4 1252.19 67.3250  17
   1  11   4 1266.31 66.7977  17
   1 -11   4 1180.80 58.7718  21
  -1  11  -4 1250.73 67.0409  18
  -1  11  -5 1022.58 60.9938  18
  -1  11  -5 786.399 96.9211   9
  -1  11  -5 831.458 93.8991   8
   1 -11   5 947.951 55.6610  29
  -1  11  -5 1055.19 65.2059  11
   1  11   5 936.669 60.1857  11
   1 -11   5 908.439 53.0715  21
  -1  11  -5 989.663 54.8235  10
   1  11   6 1337.74 124.982   7
   1 -11   6 1302.06 67.3083  29
  -1  11  -6 1320.59 66.7580  10
  -1  11  -6 1516.08 78.9926  11
   1  11   6 1281.17 73.0720  11
  -1  11  -6 1138.35 114.114   8
  -1  11  -6 1250.07 121.641   9
   1 -11   6 1287.30 66.5128  21
  -1  11  -6 1273.09 70.8040  18
  -1  11  -7 7322.62 202.599  18
   1  11   7 6759.03 196.322  17
   1 -11   7 6413.99 186.759  29
   1  11   7 6624.32 200.087  11
  -1  11  -7 6739.69 304.880   8
  -1  11  -7 6707.18 295.290   9
   1 -11   7 6535.87 187.064  21
   1  11   8 2274.60 97.8547  17
  -1  11  -8 2140.36 90.8657  10
   1 -11   8 2048.73 91.4833  29
  -1  11  -8 2105.58 157.201   9
   1  11   8 2131.38 99.0835  11
   1 -11   8 2218.45 93.3807  21
   1  11   9 458.545 45.0600  17
  -1  11  -9 464.903 43.1745  10
  -1  11  -9 455.063 73.9627   9
  -1  11  -9 541.555 89.8991   8
   1 -11   9 494.472 45.7686  21
   1  11   9 539.866 50.1818  11
   1  11  10 3200.29 125.869  11
   1 -11  10 3337.30 121.236  21
  -1  11 -10 2891.40 207.867   8
   1  11  10 3378.76 121.507  17
   1 -11  10 3087.66 108.128  12
  -1  11 -10 3199.69 115.810  10
  -1  11 -11 1071.02 122.828   8
  -1  11 -11 924.720 56.5599  10
   1 -11  11 869.249 52.7463  12
   1  11  11 969.867 59.2675  17
  -1  11 -12 358.669 35.6438  10
   1  11  12 399.980 36.6461  17
   1 -11  12 439.201 36.6105  12
  -1  11 -13 145.803 23.5039  10
   1  11  13 122.999 25.7434  11
   1  11  13 128.250 22.8729  17
   1 -11  13 155.385 23.4965  12
  -1  11 -14 734.762 39.4965  10
   1  11  14 704.354 45.3077  11
   1  11  14 698.776 38.8222  17
   1 -11  14 703.634 39.3002  12
  -1  11 -15 1347.92 40.3032  10
   1 -11  15 1488.57 43.4941  20
   1 -11  15 1374.35 40.4965  19
   1 -11  15 1451.86 42.6857  12
   1  11  15 1524.80 53.0658  11
  -1  11 -16 2322.46 64.1969  27
   1  11  16 2091.64 63.7315  11
  -1 -12  16 4139.18 92.7093  12
   1  12 -16 3411.63 83.1133  10
  -1  12  15-1.77462 4.87510  11
  -1 -12  15 16.2430 13.3589  12
   1  12 -15 8.85076 11.2475  10
  -1  12  14 56.1228 16.8313  11
  -1 -12  14 65.4404 17.1355  12
   1  12 -14 40.4430 16.9478  10
  -1 -12  13 98.5364 22.6988  21
  -1  12  13 127.215 23.4145  11
  -1 -12  13 115.679 22.4166  12
   1  12 -13 94.1732 22.3049  10
  -1 -12  13 101.237 24.6012  16
   1  12 -12-8.07905 18.8162  10
  -1 -12  12 5.69123 18.0534  12
  -1  12  12 6.87549 7.23416  17
  -1 -12  12-5.93255 18.4226  21
  -1  12  12 25.9256 19.3840  11
  -1 -12  12 17.2318 21.1979  16
  -1  12  12-12.5150 22.2812  19
  -1 -12  11 4948.25 148.274  12
   1  12 -11 4903.21 152.248  10
  -1  12  11 4648.89 152.487  11
  -1 -12  11 4866.01 152.697  16
  -1  12  11 4559.63 136.281  17
  -1  12  11 4667.08 159.266  19
  -1 -12  11 4886.62 149.332  21
  -1 -12  10 1304.22 70.9006  16
   1  12 -10 1372.15 71.8103  10
  -1  12  10 1291.99 74.5637  11
  -1 -12  10 1280.85 69.1781  21
  -1  12  10 1289.23 79.9669  19
   1  12 -10 1452.89 138.002   9
  -1 -12  10 1323.95 68.6103  12
  -1  12  10 1342.94 66.1481  17
  -1 -12   9 788.132 54.8180  16
  -1 -12   9 790.789 56.8094  14
  -1  12   9 777.373 51.1812  17
  -1 -12   9 736.757 55.9138  15
  -1  12   9 641.885 54.4891  11
  -1  12   9 705.554 60.7038  19
  -1 -12   9 726.659 55.5225  29
   1  12  -9 687.756 101.718   9
  -1 -12   9 766.511 52.3985  12
  -1  12   8 563.471 53.5027  19
  -1 -12   8 607.677 49.8205  14
  -1 -12   8 538.711 47.9807  15
  -1 -12   8 570.885 46.5476  16
  -1  12   8 537.961 50.7521  11
  -1  12   8 575.500 46.0242  17
  -1 -12   8 564.723 48.7950  29
  -1 -12   7 5460.28 161.125  16
  -1 -12   7 5549.41 167.454  14
  -1 -12   7 5341.55 166.117  15
  -1 -12   7 5276.44 167.579  29
   1  12  -7 5989.19 166.977  18
  -1  12   7 5284.06 172.240  11
  -1  12   7 5286.42 162.874  17
  -1 -12   6 666.945 46.0427  16
  -1  12   6 552.272 49.9942  11
  -1 -12   6 595.250 47.1891  15
   1  12  -6 653.366 48.2683  18
  -1 -12   6 619.467 48.4838  14
  -1 -12   5 1436.18 72.2833  14
  -1 -12   5 1502.27 73.8754  15
  -1  12   5 1484.06 79.3264  11
   1  12  -5 1627.09 76.9052  18
   1  12  -5 1598.22 109.219   7
  -1  12   5 1550.79 75.9023  17
   1  12  -5 1566.30 75.3040  17
  -1  12   5 1532.00 108.402   9
  -1 -12   5 1569.19 68.9784  16
  -1 -12   4 78.1389 20.3810  14
  -1 -12   4 41.3988 19.0166  15
   1  12  -4 10.7305 23.3164   7
  -1 -12   4 57.6064 20.0336  22
   1  12  -4 72.5907 21.8007  18
  -1  12   4 18.1262 17.4368  17
   1  12  -4 52.4542 20.3745  17
  -1  12   4 5.78932 22.5040   9
   1  12  -4 27.4194 16.4054  11
  -1 -12   3 1444.00 70.7455  22
  -1 -12   3 1515.83 71.0641  15
   1  12  -3 1641.75 115.038   7
  -1 -12   3 1545.42 71.5979  14
  -1  12   3 1459.20 114.443   9
   1  12  -3 1477.82 73.1357  18
   1  12  -3 1564.36 74.0750  11
   1  12  -3 1554.67 74.5867  17
  -1  12   3 1540.61 75.3491  17
  -1  12   2 54.7490 22.7309  11
  -1 -12   2 91.5529 21.9783  14
   1  12  -2 90.9935 36.1159   7
  -1 -12   2 63.2815 18.8176  15
   1  12  -2 45.5357 18.2692  17
  -1  12   2 63.8047 22.1907  17
  -1 -12   2 93.0498 22.6296  22
  -1  12   2 108.396 41.7281   9
  -1  12   1 12705.9 315.529  11
   1  12  -1 12982.6 307.402  11
  -1 -12   1 12708.0 298.606  15
  -1  12   1 12215.6 408.720   9
  -1  12   1 13109.4 312.617  17
   1  12  -1 12959.4 308.583  17
  -1 -12   1 12569.7 297.636  14
   1  12  -1 12935.7 396.044   7
  -1 -12   1 13051.9 303.405  22
   1  12   0 234.627 30.6488  11
  -1  12   0 201.189 31.5588  11
  -1 -12   0 222.703 28.6574  22
  -1 -12   0 250.775 28.1601  15
   1  12   0 322.401 34.3280  17
  -1 -12   0 190.382 25.6962  14
   1  12   0 263.959 53.1574   7
  -1  12   0 258.944 55.1165   9
  -1  12  -1 20888.4 465.369  18
  -1  12  -1 20870.4 438.035  10
  -1 -12  -1 20155.9 446.557  14
  -1 -12  -1 20446.5 447.387  15
  -1  12  -1 21318.7 470.656  11
   1  12   1 21232.1 463.928  11
  -1 -12  -1 20855.9 451.511  22
   1  12   1 20663.4 568.539   7
  -1  12  -1 20454.2 590.128   9
  -1  12  -1 21302.3 556.154   8
  -1  12  -1 20744.2 464.018  17
   1  12   1 21399.3 465.020  17
  -1  12  -2 534.889 44.9982  18
  -1  12  -2 554.862 37.8923  10
  -1 -12  -2 487.863 37.2918  14
  -1 -12  -2 478.439 37.3329  15
   1  12   2 458.698 66.8700   9
  -1  12  -2 653.157 77.8390   8
   1  12   2 569.500 46.2924  11
  -1  12  -2 527.335 46.1403  11
  -1 -12  -2 568.736 40.6854  22
   1  12   2 521.613 44.3120  17
  -1  12  -2 559.964 45.8219  17
   1  12   2 410.834 68.1457   7
   1  12   3 11358.9 382.383   7
  -1  12  -3 10663.0 276.685  18
   1  12   3 10869.6 277.528  11
  -1  12  -3 11305.5 282.032  11
  -1  12  -3 10830.0 276.404  17
   1  12   3 10849.7 275.203  17
  -1  12  -3 10825.3 396.365   9
   1  12   3 10773.0 346.048   9
  -1  12  -3 10397.7 358.112   8
  -1  12  -3 11122.1 259.364  10
  -1  12  -4 6636.54 179.767  10
   1  12   4 6703.24 243.405   9
  -1  12  -4 6606.52 296.158   9
  -1  12  -4 6680.96 273.090   8
   1  12   4 6098.40 277.164   7
  -1  12  -4 6851.37 194.318  18
   1  12   4 6684.22 195.622  11
  -1  12  -4 6937.10 198.415  11
   1 -12   4 6628.38 180.671  21
   1  12   4 6507.90 191.878  17
   1 -12   4 6727.94 183.792  29
  -1  12  -5 4403.42 139.391  10
  -1  12  -5 4787.42 153.198  18
   1  12   5 4822.80 157.135  11
  -1  12  -5 4771.51 156.012  11
   1 -12   5 4548.86 141.720  21
  -1  12  -5 4540.35 242.209   9
  -1  12  -5 4779.61 230.511   8
   1 -12   5 4482.75 142.498  29
   1 -12   6 739.472 51.8835  29
   1  12   6 622.905 91.5674   7
  -1  12  -6 781.793 99.6808   9
  -1  12  -6 725.615 92.3836   8
  -1  12  -6 753.396 51.6174  10
  -1  12  -6 868.177 58.7601  18
   1  12   6 693.756 55.4869  11
   1 -12   6 668.683 49.3468  21
   1 -12   7 677.492 50.8647  29
   1  12   7 793.733 57.0362  17
  -1  12  -7 767.657 56.6472  18
  -1  12  -7 699.596 91.1745   8
  -1  12  -7 670.206 91.9978   9
   1 -12   7 740.700 53.4599  21
   1  12   7 886.561 63.3294  11
   1  12   8 4972.07 167.473  11
   1  12   8 5064.26 162.513  17
   1 -12   8 5005.73 157.666  21
  -1  12  -8 4785.76 253.556   8
   1 -12   8 5132.31 159.105  29
  -1  12  -8 4842.67 250.991   9
   1  12   9 298.965 37.1726  17
  -1  12  -9 282.418 35.7105  10
  -1  12  -9 346.114 68.3763   9
  -1  12  -9 290.126 69.9265   8
   1 -12   9 296.074 38.4562  21
   1  12   9 284.846 40.4855  11
   1 -12  10 2008.86 89.7386  21
   1  12  10 1995.40 94.7030  11
  -1  12 -10 1906.75 84.9319  10
   1  12  10 2008.24 89.1901  17
  -1  12 -11 921.293 55.2037  10
   1  12  11 848.744 54.4184  17
   1 -12  12 1631.49 64.4322  12
  -1  12 -12 1489.12 67.8004  10
   1  12  12 1580.99 70.3096  17
   1 -12  13 1005.53 45.2469  12
  -1  12 -13 984.658 49.5168  10
   1  12  13 923.639 47.7752  17
  -1  12 -14 278.145 23.5945  10
   1  12  14 303.327 29.4098  11
   1  12  14 313.754 23.6960  17
   1 -12  15-1.57974 7.32956  19
  -1  12 -15 11.7924 9.29446  10
   1  12  15 21.3133 12.8170  11
  -1 -13  16 1038.85 35.3624  19
   1  13 -15 1347.91 38.2504  10
  -1 -13  15 1270.57 35.7395  12
  -1 -13  14 85.1719 16.0643  12
  -1  13  14 61.6206 15.4822  11
   1  13 -14 96.0076 17.6309  10
  -1 -13  13 114.534 20.8235  12
  -1  13  13 144.455 22.7151  11
   1  13 -13 125.686 22.4739  10
  -1  13  12 137.415 26.4231  11
  -1 -13  12 147.000 23.4163  12
   1  13 -12 111.741 23.4281  10
  -1 -13  12 179.520 26.5614  21
  -1 -13  12 121.363 24.8057  16
  -1  13  11 815.259 55.2517  11
   1  13 -11 821.550 53.9756  10
  -1 -13  11 865.921 54.1489  21
  -1 -13  11 856.047 54.3717  16
  -1  13  11 761.971 44.6487  17
  -1 -13  11 784.485 48.7724  12
  -1  13  10 7.52226 22.1426  11
   1  13 -10 13.1911 20.3325  10
  -1  13  10 1.88866 16.5435  17
  -1 -13  10-9.29642 23.4586  29
  -1 -13  10 13.5625 17.2472  12
  -1 -13  10 2.18248 20.9130  16
  -1  13   9 14076.9 347.559  11
  -1 -13   9 13847.9 341.253  29
  -1 -13   9 14384.8 337.120  16
   1  13  -9 13895.0 495.555   9
  -1  13   9 14223.0 332.001  17
  -1 -13   9 14375.6 343.218  14
  -1 -13   9 13760.3 341.059  15
  -1 -13   9 14764.4 332.395  12
  -1  13   8 12923.3 325.363  11
   1  13  -8 13259.8 474.770   9
  -1  13   8 12861.4 310.372  17
  -1 -13   8 13066.1 317.569  14
  -1 -13   8 12938.1 308.768  16
  -1 -13   8 12539.3 315.602  15
  -1 -13   8 13096.9 305.484  12
  -1 -13   8 12464.8 314.807  29
  -1 -13   7 351.877 39.2818  15
  -1  13   7 210.820 31.3420  17
  -1  13   7 160.775 31.8053  11
  -1 -13   7 175.219 33.4545  29
   1  13  -7 133.040 57.5328   9
  -1 -13   7 230.796 29.2345  16
  -1 -13   7 305.847 37.0586  14
   1  13  -7 170.031 27.7079  18
   1  13  -6 7100.30 194.791  18
  -1 -13   6 6855.12 185.154  16
  -1  13   6 6632.88 204.143  11
  -1 -13   6 7010.25 196.632  15
  -1 -13   6 6756.24 194.083  14
  -1  13   6 6786.22 195.864  17
   1  13  -5 2733.02 107.102  17
  -1  13   5 2759.17 109.522  17
  -1 -13   5 2948.92 109.507  15
   1  13  -5 2892.18 109.050  18
  -1 -13   5 2863.37 107.626  14
  -1  13   5 2672.10 150.191   9
  -1  13   4 3694.99 188.614   9
  -1 -13   4 3792.45 130.107  22
  -1 -13   4 3809.79 127.978  15
   1  13  -4 3769.72 126.470  11
   1  13  -4 3842.62 182.696   7
  -1 -13   4 3802.10 127.555  14
   1  13  -4 3736.05 129.503  17
  -1  13   4 3719.55 131.860  17
   1  13  -4 3726.01 129.295  18
  -1 -13   3 75.8475 22.1841  14
  -1 -13   3 46.6487 20.7509  15
  -1  13   3 36.8932 20.1018  17
   1  13  -3 51.3272 20.2877  18
   1  13  -3 53.4275 21.8153  17
   1  13  -3 93.8909 34.8362   7
  -1  13   3 85.7460 37.7297   9
  -1 -13   3 26.8290 20.3903  22
   1  13  -3 26.7625 19.8732  11
  -1  13   2 1014.96 101.075   9
   1  13  -2 1077.43 98.6737   7
  -1 -13   2 1024.82 58.1898  15
  -1  13   2 949.609 64.0829  11
   1  13  -2 1038.61 60.9476  11
  -1 -13   2 1078.06 61.5571  22
   1  13  -2 1123.78 64.5194  17
  -1  13   2 1026.23 64.2859  17
  -1 -13   2 941.361 56.2839  14
  -1  13   1 379.479 68.7244   9
   1  13  -1 383.961 64.1910   7
  -1 -13   1 306.985 32.9400  15
  -1  13   1 297.237 37.9624  11
   1  13  -1 298.562 35.2159  11
  -1 -13   1 306.064 35.1959  22
   1  13  -1 307.167 35.9066  17
  -1 -13   1 315.627 33.1101  14
  -1  13   0 2414.66 164.154   9
   1  13   0 2539.13 155.186   7
  -1 -13   0 2192.49 87.1415  15
   1  13   0 2261.42 95.6449  11
  -1  13   0 2129.79 97.4415  11
  -1 -13   0 2324.43 91.4045  22
   1  13   0 2354.70 98.2538  17
  -1 -13   0 2033.24 84.6445  14
  -1  13  -1 907.027 60.1233  18
  -1 -13  -1 842.119 50.4290  14
  -1 -13  -1 925.068 53.1484  15
  -1  13  -1 882.755 46.4011  10
  -1  13  -1 919.400 62.0722  11
   1  13   1 960.596 61.0482  11
  -1 -13  -1 863.561 53.4158  22
   1  13   1 947.614 99.3467   7
   1  13   1 846.131 95.6006   9
  -1  13  -1 811.888 98.5424   9
  -1  13  -1 928.627 60.7426  17
   1  13   1 927.597 60.5681  17
  -1  13  -2 1431.32 76.6914  18
  -1 -13  -2 1301.41 64.4682  22
  -1  13  -2 1336.30 73.9151  17
   1  13   2 1307.71 72.4447  17
  -1  13  -2 1363.43 109.490   8
   1  13   2 1442.05 116.675   9
   1  13   2 1320.62 73.0647  11
  -1  13  -2 1316.82 74.2396  11
  -1 -13  -2 1235.54 61.9931  15
   1  13   2 1271.67 115.107   7
  -1 -13  -2 1202.46 61.0798  14
  -1  13  -2 1257.40 59.1779  10
   1  13   3 3002.60 118.456  17
  -1  13  -3 3281.20 122.393  17
  -1  13  -3 3231.38 106.428  10
   1 -13   3 3199.55 112.034  29
   1  13   3 3455.92 198.756   7
  -1  13  -3 3049.77 119.189  18
  -1  13  -3 3280.10 123.424  11
   1  13   3 3230.30 121.883  11
  -1 -13  -3 3033.92 106.750  22
   1  13   3 2995.43 166.443   9
  -1  13  -3 3167.20 201.979   9
  -1  13  -3 2911.92 166.582   8
   1 -13   3 3147.85 108.361  21
   1  13   4 1756.88 87.0373  17
  -1  13  -4 1805.31 77.8432  10
   1 -13   4 1909.70 82.8085  29
   1  13   4 1946.81 150.525   7
  -1  13  -4 1752.47 86.0979  18
   1  13   4 1796.72 88.9611  11
  -1  13  -4 2054.28 92.6571  11
  -1 -13  -4 1724.73 74.4719  22
   1 -13   4 1768.13 78.2635  21
  -1  13  -4 1684.09 147.551   9
  -1  13  -5 4644.30 141.629  10
   1 -13   5 4531.89 142.948  21
  -1  13  -5 4283.79 246.117   9
  -1  13  -5 4023.90 210.538   8
   1  13   5 4440.10 237.797   7
   1  13   5 4535.67 153.191  17
  -1  13  -5 4771.71 154.283  18
   1  13   5 4537.08 155.428  11
  -1  13  -5 4588.60 153.534  11
   1 -13   5 4590.99 145.061  29
   1  13   6 76.1201 26.4806  11
  -1  13  -6 43.8753 36.6957   8
  -1  13  -6 90.5765 49.7791   9
  -1  13  -6 34.4248 20.2237  10
  -1  13  -6 74.7405 23.8648  18
   1 -13   6 79.3679 24.0221  21
   1 -13   6 70.5855 23.9848  29
   1  13   7 153.852 31.7803  11
  -1  13  -7 188.449 56.1185   9
  -1  13  -7 158.298 28.4947  10
  -1  13  -7 133.843 29.1721  18
   1 -13   7 184.615 31.1006  29
   1 -13   7 184.293 30.4405  21
  -1  13  -8-8.69722 36.4977   9
   1  13   8 20.3224 20.3486  17
   1 -13   8 28.2998 24.5298  21
   1 -13   8 18.4955 23.7664  29
   1  13   8 19.6669 22.7242  11
   1 -13   9 4934.57 155.447  21
   1  13   9 4771.05 160.763  11
   1  13   9 4949.56 156.875  17
  -1  13  -9 4894.82 150.434  10
   1 -13  10 3373.04 118.537  21
   1  13  10 3256.84 122.732  11
   1  13  10 3217.42 116.275  17
  -1  13 -10 3309.43 113.985  10
   1  13  11 463.612 42.6406  11
   1  13  11 465.566 39.0994  17
  -1  13 -11 493.770 40.1801  10
   1  13  12 443.287 35.0842  17
  -1  13 -12 491.234 35.9501  10
   1  13  13 455.809 30.9356  17
  -1  13 -13 547.356 34.3189  10
   1  13  14 451.145 30.3526  11
  -1  13 -14 488.920 26.0339  10
   1  13  15 5439.70 126.032  11
   1  14 -15 490.027 22.0092  10
  -1  14  14-3.27589 9.67718  11
  -1 -14  14 3.85826 9.40337  12
   1  14 -14 18.3814 11.6162  10
  -1  14  13 1180.41 51.4978  11
  -1 -14  13 1099.49 45.5061  12
  -1  14  12 2565.13 91.6090  11
  -1 -14  12 2692.33 91.3029  21
  -1 -14  12 2608.31 82.9962  12
   1  14 -12 2641.28 91.2836  10
   1  14 -11 959.092 54.5837  10
  -1 -14  11 957.834 48.8491  12
  -1  14  11 834.340 43.8144  17
  -1 -14  11 946.487 52.9921  16
  -1  14  11 896.602 55.2099  11
  -1  14  10 125.926 27.1438  11
  -1  14  10 121.884 21.5533  17
  -1 -14  10 115.897 22.6790  12
  -1 -14  10 123.467 25.6958  16
  -1 -14  10 104.245 26.2307  29
  -1 -14   9 13.6732 22.1346  29
  -1 -14   9 25.7438 21.2502  21
  -1  14   9 25.4871 21.5815  11
  -1 -14   9 22.0710 20.2534  16
  -1  14   9 7.98857 16.4605  17
  -1 -14   9-5.21793 16.6677  12
   1  14  -8 655.539 48.4443  10
  -1 -14   8 668.766 50.6048  21
  -1  14   8 681.306 56.2215  11
  -1 -14   8 638.738 51.3814  29
  -1 -14   8 642.000 50.9442  14
  -1 -14   8 647.078 51.3238  15
  -1  14   8 638.810 48.3302  17
  -1 -14   8 689.010 47.5402  16
   1  14  -8 670.398 99.2044   9
  -1 -14   8 641.910 43.8619  12
  -1 -14   7 672.529 53.0887  14
   1  14  -7 690.338 48.4019  18
   1  14  -7 654.539 49.1151  10
  -1 -14   7 604.102 50.0083  29
  -1 -14   7 654.504 51.6921  15
  -1  14   7 702.872 56.6380  11
   1  14  -7 583.698 94.6498   9
  -1  14   7 625.673 49.5663  17
  -1 -14   7 653.804 45.9849  16
  -1  14   6 1405.24 75.2046  17
  -1 -14   6 1374.60 75.1712  29
  -1 -14   6 1435.17 66.5039  16
   1  14  -6 1522.21 147.473   9
  -1  14   6 1355.84 79.0874  11
  -1 -14   6 1362.33 73.1352  15
   1  14  -6 1423.88 70.8515  18
  -1 -14   6 1508.46 76.4862  14
  -1 -14   5 7472.70 204.969  14
   1  14  -5 7468.61 204.745  17
  -1  14   5 7108.42 207.326  17
   1  14  -5 7151.71 196.856  11
   1  14  -5 7084.94 332.213   9
  -1 -14   5 7618.98 206.260  15
   1  14  -5 7385.42 204.583  18
  -1  14   4 5771.83 250.047   9
  -1 -14   4 6241.39 179.296  14
  -1  14   4 5984.47 184.999  17
   1  14  -4 6270.48 182.225  17
  -1 -14   4 6401.04 180.639  15
   1  14  -4 6148.61 177.525  11
   1  14  -4 6257.07 182.691  18
  -1  14   3 6021.58 262.043   9
   1  14  -3 6272.40 183.367  18
   1  14  -3 6395.42 252.503   7
  -1 -14   3 6273.97 181.796  22
  -1 -14   3 6203.64 176.768  14
  -1  14   3 6149.46 186.669  17
   1  14  -3 6087.55 181.267  17
  -1 -14   3 6161.98 176.709  15
   1  14  -3 6019.88 293.996   9
   1  14  -3 6140.04 178.825  11
  -1  14   3 5729.72 189.324  11
  -1  14   2 6158.81 271.287   9
  -1  14   2 6155.03 189.030  18
   1  14  -2 6098.62 184.929  18
   1  14  -2 6383.39 260.373   7
  -1  14   2 6105.34 193.331  11
   1  14  -2 6322.02 183.884  11
   1  14  -2 6169.41 185.428  17
  -1  14   2 6137.59 188.564  17
  -1 -14   2 6313.78 178.798  15
  -1 -14   2 6566.19 184.927  22
   1  14  -2 6576.73 303.374   9
  -1 -14   2 6391.75 178.385  14
   1  14  -1 214.381 51.8739   7
   1  14  -1 336.114 38.5381  11
  -1  14   1 377.773 44.1069  11
   1  14  -1 331.355 39.5810  17
  -1 -14   1 337.957 35.1494  15
  -1 -14   1 294.159 35.4359  22
  -1  14   1 335.251 68.0073   9
   1  14  -1 352.809 71.3905   9
  -1 -14   1 353.990 36.3801  14
   1  14   0 31149.5 804.371   9
   1  14   0 31552.4 778.425   7
  -1 -14   0 29743.7 635.702  22
  -1 -14   0 30102.6 629.234  14
   1  14   0 30232.3 649.154  17
  -1 -14   0 29422.4 628.467  15
  -1  14   0 30222.6 801.151   9
  -1  14   0 30308.7 655.936  11
   1  14   0 30309.1 646.737  11
  -1  14  -1 1458.64 80.7069  11
   1  14   1 1524.08 79.6004  11
  -1  14  -1 1583.32 82.5884  17
   1  14   1 1483.28 80.0697  17
  -1  14  -1 1500.57 80.9909  18
  -1 -14  -1 1426.48 68.1264  15
  -1 -14  -1 1492.87 72.9462  22
  -1  14  -1 1462.85 61.5697  10
  -1 -14  -1 1432.42 67.8840  14
   1  14   1 1501.34 127.940   9
  -1  14  -1 1679.85 145.265   9
   1  14   1 1608.81 132.700   7
   1 -14   2 4089.54 128.510  21
   1  14   2 4073.07 143.496  11
  -1  14  -2 4027.72 144.460  11
  -1  14  -2 4278.55 146.145  17
   1  14   2 4067.75 143.801  17
  -1  14  -2 4258.76 146.253  18
  -1 -14  -2 4140.04 132.385  22
  -1  14  -2 4028.98 122.840  10
   1  14   2 4574.59 231.415   7
   1  14   2 4150.18 211.028   9
   1 -14   3 7409.10 197.601  21
   1  14   3 7246.37 214.371  11
  -1  14  -3 7649.94 215.480  11
  -1  14  -3 7462.13 214.716  17
   1  14   3 7178.66 212.207  17
  -1  14  -3 7434.43 214.229  18
  -1 -14  -3 7377.05 196.991  22
   1 -14   3 7470.87 202.937  29
  -1  14  -3 7450.33 192.676  10
   1  14   3 7665.18 320.595   7
  -1  14  -3 7197.49 326.441   9
   1  14   3 7358.41 282.555   9
   1 -14   4 3842.47 127.436  21
  -1  14  -4 3817.43 137.296  11
   1  14   4 3626.72 137.026  11
   1  14   4 3677.77 136.350  17
  -1  14  -4 3878.07 136.784  18
  -1 -14  -4 3734.67 120.405  22
   1 -14   4 3796.16 128.693  29
  -1  14  -4 3889.47 123.491  10
  -1  14  -4 4080.71 235.800   9
   1  14   4 4101.21 226.492   7
   1 -14   5 824.387 56.0687  21
  -1  14  -5 1073.44 120.465   9
  -1  14  -5 893.576 60.9258  18
   1  14   5 771.749 59.0367  17
   1 -14   5 929.049 57.2026  29
  -1  14  -5 790.410 52.8607  10
  -1  14  -5 982.956 64.1592  11
   1  14   5 892.018 62.4541  11
   1  14   5 870.837 105.279   7
   1 -14   6 535.543 44.3437  21
  -1  14  -6 454.566 81.7983   9
  -1  14  -6 495.273 46.6784  18
   1 -14   6 487.177 43.9407  29
   1  14   6 481.504 48.7705  11
  -1  14  -6 513.048 42.2710  10
   1 -14   7 15009.1 346.666  29
  -1  14  -7 14419.1 339.424  10
   1 -14   7 14634.0 346.432  21
   1  14   7 14250.3 358.495  11
  -1  14  -7 14844.8 506.745   9
   1  14   8 1407.91 79.6560  11
   1  14   8 1371.76 74.1828  17
   1 -14   8 1490.34 74.9784  21
   1  14   9 115.972 27.1739  17
   1  14   9 114.036 27.5254  11
   1 -14   9 186.991 30.4654  21
  -1  14 -10 65.3736 21.1099  10
   1  14  10 100.630 25.2979  11
   1  14  10 59.1819 21.1485  17
   1  14  11 788.114 47.3982  17
   1  14  11 884.716 53.4923  11
  -1  14 -11 834.949 47.7557  10
  -1  14 -12 2.69911 13.8723  10
   1  14  12 10.6452 13.5964  17
   1  14  13 1681.97 56.5459  17
  -1  14 -13 1744.16 59.4705  10
  -1  14 -14 729.018 29.4134  10
  -1  14 -14 709.720 29.6972  27
   1  14  14 762.503 34.4273  11
   1  15 -14 390.649 21.1521  10
  -1  15  13 947.152 40.9857  11
   1  15 -13 1021.63 42.3675  10
  -1  15  12 537.524 35.5366  11
   1  15 -12 619.118 36.7160  10
  -1 -15  12 494.479 34.9211  21
  -1  15  11 212.540 28.2742  11
  -1  15  11-3.18191 5.45117  18
  -1  15  11-1.06305 5.19690  17
   1  15 -11 260.652 29.4469  10
  -1  15  10 76.6102 22.8947  11
  -1  15  10 39.4829 16.8383  18
  -1  15  10 52.8299 16.5738  17
  -1 -15  10 75.4499 23.1009  29
  -1 -15   9 241.883 32.0860  29
  -1 -15   9 265.138 29.2039  16
  -1  15   9 273.856 29.9104  17
  -1  15   9 305.365 36.9293  11
   1  15  -9 275.934 31.6787  10
  -1 -15   9 224.767 31.0324  21
  -1 -15   8 336.271 38.5163  29
  -1 -15   8 396.756 40.4864  15
  -1 -15   8 336.204 37.2364  14
  -1  15   8 419.253 38.1976  17
  -1 -15   8 361.240 33.1856  16
  -1  15   8 392.593 42.8071  11
  -1 -15   8 400.262 39.2371  21
   1  15  -8 365.881 36.9071  10
   1  15  -7 1677.48 75.1840  10
   1  15  -7 1782.06 155.141   9
  -1 -15   7 1498.62 77.4273  29
  -1 -15   7 1597.04 77.5761  14
  -1 -15   7 1599.05 68.2403  16
  -1  15   7 1554.00 75.6158  17
   1  15  -7 1572.73 70.4121  18
  -1  15   7 1515.81 81.3877  11
  -1 -15   7 1453.21 74.8447  15
   1  15  -6 39.9082 19.2750  10
   1  15  -6 87.5994 51.2093   9
  -1 -15   6 62.3753 24.6782  29
  -1  15   6 35.6609 19.6167  17
  -1 -15   6 47.2408 21.8702  14
   1  15  -6 71.8421 20.4837  18
  -1 -15   6 52.0455 23.2793  15
   1  15  -5 6154.80 179.014  18
  -1 -15   5 6458.06 182.360  15
  -1  15   5 6059.76 184.152  17
  -1 -15   5 6288.84 180.919  14
   1  15  -5 6419.93 312.783   9
   1  15  -5 6348.83 173.296  10
   1  15  -5 5992.99 170.477  11
  -1 -15   4 7451.71 204.020  15
  -1  15   4 7420.79 212.435  17
   1  15  -4 7394.66 205.840  17
   1  15  -4 7400.42 206.442  18
  -1 -15   4 7265.06 202.143  14
   1  15  -4 7220.73 199.596  11
   1  15  -4 7815.07 195.890  10
  -1  15   3 12041.8 305.212  18
   1  15  -3 12151.5 300.261  18
   1  15  -3 11979.9 278.936  10
  -1  15   3 12377.8 407.215   9
  -1 -15   3 12098.8 292.663  15
   1  15  -3 12317.4 300.797  17
  -1  15   3 11529.0 302.953  17
  -1 -15   3 11951.8 291.686  14
  -1  15   3 11614.6 309.761  11
   1  15  -3 12275.5 295.485  11
   1  15  -3 12759.4 457.694   9
   1  15  -2 164.314 23.4935  10
  -1  15   2 121.244 44.2295   9
   1  15  -2 45.7199 43.5794   9
  -1 -15   2 133.821 26.2312  15
  -1 -15   2 126.231 28.8852  22
   1  15  -2 150.335 45.8466   7
  -1 -15   2 151.892 27.1269  14
   1  15  -2 145.847 28.6446  11
  -1  15   2 145.621 31.5970  11
   1  15  -2 141.027 31.0389  18
  -1  15   2 133.420 31.7685  18
   1  15  -2 102.632 28.4619  17
  -1  15   2 98.3437 30.3548  17
  -1  15   1 16380.2 526.131   9
   1  15  -1 16799.6 399.332  18
  -1 -15   1 17346.4 384.100  15
   1  15  -1 16820.6 394.683  11
  -1  15   1 17235.7 408.871  11
   1  15  -1 16748.9 398.247  17
   1  15  -1 16772.1 505.470   7
  -1 -15   1 17036.9 383.028  14
   1  15  -1 17688.9 553.126   9
  -1 -15   1 16807.1 389.678  22
  -1 -15   0 665.239 46.0148  15
  -1 -15   0 568.984 45.8355  22
  -1 -15   0 582.597 43.1524  14
   1  15   0 608.516 51.5432  17
   1  15   0 649.401 84.5983   7
  -1  15   0 552.891 84.9928   9
   1  15   0 638.035 91.2671   9
   1  15   0 610.786 50.9299  11
  -1  15   0 530.530 52.0296  11
  -1 -15  -1 15226.0 341.115  15
   1  15   1 15111.4 481.572   7
  -1  15  -1 15709.9 514.711   9
   1  15   1 15182.4 362.934  11
  -1  15  -1 14680.1 365.009  11
   1  15   1 15145.1 483.039   9
  -1  15  -1 14777.0 363.708  18
  -1 -15  -1 15149.8 340.295  14
  -1  15  -1 14501.4 325.594  10
  -1 -15  -1 15049.8 348.280  22
  -1  15  -1 14976.3 364.632  17
   1  15   1 15545.7 366.361  17
   1  15   2 167.125 49.7312   7
  -1  15  -2 141.449 22.2027  10
  -1  15  -2 64.1058 47.1056   9
   1  15   2 147.779 46.7302   9
  -1 -15  -2 96.2062 23.4391  22
   1  15   2 104.080 27.4983  11
  -1  15  -2 75.9709 29.4078  11
   1 -15   2 130.889 27.4746  29
   1  15   2 80.8041 25.7038  17
  -1  15  -2 83.2770 28.3275  17
  -1  15  -2 83.1297 27.4664  18
   1 -15   2 90.5212 21.7574  21
   1 -15   3 9.97265 18.5816  21
   1  15   3 21.5442 21.7799  17
   1  15   3 8.15789 35.4347   7
  -1 -15  -3 9.48012 15.6266  22
  -1  15  -3-18.4730 24.9391  11
   1  15   3 51.5793 23.9733  11
   1 -15   3 2.13949 21.1920  29
  -1  15  -3-3.47727 16.5461  10
  -1  15  -3 28.8757 22.9941  18
   1 -15   4 924.217 55.9710  21
   1  15   4 887.851 63.6287  11
  -1  15  -4 894.913 59.8381  11
   1  15   4 915.158 62.7200  17
   1  15   4 1153.85 119.889   7
  -1  15  -4 870.119 59.6734  18
  -1  15  -4 986.682 54.4921  10
  -1 -15  -4 940.944 51.7830  22
  -1  15  -4 891.908 111.801   9
   1 -15   4 960.560 58.1970  29
   1  15   5 4060.93 146.325  11
  -1  15  -5 4156.02 141.297  11
  -1  15  -5 4050.98 140.324  18
  -1  15  -5 4324.81 130.973  10
  -1  15  -5 3708.12 230.077   9
   1 -15   5 4218.28 136.372  29
   1 -15   5 4266.94 136.018  21
   1  15   5 4119.71 144.710  17
  -1  15  -6 100.745 47.1376   9
  -1  15  -6 118.078 27.8924  18
  -1  15  -6 136.615 26.7472  10
   1 -15   6 151.614 28.4488  29
   1  15   6 130.434 30.5800  11
   1 -15   6 149.698 28.4872  21
   1  15   7 307.912 39.2999  11
   1 -15   7 324.614 36.9546  21
   1 -15   7 234.347 31.8316  29
  -1  15  -7 296.639 34.0304  10
   1  15   8 58.0530 22.8533  17
   1 -15   8 82.8564 23.6154  21
   1  15   8 79.3316 26.7022  11
  -1  15  -8 70.3527 22.4995  10
   1 -15   9 4879.91 144.448  21
   1  15   9 4685.87 144.299  17
   1  15   9 4679.22 149.393  11
   1  15  10 141.103 27.3144  11
   1  15  10 121.343 22.8082  17
   1  15  11 1142.68 52.3005  17
  -1  15 -11 1197.52 53.0400  10
   1  15  11 1150.08 57.1694  11
   1  15  12 147.142 17.6369  17
   1  15  12 198.101 23.3807  11
  -1  15 -12 184.666 20.3838  10
  -1  15 -13 86.7599 13.1116  10
  -1  15 -13 87.1492 11.2345  27
  -1  16  13 4950.84 121.747  11
   1  16 -13 7035.55 132.811  10
  -1  16  12 269.949 22.6099  11
   1  16 -12 230.592 21.1101  10
  -1  16  11-0.68093 0.00071  18
  -1  16  11 4.10301 1.87858  17
  -1  16  10 575.740 33.3177  18
   1  16 -10 651.748 40.0412  10
  -1 -16  10 626.930 40.6870  21
  -1  16  10 591.248 41.5350  11
  -1  16  10 574.932 33.1377  17
  -1  16   9 249.006 26.3590  18
   1  16  -9 208.321 27.0741  10
  -1  16   9 260.889 26.5613  17
  -1 -16   9 227.415 29.4851  29
  -1 -16   9 250.429 29.8723  21
  -1  16   9 292.500 33.4874  11
  -1  16   8 988.498 53.5113  18
   1  16  -8 983.359 53.2297  10
  -1  16   8 935.210 52.4670  17
  -1 -16   8 862.870 54.3905  29
  -1 -16   8 994.434 56.0980  21
  -1  16   8 867.799 57.4453  11
   1  16  -7 2924.92 96.3616  18
  -1  16   7 2898.23 104.234  18
   1  16  -7 3000.95 101.524  10
  -1 -16   7 2875.58 104.066  15
  -1 -16   7 2927.02 104.197  14
  -1  16   7 2736.43 102.241  17
  -1 -16   7 2795.49 105.709  29
  -1 -16   7 2933.06 105.035  21
  -1  16   7 2667.05 108.719  11
  -1 -16   6 2382.21 93.0488  15
  -1 -16   6 2294.47 91.3622  14
  -1 -16   6 2299.01 95.1887  29
   1  16  -6 2281.66 87.5809  18
  -1  16   6 2392.10 95.7754  18
  -1  16   6 2346.50 95.2793  17
   1  16  -6 2367.28 88.0116  10
  -1 -16   5 737.385 50.2740  15
  -1 -16   5 822.317 52.4934  14
  -1  16   5 737.201 53.0411  17
  -1 -16   5 715.416 53.4407  29
  -1  16   5 740.595 53.4999  18
   1  16  -5 755.644 49.5627  18
   1  16  -5 868.911 48.2890  11
   1  16  -5 777.932 48.1593  10
   1  16  -4 3056.89 113.181  18
  -1  16   4 3165.90 119.934  18
  -1 -16   4 3134.13 110.436  15
   1  16  -4 3205.82 114.541  17
  -1  16   4 3284.55 121.065  17
  -1 -16   4 3210.69 111.529  14
   1  16  -4 3218.89 212.400   9
  -1  16   4 3009.79 122.258  11
   1  16  -4 3009.01 106.042  11
   1  16  -4 3300.66 104.946  10
   1  16  -3 3924.44 134.255  18
  -1  16   3 3871.80 137.771  18
  -1 -16   3 4163.40 130.104  15
   1  16  -3 3797.66 132.709  17
  -1  16   3 4170.83 141.003  17
  -1 -16   3 4074.40 129.070  14
   1  16  -3 3984.56 235.870   9
   1  16  -3 4003.10 129.202  11
  -1  16   3 3992.05 144.289  11
   1  16  -3 3904.67 117.237  10
  -1  16   3 3769.28 199.394   9
  -1  16   2 2601.70 109.136  18
   1  16  -2 2703.48 107.720  18
  -1 -16   2 2670.76 98.4139  15
  -1  16   2 2644.08 171.342   9
   1  16  -2 2754.54 107.691  17
  -1  16   2 2580.20 108.564  17
  -1 -16   2 2661.44 98.2509  14
   1  16  -2 2632.55 187.515   9
   1  16  -2 2774.92 104.201  11
  -1  16   2 2572.90 112.563  11
  -1 -16   1 58.1704 19.7657  15
   1  16  -1 63.1594 22.8917  11
  -1  16   1 22.5065 22.5534  11
   1  16  -1 68.0695 25.9321  18
   1  16  -1 65.1716 25.1627  17
  -1  16   1 15.9913 31.0785   9
   1  16  -1 69.4163 42.4292   9
   1  16  -1 27.3679 36.8129   7
  -1 -16   1 65.3843 20.9738  14
   1  16   0 1218.43 111.837   7
  -1  16   0 1066.27 115.579   9
   1  16   0 1138.53 69.0475  18
  -1 -16   0 1174.56 63.5209  22
  -1 -16   0 1135.74 57.9381  15
  -1 -16   0 1160.92 58.4449  14
   1  16   0 1216.38 70.7321  17
   1  16   0 1163.36 117.107   9
  -1  16   0 1240.41 73.9366  11
   1  16   0 1150.26 67.3527  11
   1  16   1 4278.95 145.586  11
  -1  16  -1 4235.77 148.042  11
  -1  16  -1 4324.28 148.394  17
   1  16   1 4156.96 146.750  17
   1  16   1 4526.13 228.605   7
  -1  16  -1 4379.32 148.962  18
  -1 -16  -1 4449.42 136.255  22
   1 -16   1 4458.84 135.595  29
  -1  16  -1 4388.77 242.087   9
   1  16   1 4306.01 223.024   9
  -1  16  -2 2257.27 99.6623  18
  -1  16  -2 2213.89 170.547   9
   1  16   2 2173.22 98.7196  17
   1 -16   2 2288.63 85.1498  21
   1 -16   2 2243.92 88.5989  29
  -1  16  -2 2194.15 98.9959  11
   1  16   2 2229.69 98.5783  11
   1  16   2 2566.28 169.978   7
  -1 -16  -2 2267.71 87.4113  22
  -1  16  -2 2147.85 77.3708  10
   1 -16   3 92.0309 23.4809  29
  -1  16  -3 69.5311 25.7268  18
  -1 -16  -3 91.5926 20.5745  22
   1  16   3 80.5392 26.5940  11
  -1  16  -3 106.695 27.4545  11
   1  16   3 91.3076 25.7240  17
   1 -16   3 85.9353 22.5257  21
  -1  16  -3 76.6454 18.5522  10
   1 -16   4 1291.76 64.8625  29
  -1  16  -4 1245.72 69.6573  18
  -1  16  -4 1004.55 116.894   9
   1 -16   4 1247.65 63.1479  21
  -1  16  -4 1185.89 67.6542  11
   1  16   4 1343.17 74.7425  11
   1  16   4 1265.88 72.7521  17
  -1  16  -4 1283.10 59.3009  10
   1 -16   5 2463.28 94.1961  29
  -1  16  -5 2476.69 89.5120  10
  -1  16  -5 2541.97 100.886  18
   1 -16   5 2633.95 96.2986  21
   1  16   5 2440.54 103.342  17
   1  16   5 2334.33 102.766  11
  -1  16  -6 469.397 40.2255  18
  -1  16  -6 465.528 37.8599  10
   1 -16   6 515.186 41.1730  29
   1  16   6 475.329 45.2670  11
   1 -16   6 559.327 43.0858  21
  -1  16  -7 1206.53 58.2839  10
   1  16   7 1151.36 68.0060  11
   1 -16   7 1304.44 63.9453  21
  -1  16  -8 220.779 26.7700  10
   1  16   8 201.865 31.2906  11
   1  16   8 270.301 31.4486  17
   1 -16   8 244.362 30.4075  21
   1  16   9 1890.72 74.9186  17
   1  16   9 1817.39 77.8271  11
  -1  16  -9 1750.51 68.4244  10
   1  16  10 22.8322 18.0160  11
   1  16  10 9.74395 14.5639  17
   1  16  11 276.082 23.3750  17
   1  16  11 274.190 25.8708  11
  -1  16 -11 208.147 16.0228  27
  -1  16 -12 1288.94 37.8866  10
   1  16  12 1414.97 44.0576  11
  -1  17  12 142.836 12.5807  11
   1  17 -11 698.850 33.2037  10
  -1  17  11 714.628 35.2348  11
  -1  17  10-2.70157 13.2935  11
   1  17 -10-1.09514 11.3238  10
  -1  17  10 8.23325 2.78507  17
  -1  17  10 2.23414 1.86909  18
  -1 -17  10 13.6685 13.5114  21
  -1  17   9 325.530 31.7484  11
  -1 -17   9 322.282 29.9312  21
   1  17  -9 369.149 29.2775  10
  -1  17   9 324.433 25.4124  17
  -1 -17   9 303.075 29.8621  29
  -1  17   9 360.865 26.3881  18
  -1 -17   8 4719.66 136.236  29
   1  17  -8 4818.47 130.231  10
  -1  17   8 4631.21 129.563  17
  -1  17   8 4810.16 142.157  11
  -1  17   8 4583.45 129.094  18
  -1 -17   8 4661.17 134.028  21
  -1 -17   7 594.845 41.6846  21
   1  17  -7 515.919 36.1302  10
  -1 -17   7 448.789 38.4077  29
  -1  17   7 454.985 36.9249  18
  -1  17   7 505.786 37.8172  17
   1  17  -6 986.305 49.6338  18
  -1  17   6 920.033 53.4876  18
  -1  17   6 873.729 52.2787  17
  -1 -17   6 843.446 49.8247  14
   1  17  -6 965.493 49.1392  10
  -1 -17   6 944.802 56.2033  29
  -1 -17   6 864.826 50.4720  15
  -1 -17   6 915.799 53.6046  21
  -1 -17   5 286.791 35.1498  29
  -1  17   5 226.340 30.7589  17
  -1 -17   5 309.535 31.1368  14
   1  17  -5 245.830 26.3574  10
  -1 -17   5 266.858 30.0025  15
  -1  17   5 289.931 32.8674  18
   1  17  -5 233.667 27.6094  18
  -1 -17   4 30.2444 21.1225  29
   1  17  -4 11.5815 16.3452  18
  -1 -17   4 17.5893 18.2948  14
   1  17  -4 1.60712 14.8645  11
  -1  17   4 10.0775 20.9554  11
   1  17  -4 19.2593 14.1417  10
  -1 -17   4 12.3744 16.2294  15
  -1  17   4 4.42610 18.7395  18
  -1  17   4 4.40727 18.1621  17
   1  17  -3 140.650 24.9107  18
  -1 -17   3 102.135 21.7410  14
   1  17  -3 140.326 23.3820  11
  -1  17   3 103.190 27.8459  11
  -1 -17   3 116.223 21.9583  15
  -1  17   3 154.836 28.1286  18
   1  17  -3 122.142 24.7647  17
  -1  17   3 142.780 28.1497  17
   1  17  -3 108.595 18.5040  10
   1  17  -2 621.682 48.2450  18
  -1  17   2 574.421 50.6231  11
   1  17  -2 692.765 46.6302  11
  -1 -17   2 694.700 43.9971  14
  -1 -17   2 721.425 44.0442  15
   1  17  -2 639.935 47.9246  17
   1  17  -1 140.388 25.9368  11
  -1  17   1 131.340 30.0906  11
  -1 -17   1 115.368 20.9879  14
  -1 -17   1 112.428 21.9427  15
   1  17  -1 90.3279 25.0053  18
   1  17  -1 99.1868 24.6341  17
   1  17   0 1836.58 85.5329  18
  -1  17   0 1665.97 83.9681  18
  -1  17   0 1932.41 88.5685  17
   1  17   0 1848.07 85.5210  17
  -1  17   0 1892.65 89.1815  11
   1  17   0 1806.77 81.9320  11
  -1  17  -1 1592.14 79.1059  17
   1  17   1 1332.80 73.2646  17
  -1  17  -1 1424.25 75.5401  11
   1  17   1 1405.90 72.3943  11
   1 -17   1 1451.54 64.7607  29
   1  17   1 1386.24 74.5843  18
  -1  17  -1 1403.55 75.3052  18
   1 -17   2 778.700 46.5277  29
  -1  17  -2 619.635 34.9408  10
   1  17   2 752.591 53.5574  17
  -1  17  -2 729.064 53.3576  11
   1  17   2 692.206 50.9346  11
   1 -17   2 809.748 44.9379  21
  -1  17  -2 777.712 54.6957  18
   1 -17   3 3976.23 121.607  29
  -1  17  -3 3816.58 110.389  10
   1  17   3 3805.61 134.182  17
   1  17   3 4025.78 134.987  11
  -1  17  -3 3994.22 132.218  11
   1 -17   3 4204.43 121.030  21
  -1  17  -3 3999.33 133.828  18
   1 -17   4 1702.07 70.7451  29
  -1  17  -4 1640.16 64.2109  10
   1  17   4 1646.02 80.0155  17
   1  17   4 1651.50 79.6155  11
  -1  17  -4 1598.03 75.2635  11
   1 -17   4 1674.35 69.4051  21
  -1  17  -4 1581.05 75.6882  18
   1 -17   5 2934.45 99.1733  29
   1  17   5 2991.51 110.835  17
  -1  17  -5 2929.02 93.9264  10
   1  17   5 3102.67 113.102  11
   1 -17   5 3030.33 100.048  21
  -1  17  -5 2941.87 105.463  18
   1 -17   6 668.498 42.7934  21
   1  17   6 709.032 49.9171  11
  -1  17  -6 635.508 38.9706  10
   1 -17   7 873.971 48.3684  21
   1  17   7 949.719 55.4787  11
  -1  17  -7 844.541 44.3105  10
  -1  17  -8 10.1192 14.0438  10
   1  17   8 3.22807 15.6767  17
   1  17   8 1.78469 17.1014  11
  -1  17  -9 60.8280 15.5658  10
   1  17   9 54.7084 15.9488  17
   1  17   9 69.9370 18.7909  11
  -1  17 -10 103.848 15.4452  10
   1  17  10 109.325 17.8691  11
   1  17  10 118.595 16.8999  17
   1  17  11 2027.32 57.9932  18
   1  17  11 2077.09 58.2922  17
   1  18 -11 16.5697 6.56184  10
  -1  18  11 5.64735 6.28426  11
   1  18 -10 224.714 17.0225  10
  -1  18  10 242.083 19.8880  11
  -1  18   9 31.6807 13.7336  11
   1  18  -9 13.0816 11.1518  10
  -1  18   9 0.72136 3.43236  17
  -1  18   9-2.13863 3.57547  18
  -1 -18   9 19.8596 13.2693  21
  -1  18   8 804.471 44.8117  11
  -1 -18   8 872.777 43.4326  21
  -1 -18   8 798.520 43.4599  29
  -1  18   8 793.447 38.1730  17
   1  18  -8 846.130 38.0141  10
  -1  18   8 794.258 38.2444  18
  -1 -18   7 290.697 27.9855  21
   1  18  -7 239.689 22.2266  10
  -1 -18   7 208.737 26.1082  29
  -1  18   7 293.758 26.5558  17
  -1  18   7 228.011 23.5744  18
   1  18  -6 116.314 17.9447  10
  -1 -18   6 105.871 21.1438  21
  -1 -18   6 83.1986 21.1936  29
  -1  18   6 100.380 21.4200  18
  -1  18   6 123.802 22.2512  17
  -1  18   5 883.775 54.5922  11
  -1 -18   5 956.622 53.5110  29
  -1 -18   5 914.515 49.4783  21
   1  18  -5 932.809 41.3026  10
  -1  18   5 921.958 51.6483  17
   1  18  -5 923.828 46.4099  18
  -1  18   5 900.489 51.6739  18
  -1 -18   4 864.203 46.1172  21
  -1  18   4 777.809 50.2701  11
  -1  18   4 816.460 48.6393  17
  -1 -18   4 864.561 41.6508  14
  -1 -18   4 962.795 51.2545  29
  -1 -18   4 892.707 42.3137  15
  -1  18   4 841.867 49.1946  18
   1  18  -4 809.973 43.3872  18
   1  18  -3 11302.7 266.675  11
  -1  18   3 12133.3 292.830  11
  -1  18   3 12256.8 288.183  17
  -1  18   3 12237.4 288.068  18
   1  18  -3 11708.0 277.962  18
  -1 -18   3 12146.8 268.114  14
  -1 -18   3 12188.5 268.538  15
  -1 -18   3 11769.2 282.458  29
   1  18  -2 64.9011 19.9848  17
   1  18  -2 51.3423 19.2111  18
   1  18  -2 43.1100 16.3344  11
  -1  18   2 15.6186 19.8785  11
   1  18  -1 25.9775 18.4847  17
   1  18  -1 24.0298 17.9709  18
   1  18  -1 22.5675 16.8654  11
  -1  18   1 13.3584 18.1823  11
   1  18   0 41.2900 19.1021  18
   1  18   0 24.6637 19.1563  17
   1  18   0 16.5897 15.6189  11
  -1  18   0 87.3108 25.9139  11
  -1  18   0 21.0551 20.0455  18
  -1  18  -1 1601.38 76.2578  11
   1  18   1 1730.32 74.6420  11
  -1  18  -1 1705.61 77.2148  18
   1  18   1 1639.16 76.6542  18
   1  18   1 1753.33 78.0833  17
  -1  18  -2 1778.83 78.7553  18
   1  18   2 1826.42 80.6123  18
   1  18   2 1757.35 79.1489  17
  -1  18  -2 1814.28 78.8556  11
   1  18   2 1787.40 77.6766  11
   1 -18   2 1824.96 67.6989  29
   1 -18   3 4219.58 87.6636  29
   1  18   3 4226.63 108.409  18
  -1  18  -3 4283.63 106.118  18
   1  18   3 4220.75 108.554  17
  -1  18  -3 3900.89 99.4405  11
   1  18   3 4048.72 104.045  11
   1 -18   3 4066.81 82.5926  21
   1 -18   4 3057.87 78.6935  29
  -1  18  -4 2851.00 88.3909  18
   1  18   4 2936.96 93.5445  18
   1  18   4 2933.31 93.1673  17
   1  18   4 3048.86 94.2383  11
   1 -18   4 2996.73 76.9180  21
   1  18   5 16.6108 18.2814  17
   1 -18   5 6.47014 13.3018  21
   1  18   5 11.2193 17.6709  11
  -1  18  -5 3.21722 11.7850  10
  -1  18  -6 924.518 41.1816  10
   1  18   6 878.747 50.9599  11
   1  18   7 168.663 24.5293  11
  -1  18  -7 164.059 18.8061  10
   1  18   8 33.4258 15.3066  11
   1  18   8 31.3785 14.2116  18
   1  18   8 38.7537 14.7691  17
  -1  18  -8 44.1886 11.9857  10
  -1  18  -8 32.3341 9.67831  32
   1  18   9 127.047 16.4855  17
   1  18   9 122.194 15.8905  18
   1  18   9 124.672 17.9151  11
  -1  18  -9 133.076 14.4133  10
  -1  18 -10 5.07575 7.62198  10
   1  18  10 22.4986 9.08868  11
   1  18  10 19.4667 7.63536  18
   1  18  10 17.7337 7.26822  17
  -1  19   9 2239.95 63.0613  11
  -1  19   8 119.247 11.9322  18
  -1 -19   8 156.658 17.2668  21
  -1  19   8 156.818 17.7619  11
   1  19  -8 134.636 11.7167  10
  -1  19   7 716.305 30.8226  18
  -1  19   7 699.090 30.8514  17
  -1 -19   7 752.012 35.4174  29
  -1 -19   7 790.457 34.7001  21
  -1  19   6 445.996 27.9058  18
  -1  19   6 397.331 27.0337  17
  -1 -19   6 442.892 30.7902  29
  -1 -19   6 442.334 28.8663  21
  -1  19   5 1529.76 61.1370  18
  -1 -19   5 1532.74 61.7026  29
  -1  19   5 1492.47 60.4171  17
  -1  19   5 1552.03 65.4636  11
  -1 -19   5 1572.89 59.3555  21
   1  19  -4 128.778 18.1583  18
  -1  19   4 98.0494 20.0994  18
  -1  19   4 120.277 23.4371  11
  -1  19   4 113.905 21.0949  17
  -1 -19   4 106.116 21.1313  29
  -1 -19   4 94.6630 18.4360  21
   1  19  -3 632.962 37.7345  18
  -1  19   3 644.191 41.6530  18
  -1 -19   3 642.326 40.5575  29
  -1  19   3 630.955 41.3501  17
  -1  19   3 594.681 42.4708  11
  -1 -19   3 629.951 36.3818  21
  -1  19   2 6094.90 163.080  11
  -1 -19   2 5750.25 154.573  29
  -1 -19   2 6150.87 148.257  21
   1  19  -2 5893.86 153.943  18
  -1  19   1 50.2504 19.3486  11
   1  19  -1 72.2422 16.9218  11
   1  19  -1 72.5984 19.0203  17
   1  19  -1 80.0390 19.6269  18
  -1  19   0 1235.13 60.2998  11
   1  19   0 1239.07 54.5919  11
   1  19   0 1224.85 58.8135  17
   1  19   0 1157.44 57.6044  18
  -1  19   0 1154.95 58.2864  18
  -1  19  -1 50.3526 17.6845  11
   1  19   1 44.3294 17.0891  11
   1  19   1 81.3243 21.3506  17
   1  19   1 30.5584 18.2877  18
  -1  19  -1 60.3734 18.2607  18
  -1  19  -2 56.7706 18.5734  11
   1  19   2 36.2601 16.8009  11
  -1  19  -2 72.8058 20.2278  18
   1  19   2 38.7929 18.6543  18
   1  19   2 57.1345 19.5178  17
  -1  19  -3 251.707 26.7799  18
   1  19   3 274.984 29.6543  18
   1  19   3 265.165 27.3090  11
   1  19   3 244.653 27.6815  17
   1  19   4 2192.02 79.7703  18
   1  19   4 2051.84 75.7284  11
   1  19   4 2228.02 80.1895  17
   1  19   5 652.449 37.3934  18
   1  19   5 620.095 36.7099  17
   1  19   5 633.850 36.4003  11
   1  19   6 1287.22 47.8030  11
  -1  19  -6 1.21038 1.92066  10
   1  19   7 221.454 20.7007  11
  -1  19  -7 205.825 15.6029  32
   1  19   8 3491.58 81.4235  11
   1  19   8 3285.10 78.3629  17
   1  19   8 3360.69 78.6926  18
  -1 -20   7 1457.20 43.6089  21
  -1  20   6 1340.53 49.1715  11
  -1  20   6 1351.16 43.4505  18
  -1 -20   6 1357.22 44.4916  21
  -1 -20   5 2356.48 71.0399  29
  -1  20   5 2294.49 74.5777  11
  -1  20   5 2436.52 70.2957  18
  -1 -20   5 2579.47 69.0918  21
  -1 -20   4 1234.27 37.6866  21
  -1 -20   4 1287.18 42.0856  29
  -1  20   4 1220.53 45.8000  11
  -1  20   4 1134.93 40.9481  18
  -1  20   3 11.5233 13.3943  11
  -1 -20   3 15.7495 12.2381  29
  -1 -20   3 10.6193 10.7628  21
  -1  20   3-1.14424 11.9703  18
   1  20  -3 2.73796 9.54796  18
  -1 -20   2 1436.68 53.7698  29
  -1 -20   2 1367.97 47.0343  21
  -1  20   2 1412.31 57.5129  11
   1  20  -2 1408.83 52.3675  18
  -1  20   1 58.9052 16.8273  11
  -1 -20   1 36.0642 13.7333  29
  -1 -20   1 47.8518 10.6747  21
   1  20  -1 56.9739 14.9309  18
   1  20   0 428.702 30.0094  18
  -1  20   0 428.218 30.7894  18
  -1  20   0 442.554 31.2898  11
   1  20   0 426.218 25.2798  11
  -1 -20   0 491.456 29.8653  29
  -1 -20  -1 141.655 18.7652  29
   1  20   1 132.837 19.4533  18
  -1  20  -1 116.016 18.1978  18
   1  20   1 125.670 15.9355  11
   1  20   1 159.024 20.7419  17
   1  20   2 83.7014 17.6993  18
  -1  20  -2 77.3166 17.1088  18
   1  20   2 100.504 16.0609  11
   1  20   2 82.9208 16.9068  17
   1  20   3-4.72471 13.6386  18
   1  20   3 3.95004 11.4560  11
   1  20   3 1.18262 12.0833  17
   1  20   4 581.508 33.5714  18
   1  20   4 662.248 34.8245  17
   1  20   4 589.759 31.0894  11
   1  20   5 2366.07 71.4833  18
   1  20   5 2333.85 67.8065  11
   1  20   5 2431.30 71.6571  17
  -1  20  -6 2899.98 71.5033  32
   1  20   6 3072.94 77.0611  11
  -1  21   4 725.376 27.7446  18
  -1  21   4 800.421 31.2630  11
  -1  21   3 1732.34 51.3985  18
  -1 -21   3 1647.97 47.0968  29
  -1  21   3 1770.64 53.8362  11
  -1  21   2 30.6534 6.86262  32
  -1 -21   2 48.5345 9.15678  29
  -1  21   2 44.9991 11.0609  11
   1  21  -1 757.293 30.5551  18
  -1 -21   1 799.351 29.4533  29
   1  21   0 121.315 13.3592  18
  -1  21   0 127.030 15.3180  18
  -1 -21   0 88.1611 10.8111  29
   1  21   1 6504.67 146.070  18
   1  21   2 2346.35 65.1302  18
   1  21   3 54.5010 9.80498  18
  -1  21  -4 3011.29 69.9828  32
   1  21   4 2849.35 71.9798  18
  -2   0  19 12.4766 13.7593  19
  -2   0  19 5.14154 14.9117   5
  -2   0  19-6.91853 10.6247  31
  -2   0  18 4051.02 101.470   5
  -2   0  18 3854.21 88.4780  31
  -2   0  18 3938.74 95.9611  19
  -2   0  17 11.5520 15.4495  12
  -2   0  17 1.79903 16.3921  31
  -2   0  17 4.22438 20.5154   5
  -2   0  17 24.4910 23.1445   4
  -2   0  16 698.207 52.9732   5
  -2   0  16 619.318 53.8429   4
  -2   0  16 678.180 44.6170  12
  -2   0  15-1.96370 19.4502  12
  -2   0  15-12.6062 22.2644   5
  -2   0  15 8.10169 22.8662   4
  -2   0  14 415.670 44.6085   4
  -2   0  14 510.759 46.6057   5
  -2   0  14 497.740 41.5380  12
  -2   0  14 420.438 85.0844   1
  -2   0  14 458.759 40.3279  26
  -2   0  13 17.4354 19.5544   4
  -2   0  13 61.0689 44.2097   1
  -2   0  13 6.23268 18.6405  26
  -2   0  13 10.0619 19.4150  12
  -2   0  13-2.50254 20.8149  19
  -2   0  13-4.92796 20.3070   5
  -2   0  12 1940.00 84.9817  23
  -2   0  12 1856.11 85.5059   4
  -2   0  12 1809.96 69.7989  16
  -2   0  12 1818.27 78.3998  12
  -2   0  12 1867.19 159.276   1
  -2   0  12 1746.19 77.7358  26
  -2   0  12 1777.95 83.0981   5
  -2   0  11-8.30321 39.5079   1
  -2   0  11-8.27510 15.2142   4
  -2   0  11 1.76168 15.4310  12
  -2   0  11 1.94604 16.6214  13
  -2   0  11 11.2988 17.2871  26
  -2   0  11-48.8551 39.8049  24
  -2   0  11-2.02515 18.0273  23
  -2   0  11 10.4502 19.4707   5
  -2   0  10 1124.19 58.6063   5
  -2   0  10 1206.19 58.6672  13
  -2   0  10 1391.12 122.281  24
  -2   0  10 1165.64 59.1070  23
  -2   0  10 1202.32 61.9555   4
  -2   0  10 1142.20 111.862   1
  -2   0   9 11.5560 17.9507   4
  -2   0   9 19.3137 31.4719  24
  -2   0   9-6.21605 34.8568   2
  -2   0   9-19.6594 32.8675   1
  -2   0   8 37355.0 847.589  24
  -2   0   8 36542.5 843.336   1
  -2   0   8 38036.5 843.991   2
  -2   0   7-5.02887 25.2224   1
  -2   0   7 37.3465 29.6167   2
  -2   0   7-2.54648 11.4236   4
  -2   0   6 1709.11 105.664   1
  -2   0   6 1829.43 105.396   2
  -2   0   5 35.2043 23.2205   1
  -2   0   5 28.3299 20.2594   2
  -2   0   4 883.358 71.5033   1
  -2   0   4 850.505 65.5666   2
  -2   0   3-3.70511 21.9882   1
  -2   0   3-8.66465 17.7421   2
  -2   0   2 452326. 8575.39   2
  -2   0   1 11.4176 18.3208   9
  -2   0   1-5.82848 23.1357   2
  -2   0   0 999999. 18844.7   2
  -2   0  -1 2.28370 15.1527   8
  -2   0  -1 11.1624 15.2302   9
  -2   0  -2 7499.07 203.685   9
  -2   0  -3 10.7992 13.2728   9
   2   0   3 28.2038 12.0532   7
   2   0   4 30469.2 629.744   7
  -2   0  -4 31590.9 649.916   9
   2   0   5 16.8937 11.3698   7
  -2   0  -5 7.96170 13.0180   9
   2   0   5 8.41972 11.7462   3
   2   0   6 52.0377 28.0904   1
  -2   0  -6 67.8444 17.3669   9
   2   0   6 38.9652 14.4773   3
   2   0   7 5.35609 15.1667   3
   2   0   7-5.31568 29.2056   1
   2   0   8 106035. 2122.37   1
   2   0   8 101412. 1968.50   3
   2   0   9 2.10029 18.2457   5
   2   0   9-2.08621 16.2101  12
   2   0   9 3.36505 14.3709   3
   2   0   9 41.1587 31.7203   1
   2   0  10 5879.69 163.286   3
   2   0  10 6192.25 272.723   1
   2   0  10 6231.41 176.831  12
   2   0  11-8.39288 35.3276   1
   2   0  11 22.6281 23.7534  12
   2   0  11 585.819 48.4690   5
   2   0  11 486.428 39.7148   3
   2   0  12 5558.93 272.720   1
  -2   0 -12 5055.56 142.664  27
   2   0  12 5130.01 165.166  12
   2   0  12 5184.99 153.477   3
   2   0  13 108.306 48.5462   1
  -2   0 -13 4.81677 13.9552  27
   2   0  13 22.9342 20.9188   3
   2   0  13 91.7477 26.2394   4
   2   0  13 13.8340 24.8280   5
   2   0  13 24.4489 26.2119  20
   2   0  13 15.8642 22.9734  12
   2   0  14 31.9664 19.1482   3
   2   0  14 7.12546 21.3136   4
   2   0  15 5.52086 15.3063   3
   2   0  15-2.11892 20.5801   4
   2   0  16 6.30517 16.5861   3
   2   0  16 29.0531 17.5206   4
   2   0  18 1196.64 40.7510  31
   2   0  18 884.788 34.3723  11
  -2  -1  19 338.012 27.6517   5
  -2  -1  19 119.302 22.3391   4
  -2   1  19 178.426 25.3537   4
  -2  -1  19 10.3987 2.75591  12
  -2   1  19 356.225 26.9465  19
  -2  -1  19 3.46793 1.60007  20
  -2  -1  19 296.318 24.4860  19
  -2  -1  19 61.3888 10.6754  31
  -2   1  19 292.642 21.5448  31
  -2  -1  18 918.300 48.8440   5
  -2  -1  18 837.236 40.5055  31
  -2   1  18 774.918 40.9981  31
  -2  -1  18 787.994 43.9696  19
  -2   1  18 738.225 43.5346  19
  -2  -1  18 817.366 37.0684  12
  -2   1  18 4.23252 2.12835  12
  -2  -1  18 562.758 44.0965   4
  -2   1  18 2.56813 1.66990  20
  -2  -1  17 1181.46 70.2155   4
  -2  -1  17 1249.72 67.1286   5
  -2   1  17 1224.25 53.9966  12
  -2  -1  17 1325.78 58.8382  12
  -2   1  17 1185.20 64.3618  19
  -2  -1  17 1350.91 62.7287  31
  -2   1  17 1191.31 61.2226  31
  -2   1  16 4487.89 141.267  31
  -2  -1  16 4359.70 145.450   5
  -2   1  16 4438.19 129.285  12
  -2  -1  16 4516.73 134.662  12
  -2  -1  16 4038.89 148.431   4
  -2  -1  15 2319.98 105.150   4
  -2  -1  15 2457.87 103.435   5
  -2  -1  15 2371.81 197.668   1
  -2  -1  15 2342.53 82.9008  16
  -2   1  15 2462.30 91.6307  12
  -2  -1  15 2462.43 95.0198  12
  -2  -1  14 1340.01 67.1290  26
  -2  -1  14 1381.17 76.9840   4
  -2  -1  14 1408.55 70.4700  12
  -2   1  14 1432.15 68.0827  12
  -2  -1  14 1293.80 60.9561  16
  -2  -1  14 1387.31 149.605   1
  -2  -1  14 1429.23 77.6066   5
  -2  -1  13 317.761 71.0885   1
  -2  -1  13 300.758 37.7133   4
  -2  -1  13 294.673 29.6131  16
  -2  -1  13 300.561 33.2136  26
  -2   1  13 365.798 38.1904  26
  -2   1  13 292.313 39.8277  19
  -2  -1  13 267.127 36.9178   5
  -2  -1  13 305.295 33.8034  12
  -2   1  13 284.779 32.6430  12
  -2  -1  12 80.9076 25.5982   5
  -2   1  12 76.8346 19.8692  12
  -2  -1  12 95.4467 23.6711  12
  -2  -1  12 86.7801 19.0820  16
  -2  -1  12 73.8774 23.6230  23
  -2  -1  12 101.395 26.2923   4
  -2  -1  12 121.607 49.2408   1
  -2   1  12 62.3780 21.0660  26
  -2  -1  12 71.5624 21.6592  26
  -2   1  12 90.1869 24.1782  13
  -2  -1  11 7865.82 328.677   1
  -2  -1  11 7991.29 208.706  23
  -2  -1  11 7612.76 204.456  13
  -2   1  11 8030.26 204.961  13
  -2  -1  11 7860.95 195.120  16
  -2  -1  11 7998.09 209.219   4
  -2  -1  11 8074.65 204.136  26
  -2   1  11 7898.02 206.479  26
  -2   1  11 7764.93 211.410  19
  -2  -1  11 7845.95 209.356   5
  -2  -1  11 7872.65 203.565  12
  -2   1  11 7929.94 199.660  12
  -2  -1  10 71.6489 20.2524  23
  -2  -1  10 80.7424 40.3614  24
  -2   1  10 134.661 23.4692  13
  -2  -1  10 134.459 48.9518   2
  -2  -1  10 22.4276 36.5820   1
  -2  -1  10 81.0069 22.5176   5
  -2  -1  10 80.4418 23.6062   4
  -2  -1   9 87841.2 1924.11   2
  -2  -1   9 88083.9 1756.55   4
  -2  -1   8 9505.21 318.225   1
  -2  -1   8 9311.82 309.660   2
  -2  -1   8 8799.88 216.022   4
  -2  -1   8 8947.44 308.719  24
  -2  -1   7 3886.70 176.979   1
  -2  -1   7 3774.60 107.799   4
  -2  -1   7 4108.30 175.889   2
  -2  -1   6 27320.0 615.842   1
  -2  -1   6 29762.6 611.715   2
  -2  -1   5 15630.5 410.627   1
  -2  -1   5 15881.4 401.057   2
  -2  -1   4 10286.4 297.438   1
  -2   1   4 10530.2 268.397   9
  -2  -1   4 9922.25 281.453   2
  -2  -1   3 11661.4 325.251   1
  -2  -1   3 11903.7 308.297   2
  -2   1   3 12084.3 297.771   9
  -2  -1   2 22234.8 515.298   2
  -2   1   2 23077.6 491.634   8
  -2  -1   1 962963. 18143.6   2
  -2  -1   0 1669.39 91.0764   2
  -2   1   0 1382.41 74.3352   8
  -2  -1   0 1803.26 68.6263   8
  -2   1   0 1376.21 74.6581   9
  -2  -1   0 1785.02 79.9378   9
  -2   1  -1 31476.1 679.094   8
  -2   1  -1 31009.1 669.997   9
  -2  -1  -1 32593.0 667.359   9
  -2   1  -2 43796.8 909.665   9
  -2  -1  -2 44976.9 903.747   9
   2  -1   3 11364.5 246.066   7
   2   1   3 11013.6 272.941   7
  -2   1  -3 11388.8 282.563   9
  -2  -1  -3 11580.2 276.366   9
   2   1   4 29463.1 612.452   7
   2  -1   4 28665.3 576.368   7
  -2   1  -4 29585.8 621.135   9
   2   1   5 16099.9 370.556   7
  -2   1  -5 15932.7 373.669   9
   2  -1   5 16239.1 337.281   3
   2  -1   6 37729.7 844.635   1
   2   1   6 36333.9 770.260   7
   2  -1   6 36810.9 732.205   3
  -2   1  -6 37206.9 766.103   9
   2  -1   7 79877.7 1543.52   3
   2  -1   7 80140.3 1672.50   1
   2  -1   8 1822.35 70.9359   3
   2  -1   8 1727.95 124.798   1
   2  -1   9 4242.16 123.786   3
   2  -1   9 4017.43 207.717   1
   2   1   9 4182.13 133.120  12
   2  -1   9 4158.08 131.143  12
   2  -1  10 5027.74 143.762   3
   2  -1  10 5242.32 246.861   1
   2  -1  10 4864.72 152.426  12
   2  -1  11 17314.8 400.613  12
   2  -1  11 18214.1 551.531   1
   2  -1  11 17662.8 386.402   3
   2  -1  12 8769.51 238.198  12
   2  -1  12 8623.10 223.840   3
   2  -1  12 8364.28 238.319   5
   2  -1  13 741.199 98.8539   1
   2  -1  13 811.786 59.6052  12
   2  -1  13 751.541 59.9624   4
   2  -1  13 806.976 60.2782   5
   2  -1  13 688.999 49.7112   3
   2  -1  13 957.474 64.6276  20
  -2   1 -13 772.418 46.8307  27
   2  -1  14 142.789 51.0692   1
   2   1  14 123.166 50.3452   1
   2  -1  14 124.215 28.3507  20
   2  -1  14 101.929 24.6264   3
   2  -1  14 133.790 30.4970  12
  -2   1 -14 79.2937 18.0355  27
   2  -1  14 80.8171 29.0194   4
   2  -1  15 60.5635 20.9089   3
   2  -1  15 50.6848 25.2204  12
   2  -1  15 42.3196 24.4922  20
   2  -1  15 38.1204 23.2893   4
   2  -1  16 23.5324 16.8801   3
   2  -1  16 9.05849 17.0036   4
   2   1  16 18.4065 18.8104  20
   2  -1  16 22.0513 19.7709  20
   2  -1  16 10.9917 19.9230  12
   2   1  16 44.1359 21.8301  12
   2   1  17 2058.09 70.5309  31
   2   1  17 2024.46 72.2015  20
   2   1  17 1988.23 72.4424  12
   2  -1  18 489.807 25.6038  31
   2   1  18 440.847 23.8209  31
   2   1  18 375.023 21.0003  11
   2  -1  18 325.949 19.1201  11
  -2   2  19 8.29438 10.7917  31
  -2  -2  19 4.40686 2.82737  31
  -2   2  19 22.5045 14.6087  19
  -2  -2  19 8.51411 14.3236  19
  -2  -2  19 4.47862 15.6171   4
  -2  -2  19 8.25002 9.05862  12
  -2  -2  19 21.6687 9.63393  20
  -2  -2  19 20.1277 14.9647   5
  -2   2  19 20.1612 16.1813   5
  -2  -2  18 10.2115 19.4417   4
  -2   2  18 11.8609 19.5867   4
  -2   2  18 31.7549 19.1850  19
  -2  -2  18 38.8401 18.9613  19
  -2  -2  18 29.5639 15.0717  12
  -2  -2  18 39.3153 16.0176  31
  -2   2  18 24.3662 17.4688  31
  -2  -2  18 13.1852 18.1177   5
  -2   2  18 37.9321 19.2283   5
  -2   2  17 7.39211 18.4217  31
  -2  -2  17 14.3226 17.9370  12
  -2   2  17 16.1350 21.2191   5
  -2  -2  17 2.02462 21.1792   5
  -2   2  17 9.08937 3.60566  12
  -2   2  17 2.32780 3.19918  20
  -2  -2  17 7.25461 23.3300   4
  -2   2  17 18.7715 22.7901   4
  -2   2  17 9.94399 21.8541  19
  -2   2  16 2585.81 100.507  31
  -2   2  16 2617.38 87.1148  12
  -2  -2  16 2574.43 94.9688  12
  -2   2  16 2459.88 100.883   5
  -2  -2  16 2517.16 101.812   5
  -2  -2  16 2439.80 82.3839  16
  -2   2  16 2376.33 103.819   4
  -2  -2  16 2495.19 107.329   4
  -2   2  15 4200.81 140.358  31
  -2  -2  15 4168.54 133.931  12
  -2   2  15 4168.90 125.118  12
  -2  -2  15 4081.88 144.277   4
  -2   2  15 4075.83 142.555   4
  -2  -2  15 4287.52 124.222  16
  -2   2  15 4115.06 140.282   5
  -2  -2  15 3931.07 138.766   5
  -2  -2  14 292.379 31.2157  16
  -2  -2  14 284.939 38.0748   4
  -2  -2  14 295.357 32.2244  26
  -2  -2  14 260.062 74.1336   1
  -2   2  14 147.217 61.5355   1
  -2   2  14 287.645 38.0853   4
  -2  -2  14 334.872 36.9200  12
  -2   2  14 296.596 31.7081  12
  -2   2  14 317.715 38.7815   5
  -2  -2  14 367.581 40.0264   5
  -2   2  13 9071.33 242.293   5
  -2  -2  13 9165.87 244.906   5
  -2   2  13 9343.56 248.154  19
  -2  -2  13 9210.18 228.344  16
  -2  -2  13 9350.99 247.438   4
  -2   2  13 9488.16 247.268   4
  -2  -2  13 8582.22 386.107   1
  -2   2  13 8816.23 382.763   1
  -2   2  13 9172.23 228.405  12
  -2  -2  13 9038.75 237.157  12
  -2  -2  13 9348.54 232.043  26
  -2   2  13 9116.40 238.250  26
  -2  -2  12 4307.51 141.564   5
  -2   2  12 4313.45 139.507   5
  -2   2  12 4300.11 138.671  23
  -2  -2  12 4299.01 139.924  23
  -2   2  12 4404.51 144.041  19
  -2   2  12 4089.92 132.514  13
  -2  -2  12 4359.73 129.789  16
  -2  -2  12 4522.48 143.964   4
  -2   2  12 4391.72 141.189   4
  -2  -2  12 4283.97 244.916   1
  -2   2  12 3891.57 232.256   1
  -2   2  12 4221.74 127.902  12
  -2  -2  12 4177.89 135.316  12
  -2  -2  12 4240.44 131.982  26
  -2   2  12 4313.71 139.084  26
  -2   2  11 5281.34 159.618   5
  -2  -2  11 5337.09 161.655   5
  -2  -2  11 5554.95 161.561  23
  -2   2  11 5475.81 159.828  23
  -2   2  11 5739.18 166.573  19
  -2   2  11 5473.74 156.941  13
  -2  -2  11 5581.39 152.908  16
  -2   2  11 5370.62 267.529   1
  -2  -2  11 5346.86 268.582   1
  -2   2  11 5529.85 160.900   4
  -2  -2  11 5319.11 160.655   4
  -2   2  11 5539.79 160.933  26
  -2  -2  11 5758.14 156.959  26
  -2  -2  11 5679.95 159.813  12
  -2   2  11 5656.62 151.139  12
  -2   2  10 26183.5 556.397   4
  -2  -2  10 25477.5 555.964   4
  -2   2  10 26508.8 557.451   5
  -2  -2  10 26399.2 558.937   5
  -2   2  10 26571.4 561.688  19
  -2   2  10 26371.9 551.135  13
  -2   2  10 26221.1 556.818  26
  -2  -2  10 26380.1 709.622   1
  -2   2  10 27270.1 713.631   1
  -2   2  10 27275.5 556.844  23
  -2  -2  10 27255.8 558.545  23
  -2  -2   9 1636.54 124.590  24
  -2  -2   9 1596.06 124.177   2
  -2   2   9 1401.85 120.320   2
  -2  -2   9 1643.71 69.6323   4
  -2   2   9 1606.04 69.4808   4
  -2  -2   9 1826.03 131.473   1
  -2   2   9 1691.78 126.762   1
  -2   2   8 1931.47 128.906   2
  -2  -2   8 2095.31 133.101   2
  -2  -2   8 2109.81 78.7260   4
  -2   2   8 2125.81 76.0482   4
  -2   2   8 2153.64 136.752   1
  -2  -2   8 2364.93 142.593   1
  -2   2   7 5119.66 199.051   2
  -2  -2   7 5204.14 205.166   2
  -2  -2   7 5303.45 134.297   4
  -2   2   7 4742.03 130.585   4
  -2  -2   7 5065.09 208.105   1
  -2   2   7 4977.48 209.551   1
  -2  -2   6 16753.6 397.808   2
  -2   2   6 17374.2 399.063   2
  -2  -2   6 15526.0 401.953   1
  -2   2   6 15067.1 406.691   1
  -2  -2   6 15636.7 302.078   4
  -2  -2   5 25.1847 21.7344   2
  -2   2   5 63.4674 26.2349   2
  -2  -2   5 88.6954 31.6540   1
  -2   2   5 16.2898 20.4313   1
  -2   2   5 7.94925 14.5664   9
  -2  -2   4 26696.7 605.251   1
  -2   2   4 26610.8 616.251   1
  -2   2   4 26231.6 571.632   9
  -2   2   4 26937.6 588.435   2
  -2  -2   3 180439. 3266.50   1
  -2   2   3 170809. 3210.86   9
  -2   2   3 174295. 3223.84   2
  -2   2   2 5065.34 157.741   8
  -2  -2   2 4625.46 166.816   2
  -2   2   1 22662.6 516.268   8
  -2   2   1 23467.2 520.789   9
  -2  -2   1 22831.6 528.901   2
  -2  -2   0 61225.3 1189.90   8
  -2   2   0 61719.5 1247.78   8
  -2   2   0 61037.9 1239.12   9
  -2  -2   0 61298.3 1262.82   2
  -2   2   0 63679.6 1258.98   2
  -2   2  -1 127244. 2524.25   9
  -2   2  -1 133609. 2542.47   8
  -2   2  -2 150.378 27.2676   9
  -2   2  -3 1935.44 89.9871   9
   2   2   3 1827.28 85.1270   7
   2   2   4 20059.8 449.117   7
  -2   2  -4 19252.7 450.355   9
   2   2   5 16992.7 409.628   7
  -2   2  -5 17356.8 411.239   9
   2   2   5 17516.6 363.188   3
   2  -2   5 17855.8 364.267   3
   2  -2   6 65.3081 15.5577   3
   2   2   6 56.1685 15.3887   3
   2   2   6 29.6144 17.2827   7
   2  -2   6 76.4236 29.3553   1
   2   2   6 28.0234 27.7328   1
  -2   2  -6 39.7440 17.6042   9
   2  -2   7 64.3966 35.0964   1
   2   2   7 10.4981 24.9804   1
   2  -2   7 6.72328 12.7159   3
   2   2   7 33.1564 14.1970   3
  -2   2  -7 43.1138 15.5860   9
   2   2   8 8.95809 13.7075   3
   2  -2   8 13.6168 13.5762   3
   2  -2   8 18.2820 24.6429   1
   2   2   8 5.95848 29.8857   1
   2  -2   9 2658.67 98.1599  12
   2  -2   9 2788.53 166.529   1
   2   2   9 2824.28 166.080   1
   2   2   9 2519.46 97.8602   5
   2  -2   9 2424.61 97.6035   5
   2  -2   9 2638.47 91.4215   3
   2   2   9 2554.22 90.0073   3
   2  -2  10 1260.69 68.0077  12
   2  -2  10 1213.72 114.220   1
   2   2  10 1222.82 116.275   1
   2   2  10 1233.41 67.8420   5
   2  -2  10 1087.56 64.9748   5
   2   2  10 1229.60 60.9490   3
   2  -2  10 1233.08 61.4413   3
   2  -2  11 548.651 49.6921   5
   2   2  11 582.037 49.9356   5
   2  -2  11 589.648 44.4621   3
   2   2  11 552.419 43.6257   3
   2  -2  11 611.802 50.0416  12
   2   2  11 704.515 92.5268   1
   2  -2  11 654.824 91.4577   1
   2   2  12 127.381 31.7045  20
   2  -2  12 177.926 56.5051   1
   2   2  12 225.403 59.9966   1
   2   2  12 126.211 26.0719   3
   2  -2  12 173.433 28.0151   3
   2   2  12 157.223 32.4406  12
   2  -2  12 152.554 31.0943  12
   2  -2  12 138.397 33.4003   5
   2   2  12 113.695 29.2464   5
   2   2  13 2176.44 100.016  20
   2   2  13 1963.20 157.866   1
   2  -2  13 2088.43 164.090   1
   2   2  13 1982.51 95.6926  12
   2  -2  13 2068.86 94.8791  12
   2  -2  13 2317.74 99.1819   4
   2   2  13 1908.31 90.5476   4
   2  -2  13 2139.76 87.8034   3
   2   2  13 1829.10 81.9365   3
   2  -2  14 332.797 39.5076  20
   2   2  14 424.853 44.6711  20
   2  -2  14 340.153 34.7175   3
   2   2  14 402.408 36.6422   3
   2   2  14 369.132 42.1567  12
   2  -2  14 362.266 40.1330  12
   2   2  14 386.158 41.3437   4
   2  -2  14 332.883 39.5193   4
  -2   2 -14 386.245 32.2004  27
   2  -2  15 5760.33 160.067   3
   2   2  15 5662.39 158.507   3
   2  -2  15 5633.28 169.106  20
   2   2  15 5806.51 171.063  20
  -2   2 -15 5675.67 146.936  27
   2   2  15 5878.40 171.268  12
   2  -2  15 5731.37 169.045  12
   2  -2  15 5815.37 166.907   4
   2   2  15 6128.62 168.672   4
   2  -2  16 3546.68 113.933   4
   2   2  16 3568.07 113.584   4
   2  -2  16 3403.16 107.088   3
   2   2  16 3414.54 106.552   3
   2   2  16 3668.42 115.783  20
   2  -2  16 3552.70 114.604  20
   2  -2  16 3622.25 115.683  12
   2   2  16 3544.39 114.740  12
   2  -2  17 531.292 35.7119  12
   2   2  17 487.408 33.9186  12
   2  -2  17 465.326 34.7049   4
   2   2  17 460.537 33.7218   4
   2   2  17 559.036 33.3891  31
   2   2  17 555.714 34.7866  20
   2  -2  17 537.972 35.7300  20
   2   2  18 366.165 20.6687  11
   2  -2  18 428.961 25.5807  20
   2  -2  18 432.039 25.9818  12
   2   2  18 387.117 20.8793  31
   2  -2  18 410.095 24.2949  31
  -2   3  19 641.387 32.4462  31
  -2  -3  19 707.453 36.0709   5
  -2   3  19 726.552 37.3291   5
  -2   3  19 700.021 36.4184  19
  -2  -3  19 646.734 29.3950  12
  -2  -3  19 637.005 34.1774  19
  -2  -3  18 868.445 42.2686  12
  -2  -3  18 949.200 49.1344   5
  -2   3  18 893.643 48.0859   5
  -2  -3  18 689.264 36.3072  31
  -2   3  18 831.249 44.5777  31
  -2   3  18 822.720 47.4192  19
  -2  -3  18 649.082 46.8719   4
  -2   3  18 614.833 44.9111   4
  -2  -3  18 840.493 46.2885  19
  -2   3  17 3158.47 116.608   4
  -2  -3  17 3407.72 106.750  12
  -2   3  17 3457.08 113.398   5
  -2  -3  17 3474.02 113.531   5
  -2   3  17 3418.50 111.137  31
  -2   3  17 3322.40 113.568  19
  -2   3  16 1650.75 79.2029  31
  -2  -3  16 1651.43 84.8870   4
  -2  -3  16 1869.72 70.4286  16
  -2  -3  16 1837.72 78.0119  12
  -2  -3  16 1717.50 81.2989   5
  -2   3  16 1745.52 80.8843   5
  -2  -3  15 1585.98 81.6220   5
  -2   3  15 1705.05 82.8312   5
  -2  -3  15 1826.08 74.7478  16
  -2  -3  15 1724.77 79.8622  12
  -2   3  15 1670.92 68.2469  12
  -2  -3  15 1495.66 157.288   1
  -2   3  15 1690.47 162.005   1
  -2   3  15 1780.12 87.0782   4
  -2  -3  15 1655.90 86.4340   4
  -2   3  15 1648.14 82.4397  31
  -2   3  14 2620.01 106.412   5
  -2  -3  14 2637.47 107.778   5
  -2  -3  14 2794.79 98.7426  16
  -2  -3  14 2562.42 103.306  12
  -2   3  14 2635.97 91.9645  12
  -2   3  14 2420.27 191.098   1
  -2  -3  14 2617.57 201.460   1
  -2  -3  14 2554.48 108.887   4
  -2   3  14 2699.40 108.233   4
  -2   3  14 2585.26 108.306  31
  -2  -3  13 7227.80 359.198   1
  -2   3  13 7302.15 346.333   1
  -2   3  13 7753.32 214.786   5
  -2  -3  13 7997.22 219.362   5
  -2  -3  13 7932.64 214.239  12
  -2   3  13 7632.94 197.486  12
  -2  -3  13 7978.46 221.626   4
  -2   3  13 8249.70 220.233   4
  -2  -3  13 7879.77 205.360  16
  -2  -3  12 1244.95 68.3834   5
  -2   3  12 1254.91 67.4784   5
  -2  -3  12 1212.16 67.5717   4
  -2   3  12 1217.61 67.9288   4
  -2   3  12 1190.04 64.9503  23
  -2  -3  12 1354.82 69.6796  23
  -2  -3  12 1029.26 122.251   1
  -2   3  12 1105.47 123.596   1
  -2   3  12 1071.95 67.7503  19
  -2  -3  12 1151.78 65.2505  12
  -2  -3  12 1299.86 63.3601  26
  -2   3  12 1247.27 68.4995  26
  -2   3  12 1191.20 62.4446  13
  -2  -3  12 1176.86 60.5650  16
  -2   3  11 14940.4 352.355   5
  -2  -3  11 15254.3 355.570   5
  -2  -3  11 16092.6 358.385   4
  -2   3  11 15071.4 352.260   4
  -2  -3  11 15785.9 355.594  23
  -2   3  11 15018.6 350.280  23
  -2  -3  11 15434.9 510.223   1
  -2   3  11 16412.8 516.675   1
  -2   3  11 15119.5 358.671  19
  -2  -3  11 15390.0 354.235  12
  -2  -3  11 15603.0 347.643  16
  -2   3  11 15495.5 347.253  13
  -2   3  11 15607.2 356.860  26
  -2  -3  11 15445.5 345.577  26
  -2   3  10 13646.3 313.275  26
  -2  -3  10 12877.3 309.799   5
  -2   3  10 13130.1 308.561   5
  -2  -3  10 13440.6 304.543  16
  -2   3  10 13284.8 441.202   1
  -2  -3  10 12660.2 438.785   1
  -2   3  10 13804.7 316.635  19
  -2   3  10 13489.7 303.930  13
  -2  -3  10 13218.5 310.843   4
  -2   3  10 13978.7 311.875   4
  -2  -3  10 13487.2 310.331  23
  -2   3  10 13300.2 307.223  23
  -2   3   9 8579.99 322.760   2
  -2  -3   9 8220.76 322.799   2
  -2  -3   9 8875.98 330.384   1
  -2   3   9 9833.88 339.825   1
  -2  -3   9 9230.65 223.633   4
  -2   3   9 9272.25 222.485   4
  -2   3   8 1051.98 95.0126   2
  -2  -3   8 1044.04 96.5023   2
  -2   3   8 1104.66 99.4188   1
  -2  -3   8 1247.91 106.018   1
  -2  -3   8 1244.34 56.8556   4
  -2   3   8 1209.74 55.2761   4
  -2   3   7 3818.57 166.211   2
  -2  -3   7 3893.28 170.806   2
  -2  -3   7 3555.09 170.916   1
  -2   3   7 3460.23 170.006   1
  -2  -3   7 3701.01 104.618   4
  -2  -3   6 568.643 33.4405   4
  -2   3   6 477.435 31.5082   4
  -2   3   6 687.713 53.7485   9
  -2   3   6 685.948 63.4619   2
  -2  -3   6 650.025 63.3195   2
  -2   3   6 617.338 68.0270   1
  -2  -3   6 694.718 70.9185   1
  -2   3   5 82.6953 22.5320   9
  -2  -3   5 73.0541 27.1948   2
  -2  -3   5-4.08008 22.9047   1
  -2   3   5 38.0332 25.9812   1
  -2   3   4 14301.2 361.838   2
  -2  -3   4 13940.3 361.739   2
  -2  -3   4 14438.9 381.239   1
  -2   3   4 15151.2 388.947   1
  -2   3   4 14414.8 354.170   9
  -2   3   3 4544.54 156.234   9
  -2  -3   3 4318.16 157.314   2
  -2  -3   2 1076.23 67.1696   2
  -2   3   2 996.576 63.6006   2
  -2   3   1 23545.3 510.778   2
  -2  -3   1 22697.7 509.961   2
  -2   3   0 18754.1 437.542   9
  -2   3   0 18750.2 442.886   2
  -2  -3   0 18526.0 446.562   2
  -2  -3  -1 91.5518 13.6984   8
  -2   3  -1 174.298 30.2954   9
  -2   3  -2 364.941 41.5923   9
  -2   3  -3 4995.83 170.473   9
   2   3   3 5273.24 170.928   7
   2   3   4 18297.2 427.560   7
  -2   3  -4 17235.6 423.660   9
   2   3   5 23944.9 540.058   7
  -2   3  -5 23631.7 537.536   9
   2  -3   5 23484.2 476.442   3
   2   3   5 23290.5 475.554   3
   2   3   6 6055.26 197.911   7
  -2   3  -6 5705.90 186.609   9
   2  -3   6 5698.39 143.550   3
   2   3   6 5666.45 142.987   3
   2  -3   6 5632.23 218.028   1
   2   3   6 5968.85 219.460   1
   2   3   7 56124.3 1175.38   7
   2   3   7 55130.4 1094.26   3
   2  -3   7 55569.1 1095.25   3
   2  -3   7 60354.0 1234.79   1
   2   3   7 60386.4 1227.58   1
  -2   3  -7 54368.2 1147.91   9
   2   3   8 2745.27 89.9093   3
   2  -3   8 2716.00 90.5244   3
   2  -3   8 2701.78 156.398   1
   2   3   8 2966.73 161.865   1
   2  -3   9 13.2626 19.0471   5
   2   3   9 17.0762 18.5485   5
   2   3   9 29.4669 18.6860  20
  -2   3  -9 59.9458 16.4854  10
   2  -3   9 12.0693 16.8881  12
   2   3   9 11.1160 16.9166  12
   2   3   9 27.9181 16.3763   3
   2  -3   9 16.7315 15.4802   3
   2  -3   9 68.0363 39.6508   1
   2   3   9 6.57717 28.5720   1
   2  -3  10 623.723 50.8419   5
   2   3  10 652.984 50.7219   5
   2   3  10 682.102 44.6058   3
   2  -3  10 662.064 44.4453   3
   2   3  10 717.411 53.2428  20
   2  -3  10 737.195 93.0469   1
   2   3  10 851.000 94.2886   1
   2   3  10 697.234 52.3348  12
   2  -3  10 604.614 48.1728  12
   2  -3  11 4393.20 235.789   1
   2   3  11 4289.84 229.372   1
   2   3  11 4444.62 150.461  12
   2  -3  11 4682.07 148.143  12
   2   3  11 4493.34 152.156  20
   2  -3  11 4475.84 152.200   5
   2   3  11 4324.69 148.582   5
   2   3  11 4303.98 134.460   3
   2  -3  11 4465.26 136.171   3
   2  -3  12 2431.54 177.854   1
   2   3  12 2365.10 171.065   1
   2   3  12 2651.79 109.195  12
   2  -3  12 2485.75 103.268  12
   2   3  12 2613.86 108.936  20
   2   3  12 2460.58 106.030   5
   2  -3  12 2187.57 102.173   5
   2   3  12 2407.54 92.9365   3
   2  -3  12 2320.34 92.5410   3
   2   3  13 512.531 48.2876  20
   2   3  13 478.607 39.9033   3
   2  -3  13 518.750 41.4388   3
   2   3  13 489.484 47.4933  12
   2  -3  13 515.035 46.2733  12
   2  -3  13 551.220 49.1803   4
   2   3  13 457.492 45.3583   4
   2  -3  13 585.218 88.8942   1
   2   3  13 545.533 83.3303   1
   2   3  14 3016.52 116.267  12
   2  -3  14 3084.92 115.426  12
   2   3  14 3074.83 105.596   3
   2  -3  14 3061.73 106.100   3
   2  -3  14 3101.42 117.696  20
   2   3  14 3157.19 118.630  20
   2  -3  14 2668.77 107.629   4
   2   3  14 2778.35 109.504   4
  -2   3 -14 3153.41 102.460  27
   2  -3  15 478.498 42.8038  20
   2   3  15 535.846 44.7506  20
   2  -3  15 533.748 45.0658  12
   2   3  15 521.031 44.6720  12
   2   3  15 514.932 40.9002   4
   2  -3  15 485.125 41.9879   4
   2   3  15 505.137 38.0382   3
   2  -3  15 533.830 40.2985   3
  -2   3 -15 473.572 33.5524  27
   2  -3  16 444.410 33.7297   3
   2   3  16 384.402 31.6315   3
   2   3  16 438.744 35.2885  31
  -2   3 -16 442.379 27.0269  27
   2  -3  16 450.826 37.8457  20
   2   3  16 433.673 35.9036  20
   2  -3  16 506.459 39.4001  12
   2   3  16 450.495 37.0860  12
   2  -3  16 377.752 33.8299   4
   2   3  16 379.377 33.3897   4
   2   3  17 45.5152 14.8998  11
   2  -3  17 43.7295 16.4771   4
   2   3  17 50.0984 14.9201   4
   2  -3  17 59.1477 17.7178  12
   2   3  17 60.1074 14.6911  31
   2  -3  17 66.7358 17.1439  20
   2  -3  18 16.9087 10.1820  20
   2  -3  18 9.03541 10.0969  12
   2   3  18 24.1114 8.02274  11
  -2  -4  19 12.4470 9.75482  12
  -2  -4  19 19.4021 10.9732   5
  -2   4  19 14.9285 11.4888   5
  -2   4  19 19.2544 12.7607  19
  -2  -4  19 12.8903 11.7318  19
  -2   4  18 659.586 39.8881  19
  -2  -4  18 677.504 35.9188  12
  -2   4  18 695.972 38.3731   5
  -2  -4  18 687.427 38.3905   5
  -2   4  18 677.238 38.4627  31
  -2  -4  18 661.922 37.9798  19
  -2  -4  17 407.456 36.9872   5
  -2   4  17 347.419 34.8186   5
  -2   4  17 464.437 38.1102  31
  -2   4  17 375.630 37.9676  19
  -2   4  17 370.507 38.5152   4
  -2  -4  17 318.644 38.2209   4
  -2  -4  17 376.570 33.7822  12
  -2  -4  16 1684.95 74.5155  12
  -2   4  16 1621.20 75.3458   5
  -2  -4  16 1682.71 77.1539   5
  -2   4  16 1644.48 77.5213  31
  -2   4  16 1499.54 77.3344   4
  -2  -4  16 1691.27 68.5739  16
  -2   4  15 2335.60 98.3670  31
  -2  -4  15 2270.34 187.872   1
  -2   4  15 2208.07 180.304   1
  -2  -4  15 2205.08 93.0896  12
  -2   4  15 2203.24 93.6285   5
  -2  -4  15 2191.01 94.4804   5
  -2  -4  15 2562.64 91.3979  16
  -2  -4  15 1965.90 95.5504   4
  -2   4  15 2146.84 96.0370   4
  -2   4  14 623.105 52.1637  31
  -2   4  14 527.266 95.7286   1
  -2  -4  14 714.759 52.9287  12
  -2   4  14 669.363 51.7425   5
  -2  -4  14 695.629 53.2075   5
  -2  -4  14 744.365 49.4852  16
  -2  -4  14 708.182 55.2341   4
  -2   4  14 652.390 53.0906   4
  -2   4  13 7521.55 214.266  31
  -2   4  13 7192.89 204.252   5
  -2  -4  13 7370.28 208.731   5
  -2  -4  13 7336.29 199.551  16
  -2  -4  13 7267.92 210.097   4
  -2   4  13 7527.20 209.707   4
  -2  -4  13 7819.53 210.126  12
  -2  -4  13 7010.10 343.188   1
  -2   4  13 7564.44 347.320   1
  -2   4  12 67.9407 24.1189   5
  -2  -4  12 64.4464 24.2510   5
  -2   4  12 67.2541 21.5907  13
  -2  -4  12 58.9171 24.6750  12
  -2  -4  12 84.0398 27.6255   4
  -2   4  12 90.1210 25.8196   4
  -2   4  12 71.2426 26.6024  19
  -2  -4  12 77.8599 43.6802   1
  -2   4  12 74.4792 46.7127   1
  -2   4  12 53.0027 23.5752  23
  -2  -4  12 77.9830 25.8816  23
  -2  -4  12 52.3548 21.5834  16
  -2   4  12 109.165 28.6445  31
  -2  -4  11 637.225 47.7784  12
  -2   4  11 551.351 43.6334   5
  -2  -4  11 600.051 46.8065   5
  -2   4  11 661.188 49.7945  19
  -2  -4  11 587.260 45.6477  23
  -2   4  11 578.735 43.8961  23
  -2   4  11 654.307 50.7844  31
  -2  -4  11 604.404 46.9145   4
  -2   4  11 642.822 46.1719   4
  -2  -4  11 545.228 88.9248   1
  -2   4  11 560.222 85.3537   1
  -2  -4  11 585.037 43.4920  16
  -2   4  11 578.720 41.7016  13
  -2  -4  11 570.560 41.2982  26
  -2   4  11 612.804 47.1760  26
  -2   4  10 218.255 26.6376  13
  -2   4  10 252.419 32.0079  31
  -2  -4  10 226.473 29.3625   5
  -2   4  10 168.877 25.9085   5
  -2  -4  10 193.885 26.9668  23
  -2   4  10 203.328 26.5856  23
  -2  -4  10 221.845 27.7725  16
  -2   4  10 214.326 28.5590  26
  -2  -4  10 275.405 60.0079   1
  -2   4  10 443.600 72.9108   1
  -2  -4  10 163.986 25.4600  14
  -2   4  10 267.182 32.0200  19
  -2  -4  10 297.010 31.2132   4
  -2   4  10 405.616 35.4855   4
  -2  -4  10 250.780 28.0781  15
  -2   4   9 5120.50 235.814   2
  -2  -4   9 5075.08 238.285   2
  -2  -4   9 5809.48 155.602   4
  -2   4   9 5501.32 152.269   4
  -2   4   9 5436.02 246.315   1
  -2  -4   9 5494.04 249.526   1
  -2  -4   8 285.561 54.3187   1
  -2   4   8 233.951 50.1472   1
  -2   4   8 319.406 53.8579   2
  -2  -4   8 210.290 47.9648   2
  -2  -4   8 314.785 29.2032   4
  -2   4   8 243.672 26.0103   4
  -2  -4   7 1395.31 107.501   1
  -2   4   7 1677.45 114.981   1
  -2   4   7 1416.02 78.7787   9
  -2   4   7 1666.49 106.416   2
  -2  -4   7 1360.66 101.199   2
  -2  -4   7 1360.68 57.5830   4
  -2   4   7 1631.54 61.6351   4
  -2  -4   6 260.195 43.2327   2
  -2  -4   6 253.866 47.5431   1
  -2   4   6 358.106 52.0104   1
  -2   4   6 369.896 49.2767   2
  -2  -4   6 313.124 26.0361   4
  -2   4   6 367.440 27.8754   4
  -2   4   6 365.815 41.1366   9
  -2   4   5 53363.4 1093.56   2
  -2  -4   5 52348.7 1096.94   2
  -2  -4   5 53807.3 1119.25   1
  -2   4   5 54214.5 1122.16   1
  -2  -4   4 66429.7 1331.19   2
  -2   4   4 67464.6 1328.47   2
  -2   4   4 66424.1 1323.81   9
  -2  -4   4 69164.2 1376.61   1
  -2   4   3 6356.48 194.654   9
  -2  -4   3 5987.54 188.691   2
  -2   4   3 5867.84 186.027   2
  -2   4   2 7249.53 219.304   9
  -2  -4   2 7164.53 210.637   2
  -2   4   2 7515.56 210.981   2
  -2  -4   1 181.673 30.8222   2
  -2   4   1 118.884 26.6324   2
  -2   4   0 13689.4 348.940   9
  -2   4   0 13305.7 342.915   2
  -2  -4   0 13798.1 346.774   2
  -2  -4  -1 17807.1 434.425   2
  -2   4  -1 18423.6 433.712   2
  -2   4  -2 379.697 45.2314   9
   2   4   3 27426.2 625.980   7
  -2   4  -3 28364.4 632.520   9
   2   4   4 7944.17 244.727   7
  -2   4  -4 8433.00 251.733   9
   2  -4   5 21620.4 524.615   1
   2   4   5 21859.6 522.124   1
   2   4   5 22358.5 511.845   7
  -2   4  -5 21125.5 504.981   9
   2  -4   5 21020.3 429.462   3
   2   4   5 20301.8 427.870   3
   2  -4   6 328.902 49.7260   1
  -2   4  -6 372.582 45.9844   9
   2   4   6 385.700 49.0918   7
   2   4   6 353.814 26.5897   3
   2  -4   6 337.486 26.8263   3
   2   4   6 364.770 52.5647   1
  -2   4  -7 11966.5 330.767   9
   2   4   7 12015.5 349.384   7
   2   4   7 11973.3 367.113   1
   2  -4   7 12846.8 378.071   1
   2  -4   7 12274.1 272.464   3
   2   4   7 12298.8 271.505   3
   2   4   8 20363.2 449.867  12
   2   4   8 20598.8 451.677  20
   2  -4   8 20970.2 560.867   1
   2   4   8 21277.9 555.881   1
   2   4   8 19955.0 429.870   3
   2  -4   8 20528.1 432.022   3
   2   4   9 341.989 31.5975   3
   2  -4   9 292.308 29.2519   3
  -2   4  -9 345.581 30.5703  10
   2   4   9 284.932 34.6017   5
   2  -4   9 308.330 37.1635   5
   2   4   9 312.710 36.0604  20
   2   4   9 350.311 37.7440  12
   2  -4   9 323.938 34.1826  12
   2  -4   9 332.233 59.6998   1
   2   4   9 451.503 64.9851   1
  -2   4 -10 7783.29 199.385  10
   2  -4  10 8626.72 329.355   1
   2   4  10 8621.26 322.787   1
   2  -4  10 8166.96 222.961   5
   2   4  10 7761.66 216.690   5
   2   4  10 8379.65 224.193  20
   2   4  10 8153.78 221.671  12
   2  -4  10 7806.41 213.416  12
   2   4  10 8266.19 205.200   3
   2  -4  10 7779.77 204.193   3
  -2   4 -11 35429.2 732.432  10
   2  -4  11 37724.5 745.765   3
   2   4  11 37118.1 743.104   3
   2  -4  11 37761.1 930.947   1
   2   4  11 37656.1 916.472   1
   2   4  11 36794.2 764.825  12
   2  -4  11 35691.4 756.052  12
   2   4  11 34636.0 760.805   5
   2  -4  11 34660.4 763.440   5
   2   4  11 36878.4 766.496  20
   2   4  12 1293.69 74.9206  20
   2   4  12 1348.40 65.9853   3
   2  -4  12 1238.69 64.5158   3
   2  -4  12 1121.96 68.3172  12
   2   4  12 1319.97 75.3535  12
   2   4  12 1552.91 133.619   1
   2  -4  12 1378.87 132.034   1
   2  -4  13 1585.44 140.668   1
   2   4  13 1525.75 135.560   1
   2   4  13 1650.18 80.6908   4
   2  -4  13 1676.88 80.1737   4
   2   4  13 1520.38 70.5136   3
   2  -4  13 1537.66 71.3984   3
   2   4  13 1679.31 84.3029  20
   2   4  13 1636.88 82.7339  12
   2  -4  13 1787.50 84.1043  12
   2  -4  14 181.150 30.0164   4
   2   4  14 209.795 29.9825   4
   2  -4  14 165.517 25.2429   3
   2   4  14 165.887 25.0628   3
   2   4  14 198.467 31.9351  20
   2  -4  14 212.174 33.4598  20
   2   4  14 201.083 32.6180  12
   2  -4  14 161.807 30.1254  12
   2   4  15 198.481 25.9102   3
   2  -4  15 216.749 26.1989   3
   2  -4  15 185.068 29.7749  12
   2   4  15 216.932 30.6346  12
   2   4  15 235.345 29.7277  31
   2  -4  15 199.937 28.9888   4
   2   4  15 153.775 26.4299   4
   2  -4  15 207.202 31.3925  20
   2   4  15 243.611 31.4297  20
  -2   4 -15 216.270 23.9674  27
   2  -4  16 116.225 19.4169   3
   2   4  16 121.357 19.1525   3
   2  -4  16 108.417 21.2608   4
   2   4  16 67.2235 18.6733   4
   2   4  16 121.085 21.5704  31
  -2   4 -16 126.776 17.0660  27
   2  -4  16 127.965 24.3006  12
   2   4  16 130.323 23.3992  12
   2   4  16 141.888 23.1816  20
   2  -4  16 140.553 24.2089  20
   2   4  17 936.431 36.1513  31
   2  -4  17 965.347 41.8232  12
   2  -4  17 989.960 42.3123  20
   2   4  17 701.234 34.6678   4
   2  -4  17 755.152 36.9989   4
   2   4  17 930.987 39.0830  11
   2  -4  18 642.211 28.7463  20
   2  -4  18 693.560 29.8387  12
  -2  -5  19 53.8673 11.9200  12
  -2   5  19 43.6920 13.1555  19
  -2  -5  19 72.9209 13.5149  19
  -2   5  18 365.277 27.7996   5
  -2  -5  18 313.278 26.8222   5
  -2   5  18 296.307 26.9541  31
  -2  -5  18 311.113 25.9023  12
  -2  -5  18 209.364 27.3533   4
  -2   5  18 225.081 25.8217   4
  -2   5  18 315.686 29.3231  19
  -2  -5  18 328.517 27.8014  19
  -2   5  17 625.522 44.1083  31
  -2   5  17 628.122 45.8204  19
  -2  -5  17 597.532 45.7987   4
  -2   5  17 516.607 41.6540   4
  -2  -5  17 709.989 43.3588  12
  -2  -5  17 651.144 42.8619   5
  -2   5  17 711.458 43.6681   5
  -2  -5  16 845.110 53.2110   5
  -2   5  16 955.317 55.5170   5
  -2  -5  16 796.028 55.9183   4
  -2   5  16 783.149 55.0045   4
  -2  -5  16 945.401 50.6087  16
  -2  -5  16 930.539 55.1531  12
  -2   5  16 879.763 56.7037  31
  -2  -5  15-2.56693 25.2629   4
  -2   5  15 28.7770 21.3485   4
  -2  -5  15 40.6472 21.1595  16
  -2   5  15 31.7220 24.1707  31
  -2  -5  15-13.0956 23.0938  12
  -2   5  15 10.7353 21.1311   5
  -2  -5  15 6.62246 20.5663   5
  -2  -5  14 1308.32 71.0707   5
  -2   5  14 1310.88 70.0633   5
  -2   5  14 1289.59 75.1343  31
  -2  -5  14 1407.67 153.242   1
  -2   5  14 1270.80 138.940   1
  -2  -5  14 1356.86 69.3166  16
  -2  -5  14 1388.55 74.1706  12
  -2  -5  14 1418.25 77.6687   4
  -2   5  14 1277.50 72.9365   4
  -2  -5  13 9176.34 241.341   5
  -2   5  13 9163.98 238.038   5
  -2  -5  13 9126.41 399.011   1
  -2   5  13 8818.93 387.980   1
  -2  -5  13 9075.58 243.779  12
  -2  -5  13 9366.18 237.233  16
  -2  -5  13 9081.34 245.953   4
  -2   5  13 8988.73 244.849   4
  -2   5  13 9120.43 250.002  31
  -2  -5  12 29561.9 833.140   1
  -2   5  12 30432.6 828.172   1
  -2   5  12 29973.5 642.121  19
  -2   5  12 30152.5 646.165  31
  -2  -5  12 29972.4 639.841   4
  -2   5  12 30927.4 637.157   4
  -2  -5  12 29805.6 629.861  16
  -2   5  12 29032.9 627.941   5
  -2  -5  12 29538.4 633.390   5
  -2   5  12 29352.0 620.269  13
  -2   5  11 9703.45 246.494   5
  -2  -5  11 10101.0 252.399   5
  -2  -5  11 10059.3 250.192  23
  -2   5  11 9817.42 245.992  23
  -2  -5  11 9448.18 383.091   1
  -2   5  11 9660.93 386.824   1
  -2  -5  11 10039.1 253.402   4
  -2   5  11 10405.4 253.008   4
  -2  -5  11 9946.24 248.797  16
  -2   5  11 10300.6 260.992  19
  -2  -5  11 9613.84 233.649  21
  -2   5  11 9803.04 260.276  31
  -2   5  11 10301.1 243.417  13
  -2  -5  10 1931.84 81.8235  15
  -2  -5  10 2044.96 82.5811  14
  -2   5  10 2122.35 78.4459  13
  -2  -5  10 2208.01 84.1190  23
  -2   5  10 1967.38 79.3248  23
  -2  -5  10 2045.23 83.5283   5
  -2   5  10 1874.55 79.5651   5
  -2  -5  10 1987.59 80.8704  29
  -2   5  10 2131.70 89.6217  19
  -2  -5  10 1906.54 72.8594  21
  -2   5  10 1877.32 83.7149  26
  -2  -5  10 2099.81 85.4782   4
  -2   5  10 2053.52 83.2906   4
  -2  -5  10 2032.64 154.835   1
  -2   5  10 2093.03 155.633   1
  -2  -5  10 2127.97 83.4556  16
  -2   5  10 2054.82 89.6871  31
  -2   5   9 177.741 27.4454  31
  -2   5   9 215.495 28.8054  26
  -2  -5   9 228.013 27.8859  16
  -2  -5   9 183.350 48.9119   1
  -2   5   9 249.649 53.4639   1
  -2   5   9 216.709 30.2407  19
  -2  -5   9 205.508 26.6520   4
  -2   5   9 219.562 27.3606   4
  -2   5   8 341.688 60.1644   1
  -2  -5   8 425.682 64.4363   1
  -2  -5   8 385.785 31.7906   4
  -2   5   8 384.830 31.3129   4
  -2  -5   8 508.605 68.4293   2
  -2  -5   7 1237.29 103.880   1
  -2   5   7 1287.06 103.296   1
  -2   5   7 1539.30 83.1821   9
  -2  -5   7 1459.52 58.8266   4
  -2   5   7 1369.56 57.3699   4
  -2  -5   7 1317.98 98.9988   2
  -2   5   7 1246.88 94.7828   2
  -2  -5   6 52638.0 1126.82   1
  -2   5   6 53744.2 1129.62   1
  -2   5   6 49306.4 1061.99   9
  -2   5   6 51999.1 1003.42   4
  -2  -5   6 49761.5 1001.89   4
  -2   5   6 52619.8 1096.28   2
  -2  -5   6 53053.6 1106.09   2
  -2   5   5 29132.9 659.172   2
  -2  -5   5 30132.0 667.170   2
  -2   5   5 27102.4 680.615   1
  -2   5   5 28085.2 645.389   9
  -2   5   4 10618.2 294.675   2
  -2  -5   4 11031.8 301.723   2
  -2   5   4 10939.0 301.777   9
  -2   5   3 20306.5 478.953   9
  -2   5   3 19849.3 461.280   2
  -2  -5   3 20079.7 465.179   2
  -2   5   2 1112.51 75.8487   8
  -2   5   2 958.153 70.2788   9
  -2  -5   2 863.188 59.7476   2
  -2   5   2 944.671 61.4816   2
  -2   5   1 2872.69 128.010   8
  -2  -5   1 2636.30 110.235   2
  -2   5   1 2784.68 111.010   2
  -2   5   0 13845.4 377.702   8
  -2   5   0 14269.5 370.551   9
  -2   5   0 14370.4 354.955   2
  -2  -5   0 14394.4 358.283   2
  -2   5  -1 1556.52 99.8796   8
  -2   5  -1 1633.30 95.2399   9
  -2   5  -1 1654.96 90.6331   2
  -2  -5  -1 1828.13 96.2322   2
  -2   5  -2 38902.3 846.005   9
  -2   5  -2 38328.8 867.572   8
   2   5   3 24483.0 574.676   7
  -2   5  -3 24894.1 578.581   9
  -2   5  -3 23387.0 597.860   8
   2   5   4 10270.0 302.880   7
  -2   5  -4 10673.6 308.406   9
   2   5   5 10496.4 299.517   1
   2  -5   5 9892.20 299.781   1
   2  -5   5 10069.9 221.562   3
   2   5   5 9839.23 219.807   3
   2   5   5 10344.3 303.334   7
  -2   5  -5 9777.87 298.022   9
   2  -5   6 10839.2 324.725   1
   2   5   6 10146.1 314.339   1
   2  -5   6 10528.2 235.041   3
   2   5   6 10436.2 233.190   3
   2   5   6 10582.0 320.701   7
  -2   5  -6 10290.8 311.703   9
   2   5   7 10288.5 325.017   1
   2  -5   7 9561.69 323.226   1
   2   5   7 10451.1 234.597   3
   2  -5   7 10190.2 234.567   3
   2   5   7 10001.7 322.621   7
  -2   5  -7 10652.8 310.726   9
  -2   5  -8 14975.3 399.572   9
  -2   5  -8 14945.8 332.781  10
   2   5   8 15558.9 349.884  12
   2  -5   8 14438.0 335.200  12
   2   5   8 14636.9 341.229   5
   2  -5   8 14731.2 343.202   5
   2   5   8 15004.4 348.809  20
   2  -5   8 14924.4 444.230   1
   2   5   8 15726.5 442.856   1
   2   5   8 15127.2 327.266   3
   2  -5   8 15035.9 328.541   3
   2   5   9 38.1866 16.8567   3
   2  -5   9 14.7606 15.7393   3
   2   5   9 402.639 39.9008  12
   2  -5   9 37.6898 18.8972  12
   2   5   9 454.799 41.9417  20
   2  -5   9 20.3594 31.3932   1
   2   5   9 57.6436 32.1354   1
  -2   5  -9 11.9686 14.7545  10
   2  -5   9 25.0195 20.7415   5
   2   5   9 28.2302 18.7268   5
   2   5  10 368.161 40.3868  20
   2   5  10 343.256 31.9687   3
   2  -5  10 350.044 33.9040   3
   2  -5  10 203.043 53.0622   1
   2   5  10 354.293 63.9005   1
   2  -5  10 396.761 42.7458   5
   2   5  10 354.887 39.6145   5
  -2   5 -10 336.465 32.4148  10
   2   5  10 340.204 38.6945  12
   2  -5  10 345.468 36.4696  12
   2   5  11 6453.79 171.990   3
   2  -5  11 6522.05 173.576   3
  -2   5 -11 6040.49 166.852  10
   2   5  11 6378.53 279.103   1
   2   5  11 6430.62 189.075  12
   2  -5  11 5984.12 181.086  12
   2   5  11 6206.12 189.026  20
   2  -5  12 17492.5 406.614   4
   2   5  12 17868.6 404.747   4
   2   5  12 17843.5 394.216   3
   2  -5  12 17866.8 396.222   3
  -2   5 -12 17768.0 386.910  10
   2  -5  12 19319.0 566.015   1
   2   5  12 18028.5 543.296   1
   2   5  12 18288.0 417.476  20
   2  -5  12 17754.5 409.444  12
   2   5  12 17867.0 414.758  12
   2   5  13 956.493 61.2621   4
   2  -5  13 906.539 60.0536   4
   2   5  13 1083.01 65.9932  12
   2  -5  13 1140.02 65.5779  12
   2   5  13 1101.52 56.9055   3
   2  -5  13 1117.80 57.6861   3
   2   5  13 948.321 62.1670  20
   2  -5  13 1074.69 115.453   1
   2   5  13 1308.78 120.888   1
   2   5  14 5238.91 156.405  12
   2  -5  14 5165.64 155.439  12
   2   5  14 4603.80 145.501   4
   2  -5  14 4841.18 150.135   4
   2   5  14 5127.22 143.535   3
   2  -5  14 5080.77 145.065   3
   2   5  14 5215.57 153.331  31
   2   5  14 5419.66 157.749  20
   2  -5  15 338.425 34.1467  12
   2   5  15 366.449 34.7815  12
   2  -5  15 267.404 33.1396   4
   2   5  15 297.263 31.2615   4
   2  -5  15 379.302 31.5979   3
   2   5  15 355.369 30.4324   3
   2   5  15 337.303 33.0887  31
  -2   5 -15 358.264 29.6893  27
   2  -5  15 355.366 35.6509  20
   2   5  15 370.369 34.8482  20
   2  -5  16 18.4246 17.1341  20
  -2   5 -16 5.38617 11.2052  27
   2  -5  16 3.04746 16.6570  12
   2   5  16 12.2834 15.9701  11
   2   5  16 6.44350 13.3261   4
   2  -5  16 4.24096 13.7313   4
   2   5  16 26.4494 15.8368  31
   2   5  17 39.2596 11.5072  31
   2   5  17 42.1571 13.6172  11
   2  -5  17 55.8137 14.5943  12
   2  -5  17 53.2917 14.8084  20
  -2   5 -17 32.1592 8.78365  27
  -2   6  19-0.76552 9.63737  19
  -2  -6  19 4.12054 8.84929  19
  -2  -6  19 7.82831 7.78886  12
  -2  -6  18 1011.01 45.3924  19
  -2  -6  18 952.542 43.9337  12
  -2   6  18 1007.42 48.1494  19
  -2   6  18 967.263 40.3498   5
  -2  -6  18 946.509 40.5854   5
  -2   6  17 1436.86 58.9321   5
  -2  -6  17 1497.06 60.3967   5
  -2  -6  17 1366.25 60.1959  12
  -2  -6  17 1092.85 59.3300   4
  -2   6  17 1120.72 56.4948   4
  -2   6  17 1375.32 64.9134  19
  -2   6  17 1388.55 63.2639  31
  -2   6  16 192.447 27.6252   5
  -2  -6  16 200.435 27.4091  16
  -2  -6  16 231.949 28.8918   5
  -2   6  16 211.664 31.3250  31
  -2   6  16 167.704 28.0143   4
  -2  -6  16 228.942 32.8819   4
  -2   6  15 4226.56 144.185  31
  -2  -6  15 4219.07 135.289   5
  -2   6  15 4386.55 136.028   5
  -2  -6  15 4710.79 147.963   4
  -2   6  15 4147.51 138.028   4
  -2  -6  15 4262.98 133.402  16
  -2   6  14 2536.00 108.988  31
  -2   6  14 2788.09 103.052   5
  -2  -6  14 2812.96 104.681   5
  -2  -6  14 1787.70 169.711   1
  -2   6  14 2043.81 186.249   1
  -2  -6  14 2393.49 105.193   4
  -2   6  14 2655.16 104.932   4
  -2  -6  14 2827.37 103.837  16
  -2   6  13 19842.4 456.818  31
  -2  -6  13 19905.1 441.465   5
  -2   6  13 20030.9 438.300   5
  -2  -6  13 19055.2 647.738   1
  -2   6  13 20764.0 642.316   1
  -2  -6  13 20430.1 441.961  16
  -2  -6  13 18863.5 419.407  21
  -2  -6  13 18846.2 450.838   4
  -2   6  13 19807.4 447.487   4
  -2  -6  12 29887.8 634.922   5
  -2   6  12 29807.0 630.636   5
  -2   6  12 30363.1 622.318  13
  -2  -6  12 30179.2 645.623   4
  -2   6  12 30579.3 640.623   4
  -2  -6  12 30308.5 636.269  16
  -2  -6  12 29572.3 617.939  21
  -2   6  12 29131.4 647.185  19
  -2  -6  12 28086.6 841.070   1
  -2   6  12 30995.1 838.226   1
  -2   6  12 30591.3 653.925  31
  -2   6  11 2034.29 83.9070   5
  -2  -6  11 2057.67 86.7954   5
  -2  -6  11 2118.27 80.4725  21
  -2   6  11 2137.37 96.3130  31
  -2  -6  11 2043.04 88.3009  15
  -2   6  11 2081.97 94.4006  19
  -2   6  11 2059.44 80.0087  13
  -2  -6  11 1934.10 167.191   1
  -2   6  11 1839.12 154.050   1
  -2  -6  11 2115.83 88.6827  14
  -2  -6  11 2088.32 87.6470  16
  -2  -6  11 2068.03 89.9529   4
  -2   6  11 2104.80 88.7936   4
  -2  -6  10 129.703 24.5494  29
  -2   6  10 180.202 31.0227  19
  -2  -6  10 148.781 25.1627  14
  -2  -6  10 152.678 50.2545   1
  -2   6  10 94.4137 43.3176   1
  -2  -6  10 171.474 26.5230   5
  -2   6  10 154.636 23.9569   5
  -2  -6  10 165.280 25.6353  15
  -2   6  10 121.554 23.2089  23
  -2  -6  10 153.123 25.2855  23
  -2   6  10 162.972 24.3393  13
  -2  -6  10 122.253 24.2646   4
  -2   6  10 154.000 26.1096   4
  -2  -6  10 148.085 22.1529  21
  -2   6  10 167.311 29.4655  31
  -2  -6   9 29510.9 614.540   4
  -2   6   9 29093.3 610.939   4
  -2   6   9 29244.2 627.812  31
  -2  -6   9 29957.1 617.221  15
  -2  -6   9 29111.8 611.954  29
  -2   6   9 29547.4 603.600  13
  -2  -6   9 28795.2 764.960   1
  -2   6   9 30759.9 766.133   1
  -2  -6   9 29497.2 615.659  14
  -2   6   9 30349.6 627.090  19
  -2   6   8 94.6502 40.7072   1
  -2  -6   8 108.793 20.4093   4
  -2   6   8 134.824 21.4211   4
  -2   6   8 59.7503 33.9834   2
  -2  -6   8 86.4775 36.6360   2
  -2   6   7 10407.8 283.960   9
  -2   6   7 10886.1 324.437   2
  -2  -6   7 10374.8 328.209   2
  -2  -6   7 10172.4 236.794   4
  -2   6   7 10273.5 236.667   4
  -2  -6   7 9613.24 331.608   1
  -2   6   7 10115.9 340.797   1
  -2   6   6 61723.4 1346.18   9
  -2   6   6 67062.9 1374.81   2
  -2  -6   6 65835.8 1382.79   2
  -2  -6   6 67167.5 1281.38   4
  -2   6   6 65655.1 1280.50   4
  -2  -6   6 68054.4 1412.74   1
  -2   6   6 67433.1 1414.96   1
  -2   6   5 5225.69 185.178   2
  -2  -6   5 5173.35 188.269   2
  -2  -6   5 5070.03 207.014   1
  -2   6   5 4897.14 216.202   1
  -2   6   5 5432.70 186.206   9
  -2   6   4 760.160 64.9867   9
  -2   6   4 747.975 59.2156   2
  -2  -6   4 768.517 61.2534   2
  -2   6   3 21362.3 486.043   2
  -2  -6   3 20953.5 489.205   2
  -2   6   3 21980.4 515.338   9
  -2   6   2 2044.57 92.6949   2
  -2  -6   2 2279.19 98.1379   2
  -2   6   2 2095.46 112.610   8
  -2   6   2 2102.10 110.709   9
  -2  -6   1 31839.9 676.867   2
  -2   6   1 31661.3 674.033   2
  -2   6   1 31393.1 718.451   8
  -2  -6   0 11544.7 298.634   2
  -2   6   0 11798.5 297.352   2
  -2   6   0 11003.9 327.515   8
  -2   6   0 11352.4 325.186   9
  -2   6  -1 40547.0 867.735   2
  -2  -6  -1 42393.7 877.240   2
  -2   6  -1 39284.1 912.965   8
  -2   6  -1 41319.4 900.421   9
  -2  -6  -2 31262.2 693.428   2
  -2   6  -2 31133.4 688.041   2
  -2   6  -2 30561.4 705.505   9
   2   6   2 29588.8 699.637   7
  -2   6  -2 30341.0 727.927   8
  -2   6  -3 715.703 77.0195   8
   2   6   3 831.519 72.6057   7
  -2   6  -3 718.821 70.5697   9
   2  -6   4 2296.92 115.437   1
   2   6   4 2496.60 115.824   1
  -2   6  -4 2210.23 140.965   8
  -2   6  -4 2379.00 129.461   9
   2   6   4 2266.63 123.622   7
   2  -6   5 28862.6 654.841   1
   2   6   5 29002.6 646.667   1
  -2   6  -5 28776.6 672.148   9
   2   6   5 27544.6 666.226   7
   2  -6   5 27518.3 557.321   3
   2   6   5 27581.1 555.644   3
   2  -6   6 37.9824 30.1433   1
   2   6   6 66.2465 26.2348   1
   2  -6   6 53.6473 14.2600   3
   2   6   6 57.1571 14.3805   3
   2   6   6 76.5155 30.8295   7
   2   6   7 1267.16 95.3868   1
   2   6   7 1128.09 50.4839   3
   2  -6   7 1139.86 51.5217   3
   2   6   7 1153.52 98.3827   7
   2   6   7 1214.94 63.6946  20
  -2   6  -7 1142.20 90.0913   9
   2  -6   7 1301.03 100.469   1
  -2   6  -7 1164.22 56.6714  10
   2   6   7 1284.46 64.8339  12
   2  -6   8 17238.1 485.743   1
   2   6   8 17237.2 475.535   1
   2   6   8 17478.1 391.956  20
   2  -6   8 17158.8 367.264   3
   2   6   8 17116.2 365.656   3
  -2   6  -8 16878.2 376.077  10
   2   6   8 17395.3 390.483  12
   2  -6   8 15975.9 373.170  12
  -2   6  -8 16400.1 451.922   9
   2  -6   9 2596.57 90.5249   3
   2   6   9 2736.66 91.0383   3
   2  -6   9 2880.78 168.824   1
   2   6   9 2860.04 163.092   1
  -2   6  -9 2542.99 93.9443  10
   2   6   9 2742.85 106.013  12
   2  -6   9 2478.12 96.8941  12
   2   6   9 2842.22 107.976  20
   2   6  10 21332.2 450.688   3
   2  -6  10 21638.2 453.634   3
   2   6  10 21250.4 475.302  20
   2  -6  10 21561.3 603.739   1
   2   6  10 21777.8 590.492   1
   2   6  10 20800.9 473.253  12
   2  -6  10 20433.0 463.354  12
  -2   6 -10 20857.7 455.484  10
   2   6  11 17378.2 398.829   4
   2  -6  11 17958.7 390.956   3
   2   6  11 17547.0 387.951   3
   2  -6  11 18842.1 548.578   1
   2   6  11 18375.0 530.762   1
   2   6  11 18055.1 412.638  20
  -2   6 -11 17677.2 390.066  10
   2   6  11 17650.5 410.712  12
   2  -6  11 17268.1 402.560  12
   2   6  12 3901.80 130.975  31
   2   6  12 3413.24 124.425   4
   2  -6  12 3991.25 130.909   4
   2   6  12 3644.33 117.632   3
   2  -6  12 3889.13 121.113   3
   2  -6  12 4020.46 221.700   1
   2   6  12 4036.69 214.260   1
   2   6  12 3846.69 134.182  12
   2  -6  12 3911.04 132.222  12
   2   6  12 3919.23 135.521  20
  -2   6 -12 4036.34 119.847  10
  -2   6 -13 1263.69 55.2992  10
   2   6  13 1178.40 66.7900  20
   2   6  13 1229.12 67.2366  12
   2  -6  13 1042.90 62.2970  12
   2   6  13 1111.99 56.2522   3
   2  -6  13 1199.43 58.8996   3
   2   6  13 1135.03 60.9129   4
   2  -6  13 989.852 60.8348   4
   2   6  13 1203.43 64.1723  31
   2  -6  14 675.854 48.1045  12
   2   6  14 802.317 49.5461  31
   2  -6  14 773.053 44.9164   3
   2   6  14 742.722 43.1732   3
   2   6  14 724.089 46.3894   4
   2  -6  14 602.862 47.1548   4
   2  -6  14 851.770 54.2808  20
   2  -6  15 7.94140 16.3266   4
   2   6  15-2.86757 14.9995   4
  -2   6 -15 23.0614 14.9916  27
   2  -6  15 1.74342 17.5983  12
   2  -6  15 2.72102 13.0379   3
   2   6  15 20.8037 14.1391   3
   2  -6  15 12.4560 16.4574  20
   2   6  15 20.5264 16.6127  31
   2   6  15 9.42991 17.5706  11
   2   6  16 27.1918 16.2927  11
   2  -6  16 42.9198 16.6545  20
   2  -6  16 45.2914 14.7256   4
   2   6  16-5.40927 7.38762   4
   2   6  16 47.8273 14.5089  31
   2   6  16 50.8589 13.0947  17
  -2   6 -16 47.6926 13.8654  27
   2  -6  16 48.0324 16.9334  12
  -2   6 -17 20.3693 7.99110  27
   2  -6  17 27.5370 11.6096  12
   2  -6  17 27.4126 11.2813  20
   2   6  17 23.1956 12.1431  11
  -2   7  18 37.3267 15.3801  19
  -2  -7  18 29.4435 13.7723  19
  -2  -7  17 1463.43 48.3719   5
  -2   7  17 1524.51 60.4059  19
  -2  -7  16 292.772 29.0902   5
  -2   7  16 254.777 27.7285   5
  -2   7  16 253.478 31.9087  31
  -2  -7  16 290.188 29.0228  16
  -2  -7  16 210.640 28.7704   4
  -2  -7  15-1.89430 20.3779  16
  -2   7  15 8.18894 17.3351   4
  -2  -7  15 8.99663 20.4931   4
   2   7 -15-4.78011 16.6686  10
  -2  -7  15 23.6260 17.4152   5
  -2   7  15 15.8787 17.8088   5
  -2   7  15 14.1281 21.4545  31
  -2   7  14 705.138 51.1484   4
  -2  -7  14 620.122 50.1875   4
  -2  -7  14 673.309 49.0780  16
  -2   7  14 640.852 54.4254  31
  -2  -7  14 605.863 50.3359  12
  -2  -7  14 694.223 48.6912   5
  -2   7  14 544.885 43.9514   5
  -2  -7  13 12279.6 498.522   1
  -2   7  13 13963.2 490.814   1
  -2  -7  13 12824.4 298.435  21
  -2  -7  13 13344.0 316.312  16
  -2  -7  13 12722.3 309.363   5
  -2   7  13 12876.2 307.001   5
  -2  -7  13 13408.0 321.349  12
  -2  -7  13 12168.2 318.531   4
  -2   7  13 13903.0 320.477   4
  -2   7  13 13500.9 332.060  31
  -2  -7  12 4746.62 160.731   4
  -2   7  12 5467.69 159.861   4
  -2  -7  12 5021.82 281.333   1
  -2   7  12 5389.28 279.126   1
  -2  -7  12 5079.00 146.377  21
  -2   7  12 5147.20 167.500  19
  -2   7  12 5069.66 168.940  31
  -2  -7  12 5118.69 161.248  12
  -2  -7  12 5062.75 157.023  16
  -2   7  12 4936.08 141.184  13
  -2   7  12 4953.48 149.131   5
  -2  -7  12 4848.51 150.790   5
  -2   7  11 2331.23 91.1074  11
  -2  -7  11 2195.31 170.408   1
  -2   7  11 2458.24 180.054   1
  -2   7  11 2570.35 88.9742  13
  -2   7  11 2362.18 91.0425   5
  -2  -7  11 2291.69 92.1911   5
  -2  -7  11 2384.03 89.6410  21
  -2   7  11 2558.15 107.461  19
  -2  -7  11 2426.10 99.2978   4
  -2   7  11 2491.13 97.0232   4
  -2  -7  11 2535.66 100.512  14
  -2   7  11 2425.33 106.628  31
  -2  -7  11 2504.00 100.483  15
  -2   7  10 4031.72 123.967   5
  -2  -7  10 4094.29 228.195   1
  -2   7  10 4116.86 224.453   1
  -2  -7  10 4200.43 135.504  15
  -2   7  10 4233.74 130.561  11
  -2   7  10 4052.80 142.284  31
  -2  -7  10 4238.39 133.114  29
  -2   7  10 4188.30 122.420  13
  -2  -7  10 3964.82 130.387   4
  -2   7  10 4160.54 129.187   4
  -2  -7  10 4205.49 135.162  14
  -2   7  10 3736.13 121.155  23
  -2  -7  10 4141.73 125.531  21
  -2   7  10 4096.11 141.807  19
  -2   7   9 24724.3 521.857  13
  -2   7   9 24114.2 523.542   5
  -2   7   9 25776.7 535.303  11
  -2   7   9 25322.9 552.386  31
  -2   7   9 25893.3 551.002  19
  -2   7   9 24962.2 523.817  23
  -2  -7   9 25363.0 539.690  14
  -2  -7   9 25673.5 538.729  16
  -2  -7   9 24064.0 682.639   1
  -2   7   9 24682.8 678.452   1
  -2  -7   9 25422.8 540.373  15
  -2  -7   9 25769.7 533.901   4
  -2   7   9 25745.8 531.064   4
  -2  -7   9 24562.6 534.149  29
  -2   7   8 250.489 33.1318  31
  -2   7   8 58.7050 17.6639   4
  -2  -7   8 38.7111 17.4940   4
  -2  -7   8 43.2079 19.1995  29
  -2   7   8 63.5402 21.4620  19
  -2  -7   8 268.951 29.5369  16
  -2  -7   8 50.6854 19.5680  14
  -2  -7   8 66.3693 20.5508  15
  -2  -7   8 78.5197 34.4449   1
  -2   7   8 6.61148 25.7191   1
  -2  -7   7 14614.1 429.831   1
  -2   7   7 13429.7 417.339   1
  -2   7   7 14348.0 308.278   4
  -2  -7   7 14346.0 309.217   4
  -2   7   7 13278.9 359.108   9
  -2   7   7 13258.1 387.083   2
  -2  -7   7 12990.7 394.174   2
  -2   7   6 6629.58 257.451   1
  -2   7   6 6082.61 209.714   9
  -2   7   6 6044.82 155.860   4
  -2   7   6 6354.80 219.166   2
  -2  -7   6 6480.13 225.472   2
  -2  -7   5 37551.5 816.287   2
  -2   7   5 37265.8 808.957   2
  -2   7   5 36336.4 817.923   9
  -2  -7   4 13.0647 17.5734   2
  -2   7   4 18.3964 18.5232   2
  -2   7   4 68.8968 28.0222   9
  -2   7   3 48328.9 966.814   2
  -2   7   3 47889.9 1011.77   9
  -2  -7   2 17276.4 409.120   2
  -2   7   2 18029.8 407.126   2
  -2   7   2 17806.6 458.750   8
  -2   7   2 17647.9 457.508   9
  -2   7   1 2912.83 108.444   2
  -2  -7   1 2645.33 106.449   2
  -2   7   1 2710.88 136.784   8
  -2   7   0 21575.9 475.686   2
  -2  -7   0 20562.4 474.966   2
  -2   7   0 21488.2 537.718   8
  -2  -7  -1 4816.50 165.302   2
  -2   7  -1 4821.98 162.265   2
  -2   7  -1 4759.56 200.964   8
  -2   7  -1 4730.96 193.302   9
  -2  -7  -2 32.8579 20.4737   2
  -2   7  -2 3.45736 17.3420   2
  -2   7  -2 9.60860 23.4870   9
  -2   7  -2-5.54994 27.8368   8
   2   7   2 23.1561 25.9707   7
  -2   7  -3 2420.27 148.581   8
  -2   7  -3 2606.00 142.099   9
   2  -7   3 2635.53 118.093   1
   2   7   3 2621.43 112.930   1
  -2   7  -3 2625.45 127.158   2
   2   7   3 2398.37 134.754   7
   2   7   4 5696.61 220.645   7
  -2   7  -4 5508.39 242.783   8
  -2   7  -4 5872.06 228.204   9
   2   7   4 5717.67 134.868   3
   2  -7   4 5633.13 197.505   1
   2   7   4 6250.35 197.048   1
   2   7   5 1203.18 96.3017   7
  -2   7  -5 1210.12 98.6617   9
  -2   7  -5 1187.24 110.519   8
   2   7   5 1273.45 48.3086   3
   2  -7   5 1505.67 94.8152   1
   2   7   5 1458.88 88.3002   1
   2  -7   6 7247.21 250.505   1
   2   7   6 7156.48 241.143   1
   2   7   6 7027.82 167.855   3
   2  -7   6 7153.76 170.303   3
   2   7   6 7348.52 271.667   7
  -2   7  -6 7532.93 269.093   9
  -2   7  -6 7110.45 183.163  10
  -2   7  -7 15655.6 358.245  10
   2  -7   7 15593.9 361.801  21
   2  -7   7 16165.3 450.158   1
   2   7   7 16270.7 437.723   1
   2   7   7 16391.8 370.497  20
   2   7   7 16320.8 369.172  12
   2   7   7 17276.1 482.606   7
  -2   7  -7 15771.2 452.715   9
   2  -7   7 15999.8 344.376   3
   2   7   7 16468.5 343.608   3
   2   7   8 4777.25 223.179   7
   2   7   8 4684.01 126.916   3
   2  -7   8 4744.87 129.071   3
  -2   7  -8 4483.78 137.852  10
  -2   7  -8 4475.50 199.215   9
   2   7   8 4653.05 148.277  20
   2   7   8 4732.48 148.350  12
   2  -7   8 4435.17 135.414  12
   2  -7   8 5072.22 217.833   1
   2   7   8 4961.12 207.259   1
   2  -7   9 26.4682 27.7876   1
   2   7   9 54.5821 33.3379   1
   2   7   9 58.3191 18.4023   3
   2  -7   9 57.7937 17.8108   3
   2   7   9 59.2691 22.4291  20
  -2   7  -9 66.0597 20.8139  10
   2   7   9 41.9100 20.9156  31
   2  -7   9 41.4101 18.7957  12
   2   7   9 117.451 25.8343  12
  -2   7 -10 918.307 55.6640  10
   2   7  10 1130.48 54.4839   3
   2  -7  10 1049.75 53.6609   3
   2  -7  10 944.742 100.376   1
   2   7  10 1008.00 96.0726   1
   2   7  10 948.326 58.3561  31
   2   7  10 1012.52 63.3379  20
   2   7  10 998.929 62.2783  12
   2  -7  10 892.379 57.0205  12
  -2   7 -11 64612.9 1274.57  10
   2   7  11 64860.1 1286.57  31
   2  -7  11 58478.5 1274.12   4
   2   7  11 61790.3 1277.56   4
   2   7  11 66898.3 1267.72   3
   2  -7  11 65780.4 1268.81   3
   2  -7  11 70304.1 1464.10   1
   2   7  11 68999.7 1443.71   1
   2   7  11 66009.2 1293.14  12
   2  -7  11 65407.0 1285.84  12
   2   7  11 64940.2 1291.88  20
  -2   7 -12 416.880 36.2072  10
   2   7  12 441.145 41.3435  31
   2   7  12 312.743 37.5212   4
   2  -7  12 312.168 37.8423   4
   2   7  12 386.701 66.1905  24
   2  -7  12 551.350 44.9042  12
   2   7  12 433.024 43.5364  12
   2   7  12 402.880 34.3254   3
   2  -7  12 446.267 36.2484   3
   2   7  12 439.755 41.7900  20
   2   7  12 486.784 75.0404   1
  -2   7 -13 512.115 35.9151  10
   2   7  13 531.455 39.7841   4
   2  -7  13 421.600 39.7625   4
   2   7  13 489.761 40.9745  31
   2  -7  13 479.123 41.4793  12
   2   7  13 510.900 36.5182   3
   2  -7  13 561.294 39.0489   3
   2  -7  14 3225.83 98.2474   3
   2   7  14 3091.27 95.3660   3
  -2   7 -14 3234.76 92.8312  10
   2  -7  14 3145.36 108.347  20
   2  -7  14 2958.80 101.745   4
   2   7  14 2974.29 96.7955   4
   2   7  14 3077.54 103.412  31
   2  -7  14 3144.86 107.318  12
   2  -7  15 36.7446 18.5347  20
   2   7  15 45.7980 15.8740  31
   2   7  15 5.91633 4.60144   4
   2  -7  15-1.34445 13.5717   4
  -2   7 -15 18.1275 14.4194  27
   2  -7  15 28.3569 17.3122  12
   2  -7  16 63.5770 16.8342  12
  -2   7 -16 55.2346 13.0740  27
   2   7  16 47.9452 12.2223  17
   2   7  16 44.7879 15.9413  11
   2  -7  16 50.7071 15.6226  20
   2  -7  17 1297.59 41.9537  20
   2  -7  17 1281.38 42.0901  12
  -2   7 -17 1220.33 37.4243  27
   2   7  17 1300.40 44.7689  11
  -2   8  18 598.737 32.5776  19
  -2  -8  18 655.939 31.3663  19
  -2  -8  17 29.6936 15.2784  12
  -2   8  17 46.0115 18.3985  19
   2   8 -16 277.777 23.7867  10
  -2  -8  16 241.830 28.6854  12
  -2  -8  16 299.248 29.0678  16
  -2  -8  15 4817.82 145.000  12
   2   8 -15 5218.99 139.731  10
  -2   8  15 4712.04 151.715  31
  -2  -8  15 4817.66 134.971   5
  -2   8  15 4781.95 133.690   5
  -2  -8  15 4828.33 142.422  16
  -2   8  14 5086.05 166.124  31
  -2  -8  14 4665.19 153.550   4
  -2   8  14 4644.82 148.718   4
   2   8 -14 5125.19 154.364  10
  -2  -8  14 5480.46 157.146  16
  -2  -8  14 5350.15 159.921  12
  -2  -8  14 5591.25 150.164   5
  -2   8  14 5493.42 147.494   5
  -2   8  13 968.972 54.6486   5
  -2  -8  13 941.582 54.5231   5
  -2   8  13 1004.64 68.8376  31
  -2   8  13 926.667 51.6391  11
  -2  -8  13 967.966 60.2285   4
  -2   8  13 1043.32 59.7593   4
  -2  -8  13 840.184 50.7383  21
  -2  -8  13 1050.16 63.8087  12
  -2   8  12 8114.17 208.259   4
  -2  -8  12 7903.88 212.720   4
  -2  -8  12 7488.14 199.327  21
  -2   8  12 7491.60 221.414  19
  -2   8  12 7488.97 196.981   5
  -2   8  12 7666.61 225.684  31
  -2   8  12 7365.59 199.609  11
  -2  -8  12 7886.87 215.981  12
  -2  -8  11 13134.6 314.560  29
  -2   8  11 13254.7 309.516   4
  -2  -8  11 12999.6 312.646   4
  -2   8  11 11793.4 455.866   1
  -2   8  11 12677.6 306.613  11
  -2  -8  11 12992.9 316.026  16
  -2  -8  11 13085.8 305.685  21
  -2   8  11 12934.1 328.750  19
  -2  -8  11 13692.6 322.046  15
  -2  -8  11 13428.2 320.102  14
  -2   8  11 12535.3 298.202   5
  -2   8  11 13071.8 294.025  13
  -2   8  11 13125.8 331.996  31
  -2   8  10 308.216 33.2036  11
  -2  -8  10 266.275 33.9701  15
  -2  -8  10 276.349 31.7059  21
  -2   8  10 242.705 27.0393  13
  -2   8  10 230.970 36.1080  31
  -2  -8  10 285.879 34.2427  14
  -2  -8  10 306.299 65.8610   1
  -2   8  10 346.830 70.2674   1
  -2  -8  10 303.496 35.6098  16
  -2   8  10 252.027 30.0671   4
  -2  -8  10 285.743 32.6785   4
  -2  -8  10 263.682 34.1716  29
  -2   8   9-22.5031 35.6932   1
  -2  -8   9 14.8652 31.1919   1
  -2  -8   9 16.9336 17.4490  16
  -2   8   9 24.4533 16.7987  11
  -2  -8   9 23.7582 20.1248  14
  -2  -8   9 14.4896 16.9050  29
  -2   8   9 37.8758 17.3819   4
  -2  -8   9 8.95734 16.5726   4
  -2   8   9 63.4833 23.9203  31
  -2   8   9 7.47353 14.0307  13
  -2  -8   9 17.4391 18.9412  15
  -2  -8   8 1476.05 125.348   1
  -2   8   8 1314.92 116.098   1
  -2   8   8 1319.67 58.9289   4
  -2   8   8 1283.97 65.0775  11
  -2  -8   8 1369.15 67.4106  29
  -2  -8   8 1333.89 67.4621  15
  -2  -8   8 1411.29 67.6572  16
  -2   8   8 1395.48 74.7437  31
  -2  -8   8 1434.77 69.3067  14
  -2   8   8 1329.52 72.2124  19
  -2   8   8 1472.16 59.8071  13
  -2  -8   7 4388.59 131.710  16
  -2   8   7 4332.04 139.392  19
  -2  -8   7 4581.27 219.543   1
  -2  -8   7 4233.36 131.480  14
  -2   8   7 3958.26 163.078   9
  -2  -8   7 4427.69 130.356  22
  -2  -8   7 4289.38 132.243  15
  -2   8   7 4354.40 142.928  31
  -2   8   6 11852.8 330.071   2
  -2  -8   6 11674.2 335.142   2
  -2   8   6 12152.1 339.893   9
  -2   8   5 37273.1 814.477   2
  -2  -8   5 37927.4 823.670   2
  -2   8   5 38327.5 849.741   9
  -2   8   4 4561.49 157.650   2
  -2  -8   4 4632.30 162.627   2
  -2   8   3 77638.5 1571.77   2
  -2   8   3 83741.4 1652.69   9
  -2   8   2 1229.00 63.5777   2
  -2   8   2 1083.55 87.6435   8
  -2   8   2 1032.15 85.7073   9
  -2   8   1 282.919 47.3682   8
  -2   8   1 258.020 28.0567   2
  -2   8   0 11434.3 349.274   8
  -2   8   0 11379.0 277.016   2
   2   8   1 4984.78 210.290   7
  -2   8  -1 5415.83 222.207   8
  -2   8  -1 5033.38 207.687   9
  -2   8  -1 4916.11 156.619   2
  -2   8  -2 3481.98 171.401   9
  -2   8  -2 3587.17 183.735   8
   2   8   2 3456.29 166.920   7
   2  -8   2 3249.65 125.283   1
  -2   8  -2 3260.51 130.866   2
  -2  -8  -2 3533.26 137.655   2
   2   8   2 3317.41 119.426   1
  -2   8  -3 481.032 66.0632   9
  -2   8  -3 333.886 60.5477   8
   2   8   3 445.077 61.0452   7
   2   8   3 382.553 38.9386   1
  -2  -8  -3 432.038 50.9498   2
   2  -8   3 376.368 41.8706   1
  -2   8  -3 358.396 45.9849   2
  -2   8  -4 21242.4 567.670   9
   2  -8   4 22303.0 509.628   1
  -2  -8  -4 20455.2 534.810   2
   2   8   4 21421.3 493.443   1
  -2   8  -4 19840.6 522.204   2
  -2   8  -4 22215.4 604.152   8
   2   8   4 21682.0 562.525   7
   2   8   5 390.521 59.7040   7
   2  -8   5 445.063 52.2475   1
  -2   8  -5 395.977 34.0669  10
  -2   8  -5 412.490 63.5680   9
  -2   8  -5 437.531 73.9635   8
  -2   8  -5 423.937 36.1977  18
   2   8   5 424.173 46.3766   1
  -2   8  -6 502.227 68.3426   9
   2  -8   6 468.745 56.9686   1
   2   8   6 477.745 52.4691   1
  -2   8  -6 520.068 84.0744   8
   2  -8   6 538.000 40.0747  21
   2   8   6 487.906 68.7249   7
  -2   8  -6 440.451 37.0430  10
   2   8   6 437.241 27.8981   3
   2  -8   7 10219.0 255.920  21
   2   8   7 10433.1 233.297   3
   2  -8   7 10565.8 330.643   1
   2   8   7 10645.2 319.615   1
  -2   8  -7 9918.24 397.979   8
  -2   8  -7 10985.1 359.247   9
  -2   8  -7 10302.5 253.967  10
   2   8   7 10904.6 370.172   7
   2   8   8 1262.16 53.1960   3
   2  -8   8 1076.55 96.6876   1
   2   8   8 1292.93 98.3083   1
   2   8   8 1415.85 122.332   7
  -2   8  -8 1370.72 109.915   9
  -2   8  -8 1305.22 137.113   8
  -2   8  -8 1168.12 63.2798  10
   2  -8   9 26348.7 683.818   1
   2   8   9 27674.3 671.954   1
   2   8   9 26540.2 547.487   3
   2  -8   9 26703.2 549.539   3
   2  -8   9 26123.0 563.517  12
  -2   8  -9 26221.2 791.371   8
   2   8   9 27364.6 572.459  31
  -2   8  -9 26727.9 566.915  10
   2   8  10 3168.73 97.9050   3
   2  -8  10 3182.77 99.7036   3
   2  -8  10 3065.21 109.435  12
  -2   8 -10 3280.75 232.288   8
   2  -8  10 2951.59 103.993   4
   2   8  10 2814.91 104.401   4
   2   8  10 3062.93 111.351  31
  -2   8 -10 3080.36 108.555  10
   2  -8  11 3927.27 115.587   3
   2   8  11 4044.62 115.016   3
   2   8  11 3453.04 117.968   4
  -2   8 -11 3931.58 259.440   8
   2   8  11 4022.70 129.980  31
  -2   8 -11 3950.01 124.781  10
   2  -8  11 4073.89 129.652  12
   2   8  12 4886.08 136.729   4
   2   8  12 5017.34 135.352   3
   2  -8  12 4919.14 135.974   3
  -2   8 -12 4625.03 280.058   8
  -2   8 -12 5201.66 143.981  10
   2   8  12 4882.73 148.193  31
   2  -8  12 5111.47 150.738  12
   2   8  13 1887.36 59.1418   3
   2  -8  13 2071.84 67.9515   4
   2   8  13 1941.22 70.4805  31
   2  -8  13 2019.57 73.5949  12
  -2   8 -13 2010.93 64.9979  10
   2   8  13 1830.52 77.8853  11
   2   8  14 720.736 43.5165  31
   2  -8  14 694.958 44.5675  12
   2  -8  14 780.005 47.6735  20
  -2   8 -14 664.676 36.7936  10
  -2   8 -15 68.1882 16.4273  27
   2  -8  15 62.8703 18.2470  20
   2   8  15 73.7763 16.7612  17
   2  -8  15 70.3937 18.4526  12
  -2   8 -16 1671.55 46.2333  27
   2  -8  16 1586.94 44.6163  20
   2   8  16 1655.82 52.2226  11
   2  -8  16 1632.55 45.4479  12
   2   8  17 2432.10 63.3988  11
  -2  -9  18 27.0366 8.87812  12
  -2   9  17 173.396 22.1663  19
  -2  -9  17 131.537 18.7191  12
  -2  -9  16 264.659 26.6000  16
  -2  -9  16 291.279 28.6121  12
   2   9 -16 270.548 22.9762  10
  -2  -9  15 6174.76 168.448  12
   2   9 -15 6451.71 163.190  10
  -2  -9  15 6072.53 167.347  16
  -2  -9  14 165.287 28.4527  12
   2   9 -14 143.183 26.1750  10
  -2  -9  13 564.457 47.5486  12
  -2   9  13 526.839 38.9495  11
  -2  -9  13 656.484 43.8951  21
  -2   9  12 7530.32 200.427  11
  -2  -9  12 7560.22 208.631  16
  -2  -9  12 7703.72 213.278  12
  -2  -9  12 7813.15 201.388  21
  -2   9  12 7230.29 218.292  19
  -2  -9  11 14103.3 325.533  21
  -2   9  11 14086.7 350.279  19
  -2  -9  11 14206.2 334.680  29
  -2   9  11 13442.8 325.887  11
  -2  -9  11 14090.9 339.507  15
  -2  -9  11 13986.3 335.064  16
  -2  -9  11 13991.2 337.258  12
  -2  -9  11 13784.3 337.467  14
  -2  -9  10 12086.3 297.116  16
  -2   9  10 11911.3 292.801  11
  -2  -9  10 12508.4 302.176  14
  -2  -9  10 12235.9 289.563  21
  -2   9  10 12054.1 311.508  19
  -2  -9  10 11733.9 298.619  15
  -2  -9  10 11883.0 295.234  29
  -2  -9   9 8012.41 213.112  16
  -2   9   9 7967.37 225.251  19
  -2   9   9 7560.77 210.158  11
  -2  -9   9 7942.84 214.108  14
  -2  -9   9 7754.29 211.843  29
  -2  -9   9 7847.81 213.950  15
  -2   9   8 24804.4 542.711  19
  -2   9   8 24134.0 505.123  13
  -2   9   8 24519.6 528.614  11
  -2  -9   8 24243.7 528.357  29
  -2  -9   8 24859.7 527.908  16
  -2   9   7 5005.28 158.082  19
  -2   9   7 4547.07 182.080   9
  -2  -9   7 5033.38 146.909  16
  -2   9   7 4816.52 148.264  11
  -2   9   7 5032.93 133.419  13
  -2  -9   7 4933.87 145.506  22
  -2   9   6 71.1649 23.0503  19
  -2  -9   6 35.5799 16.9602  16
  -2   9   6 68.8681 29.5967   9
  -2   9   6 40.2982 18.5249  11
  -2  -9   6 81.8668 21.2281  22
  -2  -9   5 12177.3 280.637  22
  -2  -9   5 11727.8 280.914  14
  -2  -9   5 12146.7 282.978  15
  -2   9   5 12079.5 358.536   9
  -2   9   4 1307.22 99.5688   9
  -2   9   3 629.026 71.7645   9
  -2   9   2 8709.92 296.153   9
  -2   9   1 1302.53 100.541   8
  -2   9   1 1285.14 101.047   9
  -2   9   0 2775.79 154.546   8
  -2   9  -1 5999.02 243.221   8
  -2   9  -1 5626.04 238.059   9
  -2   9  -2 84.5571 40.0168   8
   2   9   2 91.7580 36.4513   7
  -2   9  -3 120.933 41.0808   9
  -2   9  -3 140.932 47.4814   8
   2   9   3 136.128 38.2114   7
  -2   9  -4 2243.40 146.471   9
  -2   9  -4 2203.71 155.560   8
  -2   9  -4 2334.39 92.4327  11
  -2   9  -4 2206.28 82.1049  10
   2   9   4 2053.77 138.908   7
  -2   9  -5 8885.58 326.893   9
  -2   9  -5 8574.31 349.176   8
   2   9   5 8725.31 227.371  11
  -2   9  -5 8917.49 226.085  18
   2   9   5 9131.79 326.112   7
   2  -9   5 8332.13 213.910  21
   2   9   6 293.821 34.9234  11
  -2   9  -6 299.502 32.3099  10
   2   9   6 299.180 60.1826   7
   2  -9   6 305.635 32.6488  21
  -2   9  -6 205.269 57.7547   8
  -2   9  -6 275.134 58.4935   9
  -2   9  -7 2674.22 101.326  10
   2   9   7 2557.86 167.960   7
   2  -9   7 2734.77 102.089  21
  -2   9  -7 2790.27 168.703   9
  -2   9  -7 3137.16 208.634   8
  -2   9  -8 5208.25 237.769   9
  -2   9  -8 5207.36 156.973  10
  -2   9  -8 5154.97 285.498   8
   2   9   8 5184.80 252.122   7
  -2   9  -9 23361.3 729.139   8
  -2   9  -9 23279.8 505.385  10
   2  -9  10 24182.2 511.620  12
   2   9  10 23805.4 517.263  31
  -2   9 -10 24436.6 749.918   8
  -2   9 -10 23286.9 512.739  10
   2   9  10 23764.6 533.042  11
   2  -9  11 2672.78 100.242  12
   2   9  11 2723.32 112.644  11
  -2   9 -11 2903.15 102.118  10
   2   9  11 2632.66 100.834  31
   2   9  12 420.297 36.9199  31
  -2   9 -12 428.252 36.2354  10
   2   9  12 377.053 42.0441  11
   2  -9  12 459.842 38.9201  12
   2  -9  13 403.880 34.9968  12
   2   9  13 396.347 33.2975  31
   2   9  13 389.392 39.8825  11
  -2   9 -13 405.838 32.7215  10
   2  -9  13 353.741 33.6806  20
  -2   9 -14 746.483 38.4183  10
   2  -9  14 748.163 43.2680  20
   2   9  14 795.272 45.6549  17
   2  -9  14 740.839 42.9722  12
   2  -9  15 389.370 27.3420  20
   2   9  15 457.247 28.9804  17
   2  -9  15 446.663 28.8267  12
  -2   9 -15 450.089 30.4949  27
  -2   9 -16 869.898 35.1650  27
   2   9  16 854.928 38.8806  11
  -2 -10  17 31.4219 12.7206  12
   2  10 -16 754.708 33.4426  10
  -2 -10  16 761.988 40.2016  12
   2  10 -15 10.5412 14.4810  10
  -2 -10  15 17.0123 16.9075  12
  -2 -10  14 548.564 43.0815  16
  -2 -10  14 678.497 46.8008  12
   2  10 -14 634.737 43.5879  10
  -2 -10  13 860.703 53.5247  16
  -2 -10  13 771.050 52.2204  12
  -2 -10  13 785.062 47.9838  21
  -2  10  13 748.892 45.5642  11
  -2 -10  12 315.459 37.7467  16
  -2 -10  12 328.886 39.8191  12
  -2  10  12 323.773 33.8666  11
  -2 -10  12 366.122 36.8835  21
  -2 -10  11 31977.2 692.442  12
  -2 -10  11 32427.0 692.254  16
  -2 -10  11 32064.7 695.665  15
  -2 -10  11 33867.6 685.185  21
  -2  10  11 33004.1 711.290  19
  -2 -10  11 33670.2 693.612  29
  -2  10  11 33447.3 688.496  11
  -2 -10  11 31907.5 694.350  14
  -2 -10  10 2695.61 106.260  29
  -2  10  10 2562.57 102.472  11
  -2 -10  10 2705.30 105.718  16
  -2  10  10 2720.26 116.834  19
  -2 -10  10 2639.75 101.201  21
  -2 -10   9 303.061 36.0767  29
  -2  10   9 312.011 36.5980  11
  -2 -10   9 336.476 38.0484  16
  -2  10   9 358.653 43.9525  19
  -2 -10   8 2348.63 96.0954  29
  -2  10   8 2070.22 99.5415  19
  -2 -10   8 2318.31 93.9169  16
  -2  10   8 2333.13 96.2384  11
  -2 -10   7 678.428 49.5035  14
  -2  10   7 736.606 45.8187  17
  -2 -10   7 724.581 51.1834  15
  -2  10   7 776.858 56.9753  19
  -2  10   7 741.181 51.4978  11
  -2 -10   7 767.447 49.8503  16
  -2  10   6 12757.0 318.141  11
  -2 -10   6 13217.6 315.992  15
  -2  10   6 13619.4 390.452   9
  -2 -10   6 13189.9 315.652  14
  -2  10   6 13890.2 331.000  19
  -2  10   6 13713.2 297.007  13
  -2 -10   6 13599.7 312.123  16
  -2 -10   6 13498.5 314.802  22
  -2  10   6 13556.6 310.545  17
  -2 -10   5 5578.27 158.635  22
  -2  10   5 5686.27 169.507  19
  -2  10   5 5379.41 162.912  11
  -2 -10   5 5608.36 159.746  14
  -2  10   5 5486.22 155.905  17
  -2  10   5 5948.00 232.079   9
  -2 -10   5 5517.81 153.387  16
  -2 -10   5 5553.02 159.825  15
  -2 -10   4 3621.82 117.721  15
  -2  10   4 3669.19 123.674  11
  -2  10   4 3917.11 186.037   9
  -2 -10   4 3568.28 117.227  14
  -2 -10   3 864.555 50.2604  15
  -2 -10   3 882.042 50.6434  22
  -2  10   3 828.984 53.2855  11
  -2 -10   3 898.621 51.1975  14
  -2  10   3 820.943 85.4298   9
  -2  10   2 237.487 49.4770   9
  -2 -10   2 148.625 23.2768  22
  -2  10   1 3344.71 173.742   8
   2  10  -1 3570.06 183.719   7
  -2  10   1 3278.37 176.540   9
  -2  10   0 16849.4 494.397   8
   2  10   0 18065.9 503.415   7
  -2  10  -1 42903.2 853.857  11
  -2  10  -1 41963.3 845.294  18
  -2  10  -1 40056.7 974.620   8
  -2  10  -1 41681.9 844.901  17
   2  10   2 426.858 66.8820   7
  -2  10  -2 521.851 40.9267  17
   2  10   2 503.862 40.0886  17
  -2 -10  -2 445.189 37.6357  15
  -2  10  -2 505.289 73.3869   8
  -2  10  -2 455.229 70.8391   9
  -2  10  -2 458.521 38.7311  18
  -2 -10  -2 529.379 40.2325  14
  -2  10  -3 112.984 20.8198  10
  -2  10  -3 216.512 54.3225   8
  -2  10  -3 148.773 48.3947   9
   2  10   3 138.278 25.6223  11
   2  10   3 163.490 47.0296   7
   2  10   4 9710.68 355.335   7
  -2  10  -4 10227.4 254.950  18
  -2  10  -4 10015.6 377.520   8
  -2  10  -4 10330.6 246.308  10
  -2  10  -4 10606.4 262.969  11
   2  10   4 10121.3 255.818  11
   2 -10   4 9819.23 241.229  21
  -2  10  -4 9920.22 362.104   9
   2 -10   5 1216.81 61.2002  21
  -2  10  -5 1214.05 62.3097  10
   2  10   5 1018.67 105.889   7
  -2  10  -5 1290.28 67.8316  18
  -2  10  -5 1063.09 114.554   8
   2 -10   5 1226.51 59.2507  29
   2  10   5 1343.55 70.3771  11
  -2  10  -5 1285.31 117.801   9
   2  10   6 1176.60 113.868   7
  -2  10  -6 965.975 101.899   9
   2 -10   6 938.651 56.1071  21
   2  10   6 1029.03 63.9930  11
  -2  10  -6 1126.53 122.771   8
   2 -10   7 4603.14 145.147  21
  -2  10  -7 4700.72 145.993  10
   2  10   7 4511.11 153.661  11
  -2  10  -7 4601.24 266.129   8
   2  10   7 4901.82 245.692   7
  -2  10  -7 4698.05 233.183   9
   2  10   8 1081.71 68.0608  11
  -2  10  -8 971.348 58.8860  10
  -2  10  -8 1056.84 107.046   9
  -2  10  -8 1016.70 128.805   8
  -2  10  -9 8833.84 398.337   8
  -2  10  -9 8747.96 230.803  10
   2  10   9 9116.20 247.151  11
  -2  10 -10 5759.40 312.275   8
   2  10  10 6054.77 181.865  11
  -2  10 -10 5602.38 165.753  10
   2 -10  11 3304.66 109.657  12
   2  10  11 3376.52 125.605  11
  -2  10 -11 3452.22 114.612  10
   2 -10  12 1520.53 66.1785  12
   2  10  12 1666.16 79.4534  11
  -2  10 -12 1495.73 66.8320  10
   2 -10  13 1.45157 14.6519  20
   2 -10  13 9.95303 14.7021  12
   2  10  13 6.93173 15.4264  17
  -2  10 -13-1.41855 15.1767  10
   2  10  13 15.9018 18.6515  11
   2 -10  14 268.027 23.4975  20
  -2  10 -14 254.628 22.1633  10
   2  10  14 230.722 24.6665  17
  -2  10 -14 249.278 26.2766  27
   2  10  14 208.597 27.3795  11
   2 -10  14 284.819 23.9574  12
  -2  10 -15 38.8247 13.5235  27
   2  10  15 29.2593 11.0216  17
  -2  10 -16 654.385 26.8338  27
   2  10  16 646.023 29.3801  11
  -2 -11  17 10.0787 8.19965  12
   2  11 -16 295.348 19.1148  10
  -2 -11  16 345.445 24.5976  12
  -2 -11  15 545.603 36.2230  12
  -2 -11  15 588.979 38.2184  16
   2  11 -15 588.087 34.4152  10
  -2 -11  14 250.242 29.4682  16
  -2 -11  14 303.396 31.1999  12
   2  11 -14 282.635 29.2290  10
  -2 -11  13 3.27142 15.4575  21
  -2 -11  13 9.44257 17.7204  12
  -2 -11  13 9.76348 18.8388  16
   2  11 -13-18.3533 18.9770  10
  -2  11  13-6.14478 13.1210  11
  -2  11  12 269.746 30.5347  11
  -2 -11  12 333.763 36.3248  12
  -2 -11  12 313.220 35.1822  16
  -2 -11  12 336.570 33.9093  21
  -2 -11  11 15907.4 372.127  16
  -2 -11  11 15990.7 374.106  29
  -2 -11  11 16128.9 374.009  12
  -2  11  11 15911.2 369.037  11
  -2 -11  11 16325.5 368.170  21
  -2  11  11 16260.6 390.205  19
  -2 -11  10 333.097 38.7407  16
  -2 -11  10 323.646 36.6919  21
  -2  11  10 439.810 48.9678  19
  -2 -11  10 312.029 39.4800  29
  -2  11  10 331.436 36.9194  11
  -2 -11   9 138.637 30.2954  29
  -2 -11   9 104.577 25.7240  16
  -2 -11   9 128.141 27.7454  15
  -2 -11   9 100.870 26.8958  14
  -2  11   9 152.994 35.1496  19
  -2  11   9 120.919 25.8305  11
  -2 -11   8 1993.96 89.5370  15
  -2 -11   8 1938.45 87.8239  14
  -2  11   8 1774.21 85.3219  11
  -2 -11   8 2004.59 86.7863  16
  -2  11   8 1893.78 78.6995  17
  -2  11   8 2016.99 97.7870  19
  -2 -11   8 2019.66 89.3917  29
  -2  11   7 11135.9 286.222  19
  -2 -11   7 10632.0 270.039  15
  -2 -11   7 10814.8 266.115  16
  -2  11   7 10381.1 272.522  11
  -2 -11   7 10818.3 270.914  14
  -2  11   7 10724.9 260.936  17
  -2 -11   6 1562.61 74.0369  22
  -2 -11   6 1559.21 74.8750  15
  -2  11   6 1486.94 70.3244  17
  -2 -11   6 1462.16 69.5841  16
  -2  11   6 1538.15 110.042   9
  -2  11   6 1562.66 77.9534  11
  -2 -11   6 1443.31 72.2941  14
  -2 -11   5 894.614 55.5273  15
  -2  11   5 833.158 43.9659  13
  -2 -11   5 869.412 50.5260  16
  -2  11   5 762.320 54.8673  11
  -2  11   5 880.215 53.4246  17
  -2  11   5 765.264 81.5601   9
  -2 -11   5 798.957 52.8460  14
  -2 -11   4 88.4156 21.2969  14
  -2  11   4 18.5339 29.4220   9
  -2 -11   4 105.318 23.6513  15
  -2  11   4 2.37077 19.5780  11
  -2  11   4 16.1274 17.2633  17
  -2  11   3 3590.81 187.449   9
  -2  11   3 3240.20 112.603  17
   2  11  -3 3358.00 111.856  17
  -2 -11   3 3325.92 113.029  15
  -2  11   3 3336.59 119.823  11
  -2 -11   3 3181.14 111.734  22
  -2 -11   3 3358.49 113.511  14
  -2  11   3 3139.74 111.521  18
   2  11  -3 2996.89 174.934   7
  -2  11   2 13485.6 419.243   9
   2  11  -2 13113.7 416.554   7
  -2  11   2 13208.8 315.698  11
  -2 -11   2 13000.7 304.662  22
  -2 -11   2 12842.6 304.190  14
  -2  11   2 12954.5 306.003  17
   2  11  -2 13227.0 304.321  17
  -2  11   2 12428.7 304.426  18
  -2 -11   2 12705.6 303.793  15
  -2 -11   1 376.359 35.2517  15
  -2  11   1 385.258 35.7793  17
   2  11  -1 342.524 32.9079  17
  -2 -11   1 338.759 33.4306  22
  -2 -11   1 325.716 33.2565  14
  -2  11   1 411.049 66.2383   9
   2  11  -1 385.187 62.6909   7
  -2  11   1 425.244 40.0707  11
  -2  11   1 375.331 35.6269  18
  -2 -11   0 1016.67 57.1232  15
  -2  11   0 1146.54 103.674   8
  -2  11   0 1203.04 66.6825  11
   2  11   0 1173.52 106.813   7
  -2 -11   0 1067.50 58.6577  14
  -2  11   0 1203.52 110.384   9
  -2  11   0 1140.57 61.8749  18
   2  11   0 1161.94 61.2725  17
  -2  11   0 1088.03 60.1596  17
  -2  11  -1 3159.58 181.236   8
   2  11   1 3267.08 111.008  11
  -2  11  -1 3172.37 99.9567  10
  -2 -11  -1 3190.33 109.748  14
  -2 -11  -1 3064.40 108.326  15
  -2  11  -1 3224.85 114.380  18
  -2  11  -1 3264.30 114.096  17
   2  11   1 3383.78 115.343  17
   2  11   2 6540.92 182.975  17
  -2 -11  -2 6354.05 176.955  15
  -2  11  -2 6058.55 270.810   8
  -2 -11  -2 6247.78 176.069  14
   2  11   2 6484.71 180.192  11
  -2  11  -2 6864.32 287.507   9
  -2  11  -2 6644.26 183.194  18
  -2  11  -2 6090.74 165.731  10
   2 -11   3 7316.46 191.069  21
   2  11   3 7665.03 209.761  17
  -2 -11  -3 7788.67 203.861  15
  -2  11  -3 7559.94 195.564  10
  -2  11  -3 7329.32 311.926   8
  -2  11  -3 7791.45 214.629  11
   2  11   3 8031.52 210.096  11
   2  11   3 7787.58 306.874   7
  -2 -11  -3 7510.49 201.778  14
  -2  11  -3 7512.32 313.847   9
   2  11   4 11127.5 281.418  11
  -2  11  -4 11857.1 289.378  11
   2  11   4 11636.8 396.920   7
   2 -11   4 10625.3 264.269  21
   2  11   4 11834.1 286.027  17
  -2 -11  -4 11257.2 274.915  15
  -2  11  -4 11123.9 269.005  10
  -2  11  -4 10827.3 406.189   8
  -2  11  -4 11629.6 409.400   9
  -2  11  -4 11122.7 280.171  18
  -2 -11  -4 11109.8 273.511  14
   2 -11   5 830.995 49.6130  29
  -2  11  -5 932.409 60.1012  18
  -2  11  -5 829.352 52.7904  10
   2  11   5 806.354 98.3503   7
  -2  11  -5 1139.88 115.220   9
   2 -11   5 861.746 52.6215  21
  -2  11  -5 883.652 107.530   8
   2  11   5 862.498 58.8385  11
   2  11   5 927.199 61.2120  17
   2  11   6 49.1106 37.8509   7
   2  11   6 10.4409 20.2859  11
   2 -11   6 29.4807 18.6002  21
  -2  11  -6 24.4851 38.8368   9
  -2  11  -6 9.41373 33.3885   8
   2  11   7 1286.92 126.467   7
  -2  11  -7 1139.56 65.3548  10
   2  11   7 1264.04 74.3604  11
  -2  11  -7 1109.46 129.305   8
  -2  11  -7 1222.04 121.064   9
   2 -11   7 1228.01 67.1791  21
  -2  11  -8 793.816 53.2083  10
   2  11   8 778.303 59.6775  11
  -2  11  -8 915.087 120.991   8
  -2  11  -8 772.189 94.0576   9
   2  11   9 1852.02 90.7299  11
  -2  11  -9 1758.75 167.649   8
  -2  11  -9 1772.19 80.4715  10
   2  11  10 5207.49 162.511  17
  -2  11 -10 5182.28 286.875   8
  -2  11 -10 5177.96 153.699  10
   2  11  10 5162.17 166.233  11
   2  11  11-4.26767 19.4426  17
  -2  11 -11 13.0763 17.5292  10
   2  11  11 32.9447 23.3088  11
  -2  11 -12 927.505 49.6743  10
   2  11  12 908.549 52.5684  17
  -2  11 -13 5935.05 151.905  10
   2  11  13 6225.73 160.169  17
   2  11  13 5891.63 164.240  11
   2  11  14 1180.04 48.9804  17
  -2  11 -14 1242.88 50.9842  27
  -2  11 -14 1170.36 44.9184  10
   2  11  14 1313.65 56.7512  11
  -2  11 -15 66.6256 12.4804  27
   2  11  15 58.2362 9.55634  17
  -2 -12  16 39.2892 10.9216  12
   2  12 -15 750.921 36.0705  10
  -2 -12  15 828.852 39.3527  12
  -2 -12  14 284.177 27.8557  12
  -2 -12  14 269.320 28.3551  16
   2  12 -14 276.050 27.7886  10
  -2 -12  13 264.140 29.2522  12
   2  12 -13 268.785 30.5679  10
  -2 -12  13 286.703 27.6921  21
  -2 -12  13 278.884 31.3810  16
  -2  12  12 366.142 33.6086  11
  -2 -12  12 356.358 33.4041  21
  -2 -12  12 390.576 36.1328  12
  -2 -12  12 347.040 35.9520  16
   2  12 -12 350.991 36.7623  10
  -2  12  11 5290.34 157.580  11
  -2 -12  11 5349.67 155.532  21
  -2 -12  11 5492.96 160.456  12
  -2 -12  11 5367.33 161.523  29
  -2 -12  11 5297.09 159.326  16
  -2 -12  10 1634.05 81.0972  14
  -2 -12  10 1515.13 74.5590  16
  -2 -12  10 1695.32 81.5449  29
  -2 -12  10 1565.75 76.3788  12
  -2 -12  10 1409.70 77.7006  15
  -2  12  10 1624.30 78.1029  11
  -2 -12  10 1535.06 73.1892  21
  -2 -12   9 182.053 32.3587  14
  -2 -12   9 136.962 29.2375  16
  -2  12   9 156.299 23.1318  17
  -2 -12   9 149.556 28.5103  15
  -2  12   9 154.257 29.3240  11
  -2 -12   9 121.739 26.7827  29
  -2 -12   8 47.8322 23.5558  14
  -2  12   8 83.3103 25.4997  11
  -2  12   8 67.3671 18.3418  17
  -2 -12   8 26.4654 21.4384  15
  -2 -12   8 45.8585 23.9256  29
  -2 -12   8 36.7026 21.6780  16
  -2 -12   7 2100.30 93.4394  14
  -2 -12   7 2170.84 94.5322  15
   2  12  -7 2368.35 151.220   7
  -2 -12   7 2127.82 88.1382  16
  -2  12   7 2098.32 86.8049  17
  -2  12   7 2225.14 97.3524  11
  -2 -12   7 2149.22 94.3626  29
  -2  12   6 9122.05 246.291  11
  -2 -12   6 9215.19 231.546  16
  -2  12   6 8963.87 307.814   9
  -2 -12   6 9219.21 240.796  15
  -2  12   6 9067.85 234.794  17
   2  12  -6 9145.59 334.146   7
  -2 -12   6 9107.49 239.860  14
  -2 -12   5 9089.10 237.007  14
  -2 -12   5 9176.87 237.810  15
  -2  12   5 8866.26 233.075  17
  -2  12   5 8857.34 243.547  11
  -2 -12   5 9254.67 226.654  16
   2  12  -5 9544.68 339.182   7
  -2  12   5 8774.80 232.767  18
  -2  12   5 9455.22 326.012   9
  -2 -12   4 496.357 43.0981  22
   2  12  -4 423.634 70.2711   7
  -2  12   4 458.199 44.4621  11
  -2 -12   4 512.911 43.4682  15
  -2  12   4 463.296 41.4269  18
  -2  12   4 467.912 41.3345  17
  -2  12   4 601.284 77.5606   9
  -2 -12   4 501.190 42.3025  14
  -2  12   4 522.248 35.3044  13
  -2 -12   3 610.272 46.5204  15
  -2 -12   3 560.564 44.8454  22
   2  12  -3 564.239 79.2571   7
  -2 -12   3 588.777 45.9924  14
  -2  12   3 513.626 43.5417  18
  -2  12   3 570.566 78.2343   9
  -2  12   3 606.180 46.0235  17
   2  12  -3 603.495 45.1424  17
  -2  12   3 581.836 48.5795  11
  -2 -12   2 441.376 40.5807  22
  -2 -12   2 456.662 40.7583  15
  -2  12   2 420.978 69.8381   9
  -2  12   2 518.420 45.9641  11
  -2 -12   2 414.719 38.9840  14
  -2  12   2 478.978 41.7267  18
  -2  12   2 473.102 41.1193  17
   2  12  -2 468.564 39.7742  17
   2  12  -2 491.577 73.5470   7
  -2 -12   1 1002.75 57.8552  15
  -2 -12   1 972.493 57.8077  22
   2  12  -1 920.071 97.3920   7
  -2 -12   1 1066.37 59.6559  14
  -2  12   1 1043.67 61.4717  18
  -2  12   1 993.719 104.465   9
  -2  12   1 927.132 62.1646  11
  -2  12   1 975.275 60.4989  17
   2  12  -1 1024.37 58.6271  17
   2  12   0 8380.95 325.498   7
  -2 -12   0 8069.98 216.498  22
   2  12   0 8396.20 216.822  11
  -2 -12   0 8334.72 217.011  14
  -2  12   0 8273.85 223.006  18
  -2 -12   0 8284.29 217.057  15
  -2  12   0 8144.11 199.698  10
  -2  12   0 8298.48 222.865  17
   2  12   0 8440.44 221.318  17
  -2  12   0 8556.05 322.707   8
  -2  12   0 8694.48 338.080   9
  -2 -12  -1 290.956 32.1398  15
   2  12   1 298.364 32.8690  11
  -2 -12  -1 351.425 34.5662  14
  -2  12  -1 290.220 34.5809  18
   2  12   1 273.629 33.4223  17
  -2  12  -1 306.593 35.8514  17
   2  12   1 272.602 58.6955   7
  -2  12  -1 237.563 55.6330   8
  -2  12  -1 313.542 29.3598  10
  -2  12  -2 2617.37 91.6376  10
  -2 -12  -2 2636.36 98.9324  15
   2  12   2 2819.17 107.237  17
  -2  12  -2 2431.45 165.870   8
  -2  12  -2 2437.61 175.692   9
   2  12   2 2626.57 102.563  11
  -2  12  -2 2509.50 106.334  11
  -2 -12  -2 2597.17 98.3139  14
  -2  12  -3 15464.5 504.612   9
  -2  12  -3 15379.7 346.309  10
   2  12   3 15169.9 363.340  17
  -2  12  -3 15445.8 494.206   8
  -2 -12  -3 15113.7 353.051  14
   2 -12   3 15183.5 343.988  21
  -2 -12  -3 15205.8 353.400  15
   2  12   3 15465.9 362.403  11
  -2  12  -3 16147.4 371.952  11
   2  12   4 4577.82 235.947   7
  -2 -12  -4 4135.23 133.768  15
  -2  12  -4 3828.32 224.456   9
  -2  12  -4 4144.99 229.441   8
  -2  12  -4 4481.34 148.685  11
   2  12   4 4100.37 141.253  11
  -2 -12  -4 4011.02 132.298  14
  -2  12  -4 4220.75 142.442  18
   2 -12   4 4035.52 128.992  21
   2  12   4 4466.77 146.660  17
  -2  12  -4 4184.14 131.947  10
   2  12   5 1755.77 88.1989  11
  -2 -12  -5 1955.87 83.9720  14
  -2  12  -5 1975.04 91.6277  18
   2  12   5 1672.42 146.110   7
   2 -12   5 1838.97 77.8894  29
  -2  12  -5 2119.09 163.737   8
   2 -12   5 1879.21 81.6128  21
  -2  12  -5 1987.82 161.052   9
   2  12   5 1948.05 91.2082  17
  -2  12  -5 1893.13 82.3222  10
  -2 -12  -5 1998.05 84.6282  15
   2  12   6 20195.7 455.898  11
  -2 -12  -6 19495.3 436.498  14
  -2  12  -6 19609.8 611.110   8
  -2 -12  -6 19239.9 436.302  15
   2  12   6 20353.8 455.844  17
   2 -12   6 19328.9 437.845  21
   2  12   6 20309.2 608.537   7
  -2  12  -6 19416.9 438.901  10
  -2  12  -6 20437.5 608.592   9
  -2 -12  -7 1049.12 60.1197  14
  -2  12  -7 1099.13 122.980   8
  -2 -12  -7 1118.37 61.7704  15
   2  12   7 1137.15 69.6022  17
  -2  12  -7 971.193 111.122   9
   2 -12   7 1106.45 63.4537  21
   2  12   7 1133.44 69.8122  11
   2  12   7 964.992 110.905   7
  -2 -12  -8 448.738 38.8530  14
  -2  12  -8 383.234 72.0618   9
  -2  12  -8 450.609 84.7501   8
  -2 -12  -8 429.309 37.8542  15
   2  12   8 376.745 43.9098  11
  -2  12  -8 413.331 40.7168  10
  -2 -12  -9 13266.0 310.981  14
  -2 -12  -9 13810.4 313.323  15
  -2  12  -9 13663.0 489.523   8
  -2  12  -9 13982.3 303.607  32
   2  12   9 13774.5 337.055  11
  -2  12  -9 13203.1 319.166  10
  -2 -12 -10 234.381 25.8878  15
  -2  12 -10 194.907 29.5801  10
  -2 -12 -10 207.037 24.5080  14
   2  12  10 224.350 34.1189  11
   2  12  10 161.519 30.4339  17
  -2  12 -11 101.308 22.9877  10
   2  12  11 103.674 24.9934  11
   2  12  11 64.5781 21.4544  17
   2  12  12 1266.16 63.3700  11
  -2  12 -12 1242.44 56.5015  10
   2  12  12 1308.12 61.1399  17
  -2  12 -13-16.1156 14.8884  10
   2  12  13 26.2173 15.8519  11
   2  12  13-2.61995 12.6382  17
   2  12  14 2756.46 77.1065  17
   2  12  14 2821.66 85.3499  11
  -2  12 -14 2804.27 74.5050  10
   2  13 -15 609.556 28.9650  10
  -2 -13  15 748.863 31.5941  12
  -2 -13  14 35.7202 13.8036  12
   2  13 -14 34.6483 14.5792  10
   2  13 -13 1018.25 48.1112  10
  -2 -13  13 1028.16 44.0917  21
  -2 -13  13 976.079 44.7525  12
  -2 -13  13 1039.41 48.8071  16
  -2 -13  12 831.951 47.9646  21
  -2 -13  12 881.441 48.7572  12
   2  13 -12 878.508 51.9543  10
  -2  13  12 846.073 46.7570  11
  -2 -13  12 847.362 50.0960  16
  -2 -13  11 220.895 30.4288  16
  -2 -13  11 215.169 28.4037  12
  -2  13  11 203.009 28.0496  11
  -2 -13  11 228.222 28.5810  21
  -2 -13  11 212.212 31.2116  29
  -2 -13  10 1172.38 66.2253  15
  -2 -13  10 984.980 62.0731  14
  -2 -13  10 1201.02 63.7019  16
  -2  13  10 1163.00 63.8768  11
  -2 -13  10 1132.20 61.6415  21
  -2 -13  10 1203.16 66.3954  29
  -2 -13  10 1160.41 62.4277  12
  -2 -13   9 2331.23 97.0089  29
  -2 -13   9 2248.12 95.8606  14
  -2  13   9 2296.72 84.2334  18
  -2  13   9 2233.80 82.9767  17
  -2 -13   9 2310.87 97.2592  15
  -2  13   9 2311.20 97.2224  11
  -2 -13   9 2283.10 91.5105  16
  -2 -13   8 544.845 48.2721  29
  -2  13   8 523.619 48.3004  11
  -2  13   8 590.622 42.9313  17
  -2 -13   8 619.918 49.3767  14
  -2 -13   8 486.975 45.1528  15
  -2  13   8 499.874 40.4647  18
  -2 -13   8 553.164 43.8145  16
  -2  13   7 12367.1 307.502  11
  -2  13   7 12234.9 291.822  17
  -2 -13   7 12230.8 300.651  14
  -2 -13   7 12250.6 301.568  15
  -2  13   7 11839.8 289.853  18
  -2 -13   7 11940.9 288.578  16
  -2 -13   6 4750.24 140.926  16
  -2 -13   6 4655.73 151.131  15
   2  13  -6 4854.22 224.327   7
  -2  13   6 4894.56 159.057  11
  -2  13   6 4608.27 145.693  17
  -2  13   6 4619.26 145.711  18
  -2 -13   6 4596.18 150.260  14
  -2  13   5 802.871 54.7729  18
  -2  13   5 796.700 54.2358  17
  -2 -13   5 924.201 51.3893  16
  -2  13   5 846.183 60.1996  11
  -2 -13   5 864.741 57.4950  22
  -2 -13   5 922.613 60.0056  14
  -2 -13   5 821.339 57.4474  15
  -2  13   5 959.437 94.6354   9
   2  13  -5 871.543 95.4236   7
   2  13  -4 3379.97 113.997  17
  -2  13   4 3011.58 114.029  17
  -2  13   4 3167.43 123.643  11
   2  13  -4 3064.06 181.469   7
   2  13  -4 3302.85 113.736  18
  -2  13   4 2965.93 114.212  18
  -2 -13   4 3095.34 115.827  14
  -2 -13   4 3067.20 115.546  15
  -2 -13   4 3067.67 115.147  22
  -2  13   4 3184.61 182.365   9
  -2  13   3 4799.72 154.918  17
   2  13  -3 5188.75 155.534  17
  -2 -13   3 4883.89 155.327  15
   2  13  -3 5204.85 155.161  18
  -2  13   3 4800.94 155.485  18
   2  13  -3 5164.38 241.774   7
  -2 -13   3 5008.90 156.609  14
  -2 -13   3 5034.65 156.905  22
  -2  13   3 4961.94 165.286  11
  -2  13   3 5357.68 246.092   9
  -2  13   2 75.8849 43.3969   9
  -2  13   2 16.8288 19.9991  18
   2  13  -2-6.75637 20.5227  17
  -2  13   2-4.78091 21.4504  17
  -2 -13   2 11.2613 20.5240  15
   2  13  -2 51.2421 35.7874   7
  -2 -13   2 4.49300 18.1718  14
  -2  13   2 5.49340 21.5662  11
  -2 -13   1 37068.0 774.464  15
  -2 -13   1 37262.4 777.111  22
  -2  13   1 37857.1 783.496  18
   2  13  -1 37588.8 928.852   7
  -2  13   1 37657.5 941.286   9
  -2 -13   1 37071.3 773.902  14
  -2  13   1 37629.4 782.931  17
   2  13  -1 38235.6 779.655  17
  -2  13   1 36592.5 789.833  11
   2  13   0 5797.09 175.386  17
  -2  13   0 5996.80 179.792  17
  -2 -13   0 5934.05 171.873  15
  -2  13   0 5878.11 178.561  18
   2  13   0 6073.72 273.070   7
  -2 -13   0 5742.57 171.976  22
  -2  13   0 6363.65 288.420   9
   2  13   0 5895.44 170.814  11
  -2 -13   0 5766.52 170.641  14
  -2  13   0 5871.25 153.430  10
  -2  13  -1 23578.9 522.046  18
  -2  13  -1 23887.8 523.241  17
   2  13   1 24208.2 521.479  17
  -2 -13  -1 23106.5 509.694  15
  -2 -13  -1 23428.4 512.167  22
  -2 -13  -1 23108.2 509.260  14
   2  13   1 23501.1 514.543  11
   2  13   1 24509.0 669.642   7
  -2  13  -1 22957.3 649.287   8
  -2  13  -1 23364.7 493.260  10
  -2 -13  -2 3147.81 113.088  15
   2  13   2 3213.39 120.156  17
  -2  13  -2 3302.55 105.927  10
  -2  13  -2 3237.41 191.661   8
   2  13   2 3015.27 191.079   7
  -2  13  -2 3086.09 122.421  11
   2  13   2 3103.43 116.477  11
  -2 -13  -2 3124.31 112.733  14
  -2  13  -2 3406.17 210.815   9
   2  13   3 5892.33 178.972  17
  -2  13  -3 5720.19 267.898   8
  -2 -13  -3 5546.77 164.759  15
  -2  13  -3 6397.74 300.252   9
  -2 -13  -3 5572.04 165.134  14
  -2  13  -3 5664.33 179.723  11
   2  13   3 5669.77 174.551  11
   2 -13   3 5795.63 161.164  21
  -2  13  -3 5847.77 161.830  10
   2  13   4 332.275 39.2160  17
  -2  13  -4 235.158 34.7319  18
  -2  13  -4 320.822 34.2767  10
   2  13   4 289.844 37.2600  11
  -2  13  -4 381.612 43.4085  11
   2 -13   4 302.138 34.1186  21
  -2 -13  -4 282.764 32.6228  14
  -2 -13  -4 295.850 33.7566  15
  -2  13  -4 252.080 63.4292   8
  -2  13  -4 282.455 70.2771   9
  -2 -13  -5 468.552 40.2681  14
   2  13   5 443.852 44.7171  11
   2  13   5 460.103 81.6436   7
  -2  13  -5 478.621 46.1008  18
   2 -13   5 416.413 38.7134  21
  -2  13  -5 411.475 39.4530  10
  -2 -13  -5 420.420 37.9946  15
  -2  13  -5 537.059 88.2060   9
  -2  13  -5 276.010 64.1533   8
   2 -13   5 444.511 37.9216  29
   2  13   5 518.968 46.9269  17
   2  13   6 97.3065 46.5359   7
  -2 -13  -6 13.9247 17.2885  14
  -2  13  -6-2.11988 19.3213  10
   2  13   6 69.7798 25.0077  11
  -2  13  -6 51.7991 38.7320   8
  -2  13  -6 26.7902 34.6972   9
   2 -13   6 109.831 25.2208  21
  -2 -13  -6 7.96879 17.0234  15
   2  13   6 18.4887 21.1604  17
  -2  13  -7 782.502 101.196   9
  -2  13  -7 617.002 92.2093   8
  -2 -13  -7 764.958 48.2612  15
   2  13   7 862.968 60.9580  11
   2  13   7 741.436 55.9113  17
   2 -13   7 787.141 53.6767  21
  -2 -13  -7 673.721 45.6453  14
   2  13   8 6324.75 185.280  11
  -2 -13  -8 5893.03 159.659  15
  -2 -13  -8 5757.23 158.530  14
   2  13   8 5702.58 176.856  17
   2  13   9 3581.80 127.319  11
  -2  13  -9 3394.71 115.582  10
  -2  13  -9 3488.96 103.242  32
  -2  13 -10 4490.91 134.754  10
   2  13  10 4601.79 145.653  11
   2  13  11 3.46749 16.2681  17
  -2  13 -11 4.71253 15.9530  10
   2  13  11-1.91783 17.3408  11
  -2  13 -12 917.938 44.9224  10
   2  13  12 892.138 49.8884  11
  -2  13 -12 901.493 44.1439  27
   2  13  12 934.531 47.3850  17
  -2  13 -13 291.526 22.3565  10
   2  13  13 305.133 23.2923  17
   2  13  13 290.755 26.0187  11
  -2  13 -13 314.591 23.4608  27
  -2  13 -14 559.505 24.2330  10
  -2  13 -14 788.329 29.7643  27
   2  13  14 641.502 25.8932  17
   2  13  14 797.105 34.2796  11
   2  14 -15 86.6948 9.78457  10
   2  14 -14 2.57926 10.4298  10
  -2 -14  14 3.63534 9.71692  12
  -2 -14  13 240.759 21.5875  12
   2  14 -13 227.556 23.3101  10
  -2 -14  12 137.258 21.7456  21
  -2 -14  12 173.061 23.9039  16
  -2  14  12 151.867 20.4208  11
  -2 -14  12 158.494 22.1002  12
   2  14 -12 172.315 24.8156  10
  -2 -14  11 83.2201 21.3932  21
   2  14 -11 99.0099 22.9327  10
  -2  14  11 57.1462 17.6445  11
  -2 -14  11 92.7968 20.3845  12
  -2 -14  11 76.0698 19.7706  16
  -2 -14  10 494.697 41.7985  29
  -2 -14  10 467.912 37.1987  12
  -2 -14  10 529.829 43.8663  15
  -2 -14  10 532.289 43.8576  14
  -2 -14  10 563.180 40.8777  16
  -2 -14  10 492.902 40.3400  21
  -2  14  10 460.740 39.9760  11
  -2 -14   9 1178.47 62.4815  21
  -2  14   9 1146.93 53.8821  17
  -2 -14   9 1252.13 62.2104  12
  -2  14   9 1239.80 67.0064  11
  -2 -14   9 1101.26 63.7102  29
  -2 -14   9 1127.39 64.3474  14
  -2  14   9 1065.15 52.3807  18
  -2 -14   9 1188.73 65.9267  15
  -2 -14   9 1175.02 59.8888  16
  -2 -14   8 6395.67 185.501  14
  -2  14   8 6507.52 189.376  11
  -2  14   8 6446.31 173.022  17
  -2  14   8 5960.62 170.143  18
  -2 -14   8 6802.83 189.598  15
  -2 -14   8 6660.67 176.447  16
  -2 -14   7 3164.39 115.213  14
  -2  14   7 2916.61 115.411  11
  -2  14   7 2982.51 105.609  18
  -2  14   7 2851.23 103.944  17
  -2 -14   7 2991.21 113.008  15
  -2 -14   7 2947.57 102.364  16
  -2 -14   6 77.8779 23.8340  14
  -2  14   6 54.1838 19.9127  18
  -2  14   6 30.1771 18.2692  17
  -2  14   6 23.9914 20.9430  11
  -2 -14   6 38.6515 19.6216  16
  -2 -14   6 47.3997 22.0935  15
  -2  14   5 2154.38 99.6464  11
  -2  14   5 2202.84 92.5145  17
  -2  14   5 2112.42 91.4305  18
  -2 -14   5 2114.72 93.3603  14
  -2 -14   5 2258.42 95.3136  15
   2  14  -5 2143.32 146.502   7
   2  14  -4 190.982 29.4225  18
  -2  14   4 160.601 30.4885  18
   2  14  -4 190.146 30.0521  17
  -2  14   4 147.928 29.2659  17
  -2 -14   4 160.000 30.0297  15
  -2  14   4 139.261 48.2472   9
  -2 -14   4 186.589 31.2239  22
   2  14  -4 176.354 49.5116   7
  -2 -14   4 201.467 32.4463  14
  -2  14   4 158.580 31.9833  11
  -2 -14   3 47742.8 981.692  15
  -2 -14   3 47615.1 983.831  22
  -2  14   3 47856.1 998.318  11
   2  14  -3 48489.8 1131.96   7
  -2  14   3 49460.4 1138.98   9
  -2  14   3 48189.4 985.639  18
   2  14  -3 48748.2 979.686  18
  -2  14   3 48080.1 984.483  17
   2  14  -3 48771.8 979.154  17
  -2 -14   3 48180.2 981.349  14
  -2 -14   2 77689.5 1534.00  15
  -2 -14   2 76689.1 1536.08  22
  -2  14   2 78945.6 1552.85  11
  -2  14   2 80036.5 1715.97   9
  -2  14   2 76271.1 1540.57  17
   2  14  -2 78801.7 1535.98  17
  -2  14   2 76194.2 1539.79  18
  -2 -14   2 78228.1 1534.10  14
   2  14  -2 78073.3 1698.62   7
  -2 -14   1 2853.06 108.817  15
  -2 -14   1 2873.82 110.776  22
   2  14  -1 2895.28 183.418   7
  -2  14   1 3076.33 195.940   9
  -2  14   1 2825.03 113.751  18
  -2  14   1 2842.34 113.431  17
   2  14  -1 2961.22 112.467  17
  -2 -14   1 2791.90 107.764  14
  -2  14   0 54538.6 1097.33  17
   2  14   0 53053.3 1092.02  17
  -2 -14   0 53533.7 1083.85  15
  -2 -14   0 52944.2 1086.04  22
   2  14   0 54115.0 1084.65  11
   2  14   0 55066.4 1259.41   7
  -2  14   0 53101.7 1274.72   9
  -2  14   0 54021.3 1096.24  18
  -2 -14   0 54041.5 1083.64  14
  -2  14   0 54147.3 1057.21  10
   2  14   1 10168.8 264.635  17
  -2 -14  -1 10251.0 256.343  15
   2  14   1 9916.30 257.540  11
  -2  14  -1 9675.53 269.170  11
   2  14   1 10336.0 383.889   7
  -2 -14  -1 10200.2 257.639  22
  -2  14  -1 10501.4 399.757   9
  -2 -14  -1 10021.7 254.704  14
  -2  14  -1 10189.2 266.964  18
  -2  14  -1 9957.18 237.445  10
   2  14   2 245.464 56.9051   9
   2  14   2 286.921 37.8625  17
  -2 -14  -2 267.931 33.6481  22
  -2 -14  -2 229.045 30.2634  15
  -2 -14  -2 260.333 31.1229  14
  -2  14  -2 272.477 37.8439  11
   2  14   2 325.621 68.3306   7
   2  14   2 235.594 32.8034  11
  -2  14  -2 218.848 27.7986  10
  -2  14  -3 83.6122 45.4298   9
  -2  14  -3 52.6764 34.8157   8
   2  14   3 137.467 50.0810   7
   2  14   3 41.5748 22.9742  17
  -2 -14  -3 47.4172 18.9597  14
   2 -14   3 43.7073 18.5298  21
  -2 -14  -3 57.8955 20.3803  15
   2  14   3 72.0866 24.1696  11
  -2  14  -3 62.1933 24.6633  11
  -2 -14  -3 23.4538 19.1637  22
  -2  14  -4 4440.11 148.814  18
  -2 -14  -4 4383.71 135.466  15
  -2  14  -4 4050.24 219.910   8
  -2  14  -4 4517.80 135.327  10
  -2 -14  -4 4360.80 135.215  14
  -2  14  -4 4058.51 241.018   9
   2  14   4 4342.53 148.683  17
  -2  14  -4 4451.42 151.436  11
   2  14   4 4346.90 147.644  11
  -2 -14  -4 4382.76 137.042  22
   2 -14   4 4161.36 132.747  21
  -2  14  -5 5550.37 172.570  18
  -2  14  -5 5593.15 159.803  10
  -2 -14  -5 5453.80 156.268  14
   2 -14   5 5678.39 161.621  21
  -2 -14  -5 5439.98 157.329  22
  -2  14  -5 5409.56 278.127   9
   2  14   5 5529.89 172.467  11
  -2 -14  -5 5273.73 155.102  15
   2  14   5 5614.42 174.411  17
  -2  14  -5 5319.58 256.939   8
  -2  14  -6 44.6769 37.5267   9
  -2  14  -6 149.057 47.4051   8
  -2 -14  -6 76.7378 20.3701  22
  -2 -14  -6 94.8153 22.0316  14
   2  14   6 114.506 48.4183   7
  -2 -14  -6 78.7155 20.3211  15
   2  14   6 85.4994 27.6084  11
   2  14   6 66.8297 26.6212  17
   2 -14   6 72.3827 22.4195  21
  -2  14  -6 86.6012 23.5229  10
  -2 -14  -7 852.310 47.2241  15
  -2 -14  -7 780.308 45.4488  22
   2  14   7 878.721 59.9211  11
   2  14   7 860.366 59.1889  17
  -2 -14  -7 818.961 46.6573  14
  -2  14  -7 756.266 50.3505  10
   2  14   8 3105.20 115.803  11
   2  14   8 2959.65 112.410  17
  -2  14  -9 8052.41 189.054  32
   2  14   9 8134.56 216.740  11
   2  14  10 21.1929 17.4277  11
  -2  14 -10 33.1266 17.6985  10
  -2  14 -11 1194.89 52.7690  10
   2  14  11 1160.13 57.0664  11
   2  14  11 1281.24 56.4689  17
  -2  14 -11 1163.20 49.4280  27
  -2  14 -12 300.644 23.7834  10
  -2  14 -12 292.541 22.0930  27
   2  14  12 282.013 26.4740  11
   2  14  12 283.841 24.1098  17
  -2  14 -13 967.678 34.6350  27
  -2  14 -13 991.424 36.1804  10
   2  14  13 950.468 36.1910  17
   2  14  13 1009.30 41.0153  11
   2  15 -14 635.832 26.2438  10
   2  15 -13 5.49407 11.1086  10
  -2 -15  13 6.52446 7.89968  12
  -2 -15  12 1178.19 38.9966  12
   2  15 -12 1125.66 45.4529  10
  -2 -15  12 1208.26 44.5942  21
  -2 -15  11 398.142 31.2458  21
  -2  15  11 376.192 29.7016  11
  -2 -15  11 358.454 29.3658  16
  -2 -15  11 361.954 27.0336  12
  -2 -15  10 1362.53 61.1129  21
  -2 -15  10 1353.33 58.3598  16
  -2  15  10 1263.77 60.7521  11
  -2 -15  10 1243.95 54.1216  12
  -2 -15   9 2979.16 91.6307  15
   2  15  -9 3376.55 92.3120  10
  -2 -15   9 3058.86 92.2832  14
  -2 -15   9 3178.75 80.2874  12
  -2 -15   9 3248.73 82.5089  16
  -2  15   9-1.27362 6.08626  17
  -2  15   9 3246.69 94.1589  11
  -2  15   9 5.09814 5.56470  18
  -2 -15   8 2852.89 93.7762  16
  -2  15   8 2551.79 90.2837  18
  -2 -15   8 2888.77 105.599  14
  -2 -15   8 2705.08 103.253  15
  -2  15   8 2696.49 92.2412  17
  -2  15   8 2858.10 107.022  11
  -2 -15   8 2659.79 93.0188  12
  -2 -15   7 607.389 47.1007  14
  -2  15   7 511.990 40.1007  18
  -2  15   7 559.518 47.5809  11
  -2 -15   7 492.662 36.8090  16
  -2 -15   7 599.986 47.1390  15
  -2  15   7 515.932 40.0366  17
  -2  15   6 7757.97 205.237  18
  -2  15   6 7717.76 204.858  17
  -2  15   6 7874.44 219.211  11
  -2 -15   6 7758.57 211.989  15
  -2 -15   6 7733.28 211.934  14
  -2  15   5 1617.99 77.2350  18
   2  15  -5 1713.34 73.2021  18
  -2  15   5 1572.94 75.8958  17
  -2  15   5 1743.92 86.8579  11
  -2 -15   5 1630.95 78.2314  14
  -2 -15   5 1552.87 77.7783  15
   2  15  -4 13515.4 431.674   7
  -2 -15   4 14146.1 332.610  15
  -2  15   4 14342.5 346.418  11
  -2  15   4 13901.0 437.015   9
  -2  15   4 13765.0 331.861  17
   2  15  -4 13679.0 322.576  17
  -2  15   4 13506.0 330.359  18
   2  15  -4 14053.2 324.948  18
  -2 -15   4 13982.3 332.136  14
  -2 -15   3 6866.42 194.167  14
  -2  15   3 6842.58 196.438  17
   2  15  -3 6836.27 191.062  17
   2  15  -3 7416.54 294.384   7
  -2  15   3 6751.19 287.522   9
  -2  15   3 6767.75 205.310  11
  -2 -15   3 7223.81 196.928  15
  -2  15   3 6766.48 196.658  18
   2  15  -3 6806.60 191.449  18
  -2 -15   3 6811.50 196.035  22
   2  15  -2 16877.8 502.325   7
  -2 -15   2 15941.5 373.395  22
  -2 -15   2 16034.7 370.180  15
  -2  15   2 15645.1 375.283  17
   2  15  -2 15855.1 370.761  17
  -2  15   2 15816.6 503.524   9
  -2 -15   2 16332.8 370.777  14
   2  15  -2 15834.8 371.378  18
  -2  15   2 15835.8 376.649  18
  -2  15   1 312.158 37.5004  18
  -2 -15   1 303.776 36.2337  14
  -2  15   1 267.347 36.9252  17
   2  15  -1 285.197 36.2384  17
   2  15  -1 212.106 55.9543   7
  -2 -15   1 299.920 37.0531  22
  -2 -15   1 269.800 34.5730  15
   2  15  -1 249.771 31.1606  11
  -2  15   1 307.046 66.6695   9
  -2  15   0 8976.88 364.838   9
  -2 -15   0 8979.48 230.729  14
  -2  15   0 8750.18 241.020  17
   2  15   0 8886.35 238.437  17
   2  15   0 9455.53 355.853   7
  -2 -15   0 8760.45 233.206  22
  -2 -15   0 8943.75 231.108  15
   2  15   0 8716.52 229.110  11
  -2  15   0 8847.12 241.619  18
   2  15   0 9008.67 351.930   9
   2  15   1 30647.1 792.378   7
  -2  15  -1 29761.4 806.241   9
  -2 -15  -1 28987.3 612.478  14
   2  15   1 29059.7 626.870  17
  -2  15  -1 28352.8 626.143  18
  -2  15  -1 28651.8 592.917  10
  -2 -15  -1 28984.0 612.759  15
   2  15   1 29140.1 618.876  11
  -2  15  -1 29250.0 634.895  11
   2  15   1 30382.5 769.295   9
  -2 -15  -1 29150.2 617.433  22
   2  15   2 14404.9 475.371   7
  -2 -15  -2 13675.1 322.141  22
   2  15   2 13516.6 332.156  17
   2  15   2 13648.0 327.153  11
  -2  15  -2 13617.7 337.928  11
  -2 -15  -2 13771.6 318.497  15
  -2 -15  -2 13487.9 317.276  14
  -2  15  -2 13334.8 305.198  10
  -2 -15  -3 822.875 50.9933  14
   2  15   3 814.967 58.1233  17
   2  15   3 1021.23 114.179   7
  -2 -15  -3 809.737 52.5580  22
  -2  15  -3 914.206 60.4838  11
   2  15   3 844.589 57.0233  11
  -2 -15  -3 881.422 52.5669  15
  -2  15  -3 832.380 49.1132  10
  -2  15  -3 908.414 112.135   9
  -2 -15  -4 636.029 43.5413  14
   2  15   4 641.311 51.8640  17
  -2  15  -4 626.978 50.9966  18
   2  15   4 710.736 96.5293   7
  -2 -15  -4 709.980 47.1132  22
   2 -15   4 652.797 45.0541  21
  -2  15  -4 643.106 43.6166  10
  -2  15  -4 569.617 90.0815   9
  -2 -15  -4 694.311 45.4641  15
   2  15   4 674.182 51.5334  11
  -2 -15  -5 9181.95 231.683  22
   2 -15   5 9703.43 236.211  21
   2  15   5 9580.64 250.563  11
   2  15   5 9904.36 254.341  17
  -2  15  -5 9540.93 235.188  10
  -2 -15  -5 9394.97 229.890  15
  -2 -15  -5 9542.03 230.510  14
   2  15   6 11558.7 290.828  17
  -2 -15  -6 11884.4 267.223  22
   2  15   6 12085.3 291.935  11
  -2  15  -6 11765.0 258.626  27
  -2 -15  -6 11038.4 263.261  15
  -2 -15  -6 11146.8 263.655  14
  -2  15  -6 12042.2 276.341  10
  -2  15  -7 11791.9 267.974  27
   2  15   7 12605.1 300.322  11
  -2  15  -7 12280.2 284.103  10
   2  15   7 12158.7 297.085  17
  -2  15  -8 814.976 41.8615  27
  -2  15  -8 863.497 44.2577  32
   2  15   8 856.632 54.9953  11
  -2  15  -8 881.384 49.1785  10
   2  15   8 934.064 56.7647  17
  -2  15  -9 134.306 17.2558  32
   2  15   9 181.426 27.6289  11
  -2  15  -9 121.464 17.5251  27
   2  15  10 434.419 34.7011  11
  -2  15 -10 428.035 32.0852  10
  -2  15 -10 422.041 26.4818  27
  -2  15 -11 126.568 17.6652  10
   2  15  11 125.938 19.9826  11
  -2  15 -11 145.597 15.1026  27
   2  15  11 152.454 19.3567  17
  -2  15 -12 64.2180 9.59351  27
  -2  15 -12 73.6595 12.9905  10
   2  15  12 87.3140 14.6600  11
   2  15  12 83.4281 13.3611  17
   2  16 -13 8.19733 7.71563  10
  -2  16  12 7.14139 2.14470  11
  -2  16  11 297.908 23.1367  11
  -2 -16  11 293.905 25.6715  21
  -2  16  10 211.938 23.4809  11
  -2 -16  10 197.458 18.4019  12
   2  16 -10 170.292 22.5479  10
  -2 -16   9 206.862 19.9165  12
  -2  16   9 229.845 26.7324  11
  -2 -16   9 191.200 20.5077  16
  -2  16   9 3.84248 2.16002  17
   2  16  -9 194.854 25.1593  10
  -2  16   9 4.75096 2.38768  18
  -2  16   8 616.425 37.3032  17
  -2 -16   8 730.326 38.3430  16
  -2 -16   8 674.506 46.7203  14
  -2  16   8 791.272 49.1796  11
  -2 -16   8 721.672 45.8216  21
  -2  16   8 713.713 39.4687  18
   2  16  -8 684.409 43.3323  10
  -2 -16   8 781.687 49.5128  15
   2  16  -7 1740.50 71.1273  10
  -2  16   7 1715.81 78.5930  11
  -2 -16   7 1673.57 75.4548  15
  -2  16   7 1579.80 66.8940  18
  -2 -16   7 1696.72 75.7329  14
  -2  16   7 1572.53 66.7688  17
   2  16  -6 7127.21 178.091  10
  -2  16   6 6597.86 190.234  11
  -2 -16   6 6591.25 187.036  29
  -2 -16   6 6588.16 184.063  14
  -2  16   6 6673.98 178.791  17
  -2  16   6 6721.91 179.307  18
  -2 -16   6 6505.94 183.509  15
  -2  16   5 1403.38 75.5352  11
  -2  16   5 1367.78 67.4312  18
   2  16  -5 1318.28 60.5981  18
  -2 -16   5 1516.58 72.1390  14
  -2  16   5 1467.90 69.3760  17
   2  16  -5 1456.84 63.6922  10
  -2 -16   5 1362.93 68.9208  15
  -2  16   4 3798.26 135.682  11
  -2  16   4 3805.05 127.943  18
   2  16  -4 3841.78 121.223  18
  -2 -16   4 3892.91 128.110  14
   2  16  -4 3916.25 121.847  17
  -2  16   4 3823.32 128.096  17
   2  16  -4 3951.25 116.305  10
  -2 -16   4 3756.45 126.563  15
  -2  16   3 2130.08 97.6565  11
   2  16  -3 2073.06 85.8657  18
  -2  16   3 2042.85 89.8830  18
  -2 -16   3 2186.22 89.3063  14
  -2  16   3 2194.34 92.4052  17
   2  16  -3 2111.80 85.8416  17
   2  16  -3 2197.25 77.0713  10
  -2 -16   3 2200.93 89.6904  15
   2  16  -2 1507.03 73.6392  18
  -2  16   2 1407.63 75.0438  18
  -2  16   2 1541.11 77.7089  17
   2  16  -2 1497.79 72.6768  17
  -2 -16   2 1727.93 79.2859  22
  -2 -16   2 1625.19 74.7377  14
  -2 -16   2 1510.29 72.7849  15
   2  16  -1 1136.21 111.028   7
   2  16  -1 1042.70 56.0320  11
   2  16  -1 1154.94 65.1073  18
  -2  16   1 1039.63 64.1888  18
  -2  16   1 1118.82 66.0536  17
   2  16  -1 1103.50 62.9651  17
  -2 -16   1 1020.60 61.0027  22
  -2 -16   1 1136.55 60.8444  14
  -2 -16   1 1078.83 59.9187  15
  -2 -16   0 869.477 53.7852  15
   2  16   0 1003.37 61.3462  17
  -2  16   0 917.844 63.6482  11
   2  16   0 977.340 56.0162  11
   2  16   0 1177.03 115.392   7
  -2  16   0 889.554 59.6413  18
  -2 -16   0 855.514 56.0512  22
  -2  16   0 942.330 109.833   9
  -2 -16   0 1022.05 56.8823  14
  -2 -16  -1 36416.5 740.283  22
   2  16   1 35786.1 738.853  11
  -2  16  -1 35706.3 755.518  11
  -2 -16  -1 35137.3 732.165  15
   2  16   1 37644.1 915.741   7
   2  16   1 35971.6 749.325  17
  -2  16  -1 35790.2 712.096  10
  -2 -16  -1 35181.8 732.384  14
  -2 -16  -2 5797.10 162.748  22
  -2 -16  -2 5665.71 157.888  15
  -2  16  -2 5533.75 147.324  10
   2  16   2 5745.55 173.369  17
  -2 -16  -2 5541.89 157.190  14
   2  16   2 5803.42 167.338  11
  -2  16  -2 5809.42 176.132  11
   2  16   3 4522.13 142.300  11
  -2  16  -3 4481.41 146.374  11
  -2  16  -3 4363.94 125.296  10
  -2  16  -3 4390.63 144.513  18
  -2 -16  -3 4403.73 129.466  15
   2  16   3 4638.68 147.678  17
  -2 -16  -3 4303.69 128.818  14
  -2 -16  -3 4412.92 133.472  22
   2  16   4 127.507 26.6367  11
  -2  16  -4 112.571 28.0813  18
  -2 -16  -4 98.0231 19.5459  15
   2  16   4 119.335 28.0968  17
  -2 -16  -4 95.0259 19.7098  14
  -2  16  -4 112.262 21.6739  10
  -2 -16  -4 137.766 23.9993  22
   2  16   5 4032.93 136.587  17
   2  16   5 4172.53 135.393  11
  -2 -16  -5 4191.56 119.444  22
  -2  16  -5 4167.53 122.813  10
   2  16   6 985.137 58.2151  17
   2  16   6 898.363 56.2318  11
  -2 -16  -6 847.947 42.4241  22
  -2  16  -6 939.432 49.5929  10
  -2  16  -7 282.843 28.0529  10
   2  16   7 249.016 31.1219  11
   2  16   7 283.022 31.8412  17
   2  16   8 834.764 47.3311  11
  -2  16  -8 861.757 41.9180  10
  -2  16  -8 814.929 35.6336  32
   2  16   8 816.265 45.8681  17
  -2  16  -9 2.07330 1.34305  27
  -2  16  -9-7.23580 13.4572  10
   2  16  10 1223.08 46.2555  11
  -2  16 -10 3.12792 1.43434  27
  -2  16 -11 9.99480 9.68157  10
   2  16  11 10.6812 9.62324  17
   2  16  11 17.9492 10.6544  11
  -2 -17  11 498.450 26.0798  21
   2  17 -11 496.593 23.9388  10
   2  17 -10 13.7260 11.6907  10
  -2  17  10 10.7272 10.7184  11
   2  17  -9 50.3010 15.0973  10
  -2  17   9 61.4759 16.1030  11
   2  17  -8 1092.39 44.7663  10
  -2 -17   8 1004.80 46.7917  21
  -2  17   8 1053.79 49.4009  11
  -2  17   7 1161.58 49.9812  18
  -2  17   7 1068.18 48.8610  17
  -2  17   7 1038.29 55.9244  11
   2  17  -7 1060.26 50.3576  10
  -2 -17   7 1083.10 55.1840  15
  -2 -17   7 1100.92 55.0692  21
  -2 -17   7 1169.26 57.1267  14
  -2 -17   7 1130.26 58.0979  29
  -2 -17   6 217.565 29.1516  29
  -2 -17   6 122.069 23.4149  15
   2  17  -6 167.304 21.9801  10
  -2  17   6 182.526 27.3283  11
  -2  17   6 137.108 21.4453  17
  -2 -17   6 162.935 25.4074  14
  -2  17   6 171.106 22.7381  18
  -2 -17   5 1055.75 58.5040  29
  -2 -17   5 938.223 52.3581  14
  -2  17   5 857.970 50.0879  17
   2  17  -5 916.496 45.3617  10
  -2  17   5 981.850 57.4093  11
  -2 -17   5 938.070 52.3882  15
  -2  17   5 978.813 52.2754  18
  -2 -17   4 2394.07 87.3816  14
  -2  17   4 2225.82 86.8459  17
   2  17  -4 2131.80 72.6652  10
  -2  17   4 2134.70 91.3204  11
   2  17  -4 2120.45 78.2737  18
  -2  17   4 2158.88 85.5043  18
  -2 -17   4 2284.95 85.7965  15
  -2  17   3 5275.17 154.505  18
   2  17  -3 5298.80 148.087  18
  -2 -17   3 5264.23 150.375  15
  -2 -17   3 5324.58 150.962  14
  -2  17   3 5419.39 156.264  17
   2  17  -3 5269.92 147.904  17
   2  17  -2 6311.09 174.000  18
  -2  17   2 6058.32 176.624  18
  -2 -17   2 6482.52 173.103  15
  -2 -17   2 6632.18 173.696  14
   2  17  -2 6645.10 175.960  17
   2  17  -1 737.457 48.4966  17
  -2 -17   1 732.318 48.2397  22
  -2  17   1 712.157 50.2416  18
   2  17  -1 753.642 49.1086  18
  -2 -17   1 804.858 48.0132  14
  -2 -17   1 769.490 47.1167  15
   2  17   0 420.814 38.6186  18
  -2  17   0 429.065 40.8118  18
   2  17   0 403.220 37.7507  17
  -2  17   0 350.949 39.0961  11
   2  17   0 377.259 32.5969  11
  -2 -17   0 465.261 38.3862  22
  -2 -17   0 376.423 32.8247  14
  -2 -17   0 373.747 32.8794  15
   2  17   1 930.349 56.6472  18
  -2  17  -1 1036.68 61.1892  11
   2  17   1 835.884 49.7049  11
   2  17   1 962.207 57.4929  17
  -2 -17  -1 929.246 49.2654  14
  -2 -17  -1 947.966 53.0135  22
  -2 -17  -1 957.892 50.2937  15
  -2  17  -2 4541.29 116.581  11
   2  17   2 4307.15 102.653  11
  -2 -17  -2 4392.63 93.3278  14
   2  17   2 4479.11 113.462  17
  -2 -17  -2 4300.29 92.5225  15
  -2 -17  -2 4577.43 101.371  22
  -2  17  -3 175.835 29.4744  18
  -2 -17  -3 206.593 23.1833  15
  -2 -17  -3 192.957 22.1221  14
   2  17   3 244.293 29.8654  11
  -2 -17  -3 235.151 27.0736  22
   2  17   3 285.828 34.5652  17
  -2  17  -3 235.085 23.4288  10
   2  17   4 1679.07 73.6681  11
  -2  17  -4 1736.37 63.7427  10
  -2 -17  -4 1684.85 64.8293  22
   2  17   4 1803.44 78.8283  17
  -2  17  -5 1.28145 13.3277  10
  -2 -17  -5 1.09825 11.6850  22
   2  17   5 15.5562 17.7169  17
   2  17   5-3.62248 17.2364  11
   2  17   6 2167.86 84.0398  17
   2  17   6 2081.58 80.5420  11
  -2  17  -6 2090.24 71.4841  10
   2  17   7 38.4688 17.5285  11
  -2  17  -7 40.0265 13.4742  32
  -2  17  -7 35.9422 14.6131  10
   2  17   7 36.4880 17.2645  17
   2  17   8 3.97387 13.9367  11
   2  17   8 4.02345 13.1993  17
  -2  17  -8 4.57541 9.33055  32
  -2  17  -8 20.7400 12.6343  10
   2  17   9 286.217 24.1293  11
  -2  17  -9 271.089 20.9629  10
   2  17  10 652.975 30.0313  11
  -2  17 -10 592.420 26.8852  10
  -2  18  10 763.453 28.1419  11
   2  18 -10 1047.59 33.0921  10
  -2  18   9 2821.34 80.1010  11
   2  18  -9 3063.11 77.9496  10
  -2 -18   9 3012.02 84.2702  21
  -2 -18   8 20.5296 14.6401  21
  -2  18   8 24.3382 13.1914  11
  -2  18   8 0.49755 0.55814  18
  -2 -18   8 16.9148 15.0887  29
   2  18  -8 33.7768 11.4036  10
   2  18  -7 1724.25 46.6604  10
  -2 -18   7 1841.80 57.7705  21
  -2 -18   7 1836.50 59.8556  29
  -2  18   7 1833.15 59.5291  11
  -2 -18   6 2387.22 82.1247  29
  -2 -18   6 2422.96 78.3018  15
  -2 -18   6 2319.09 78.1231  21
  -2 -18   6 2317.44 77.2500  14
  -2  18   6 2323.95 82.1164  11
  -2  18   6 2335.88 72.6153  18
  -2 -18   5 1113.07 47.3005  15
  -2 -18   5 1066.30 51.0099  29
  -2 -18   5 1125.62 47.5764  14
   2  18  -5-0.86344 1.93908  10
  -2  18   5 1185.79 54.0909  11
  -2  18   5 0.81118 2.57491  32
  -2  18   5 1058.58 45.5856  18
  -2 -18   4 275.729 27.3135  14
  -2 -18   4 269.368 30.9698  29
   2  18  -4 271.635 23.6127  18
  -2  18   4 269.712 27.1117  18
  -2 -18   4 272.850 27.2172  15
  -2  18   4 225.627 28.4185  11
  -2  18   3 8.13784 16.3268  18
   2  18  -3 12.0697 12.7628  18
  -2 -18   3 5.73299 15.5017  15
  -2 -18   3 2.86943 13.8421  14
   2  18  -2 3922.86 114.502  17
  -2  18   2 3728.17 117.788  18
   2  18  -2 3721.74 112.842  18
  -2 -18   2 3856.09 112.057  15
  -2 -18   2 4011.48 113.457  14
  -2 -18   1 243.853 25.7024  14
  -2 -18   1 200.219 23.8612  15
   2  18  -1 222.764 26.5466  17
   2  18  -1 228.164 26.9182  18
  -2  18   1 219.950 28.2827  18
  -2  18   1 176.752 28.6357  11
  -2 -18   0 121.940 19.3514  14
  -2 -18   0 80.8773 17.0783  15
   2  18   0 116.101 21.4908  18
   2  18   0 112.280 21.8349  17
  -2  18   0 111.751 22.8581  18
  -2  18   0 64.8039 22.3221  11
   2  18   1 28.0657 18.0478  18
   2  18   1 57.6720 19.9077  17
  -2 -18  -1 44.5507 13.8133  15
   2  18   1 40.7756 15.2644  11
  -2  18  -1 43.8310 20.1786  11
  -2 -18  -1 43.3365 14.1702  14
   2  18   2 768.799 47.2544  18
   2  18   2 740.150 42.1171  11
   2  18   2 796.787 47.8026  17
  -2  18  -3 3.88004 1.94878  10
   2  18   3 42.2953 16.6810  11
   2  18   3 57.2928 18.4721  18
   2  18   3 76.4300 20.8003  17
   2  18   4 108.362 21.7237  17
   2  18   4 106.169 19.1741  11
   2  18   5 2149.02 77.7898  17
   2  18   5 2031.07 72.6493  11
  -2  18  -5 1905.66 61.3257  10
  -2  18  -6 23.2590 10.7615  10
  -2  18  -6 8.04820 11.8899  32
   2  18   6 9.88931 13.0816  11
   2  18   6 12.4737 13.8181  17
  -2  18  -7 19.4575 10.1816  10
  -2  18  -7 8.26361 10.0067  32
   2  18   7 6.35197 11.9931  11
   2  18   7 10.5814 12.0868  17
   2  18   8 14.2028 10.4830  11
  -2  18  -8 20.2164 8.72419  10
   2  18   8 27.8913 10.9922  18
   2  18   8 22.4270 10.8982  17
   2  18   9 369.960 18.5716  11
  -2  18  -9 259.659 15.0088  10
  -2 -19   9 12.5884 7.65070  21
  -2  19   8 139.615 14.4925  11
  -2 -19   8 159.744 15.9854  21
  -2 -19   7 1274.54 48.6821  29
  -2  19   7 1262.51 47.2947  11
  -2 -19   7 1290.70 47.3355  21
  -2 -19   6 70.9247 16.5340  29
  -2  19   6 34.9817 8.85147  18
  -2 -19   6 51.3712 14.9612  21
  -2  19   6 59.3732 14.8495  11
  -2 -19   5 722.529 36.9699  21
  -2  19   5 680.749 38.4115  11
  -2 -19   5 644.034 37.8907  29
  -2  19   5 691.213 33.2618  18
  -2  19   4 242.309 21.8744  18
  -2 -19   4 233.523 20.3023  14
  -2 -19   4 234.150 20.3309  15
  -2 -19   4 255.353 25.7558  29
  -2 -19   4 274.495 24.0250  21
   2  19  -3 941.268 39.4202  18
  -2  19   3 955.263 45.4736  18
  -2 -19   3 1067.73 50.6845  29
  -2 -19   3 1013.01 42.4353  14
  -2 -19   3 980.993 41.9165  15
  -2 -19   2 1477.96 50.9078  15
  -2 -19   2 1421.26 50.2856  14
  -2  19   2 1267.14 55.4007  18
   2  19  -2 1336.11 52.0346  18
  -2  19   1 309.783 29.7660  11
  -2  19   1 313.083 28.2778  18
   2  19  -1 286.849 25.0802  18
   2  19  -1 303.747 25.6355  17
   2  19   0 2.59344 12.6795  18
  -2  19   0 22.5549 15.1652  18
  -2  19   0 6.11993 16.5485  11
   2  19   0 11.6857 13.5836  17
   2  19   1 54.9632 16.0830  18
   2  19   1 50.8275 15.6208  17
   2  19   2 269.654 20.3999  11
   2  19   2 255.348 25.4570  18
   2  19   2 241.264 25.0330  17
   2  19   3 5683.62 140.834  18
   2  19   3 5712.31 141.065  17
   2  19   4 1194.98 44.9109  11
   2  19   4 1286.59 53.0327  18
   2  19   4 1323.89 53.7085  17
   2  19   5 278.915 24.2247  17
   2  19   5 294.186 24.7378  18
   2  19   5 270.448 20.0981  11
  -2  19  -5 307.965 22.0324  32
   2  19   6 221.271 19.4882  17
   2  19   6 185.124 18.8270  18
   2  19   6 174.207 14.8739  11
  -2  19  -6 187.437 15.0026  32
   2  19   7 559.289 26.8020  17
   2  19   7 563.357 26.7877  18
  -2 -20   6 1568.42 47.4832  29
  -2 -20   6 1482.78 44.8151  21
  -2 -20   5 199.795 18.0237  29
  -2  20   5 224.838 18.3917  11
  -2 -20   5 189.613 16.7315  21
  -2 -20   4 869.722 34.1078  21
  -2  20   4 798.908 31.5558  18
  -2 -20   4 800.005 36.1927  29
  -2 -20   3 279.948 19.8484  21
  -2  20   3 255.324 19.0085  18
  -2 -20   3 266.143 21.7479  29
  -2 -20   2 179.408 16.4415  21
  -2  20   2 155.909 14.9754  32
  -2  20   2 185.760 18.7928  18
   2  20  -2 112.985 12.1476  18
  -2 -20   2 165.243 18.8829  29
  -2 -20   1 605.403 27.5393  21
  -2  20   1 661.146 30.1158  32
   2  20  -1 569.465 27.3192  18
  -2  20   1 664.242 33.0690  18
  -2 -20   1 663.972 34.1101  29
  -2 -20   0 193.017 15.1248  21
  -2 -20   0 222.494 20.5950  29
   2  20   0 202.540 17.7434  18
  -2  20   0 180.179 17.3674  32
   2  20   1 1259.18 45.6371  17
   2  20   1 1217.58 45.1351  18
   2  20   2 530.608 28.2830  17
   2  20   2 538.018 28.3768  18
  -2  20  -2 503.040 27.4705  32
   2  20   3 885.069 36.9991  17
   2  20   3 945.314 37.8563  18
  -2  20  -3 936.945 36.1107  32
   2  20   4 4402.02 105.398  17
   2  20   4 4350.48 105.173  18
  -2  20  -4 4366.52 102.358  32
   2  20   5 2930.75 73.7784  17
   2  20   5 2957.27 73.5856  18
  -2  20  -5 2904.51 69.3522  32
  -2 -21   2 136.104 11.7423  29
  -2 -21   1 48.6396 8.52855  29
  -2  21   0 254.625 13.8968  32
  -2 -21   0 246.611 15.0159  29
  -3   0  19 2612.93 77.4476  19
  -3   0  19 3054.05 83.7678   5
  -3   0  18 15.8875 16.1304  19
  -3   0  18 8.88377 15.4002   5
  -3   0  18 1.93027 19.8416   4
  -3   0  17 5189.94 130.682   4
  -3   0  17-3.77291 6.61727  31
  -3   0  17 7325.38 136.704   5
  -3   0  17 6703.37 124.873  19
  -3   0  16 4.10989 14.3311  12
  -3   0  16-10.9577 24.7698   4
  -3   0  16 20.0315 20.9545  19
  -3   0  16 2.18071 21.8751   5
  -3   0  16 6.49071 15.7606  31
  -3   0  15 9300.00 259.492   4
  -3   0  15 9352.56 232.901  31
  -3   0  15 9655.52 249.966   5
  -3   0  15 9142.63 235.510  26
  -3   0  15 9635.16 245.020  19
  -3   0  15 9447.92 227.206  12
  -3   0  15 9677.23 446.173   1
  -3   0  14-17.8548 18.9968  12
  -3   0  14 18.8110 21.9053  19
  -3   0  14 6.58514 21.1769  26
  -3   0  14-12.3693 46.0088   1
  -3   0  14 29.3957 25.1073   4
  -3   0  14 2.54619 24.2303   5
  -3   0  14 12.2051 24.1780  23
  -3   0  14 2.02803 17.3217  31
  -3   0  13 15933.7 357.660  12
  -3   0  13 16149.4 376.712  23
  -3   0  13 15830.7 377.312   5
  -3   0  13 15810.9 385.170   4
  -3   0  13 16180.0 374.401  19
  -3   0  13 16322.8 371.694  26
  -3   0  13 15857.3 348.075  16
  -3   0  13 15609.6 598.429   1
  -3   0  13 15241.4 366.958  13
  -3   0  13 15721.4 363.034  31
  -3   0  12 29.5832 24.4197   5
  -3   0  12 26.1007 24.2453  23
  -3   0  12 11.3902 19.7915  19
  -3   0  12 2.25628 19.4385  26
  -3   0  12 9.68877 15.4757  16
  -3   0  12 49.0401 24.6356   4
  -3   0  12 3.64938 15.7211  12
  -3   0  12 45.1090 50.5908   1
  -3   0  11 2697.32 108.602   5
  -3   0  11 3139.22 112.511  23
  -3   0  11 2918.43 107.977  26
  -3   0  11 2901.31 96.3894  16
  -3   0  11 2935.22 108.668  19
  -3   0  11 2779.49 193.741   2
  -3   0  11 2980.19 229.297   1
  -3   0  11 3063.71 116.891   4
  -3   0  11 2870.04 99.4140  12
  -3   0  10 43.7483 20.1969  30
  -3   0  10 30.5873 19.8071  26
  -3   0  10 14.0071 21.5917   4
  -3   0  10 39.0365 19.9443  19
  -3   0  10-4.56759 14.8882  16
  -3   0  10 4.22704 19.1120   5
  -3   0  10 14.5042 20.2601  23
  -3   0  10-40.3973 40.5236   2
  -3   0  10 28.9908 41.9753   1
  -3   0   9 14372.1 336.894  13
  -3   0   9 15633.8 342.633  30
  -3   0   9 14815.5 477.306   2
  -3   0   9 15150.7 348.882   4
  -3   0   9 15498.6 345.127   5
  -3   0   9 15019.7 517.304   1
  -3   0   8-15.9336 39.9578   1
  -3   0   8 7.61505 17.3456   4
  -3   0   8 6.53874 27.4385   2
  -3   0   7 1133.71 114.151   1
  -3   0   7 1310.05 61.1863   4
  -3   0   6-3.14429 14.5397   4
  -3   0   6-5.27258 25.0878   2
  -3   0   6-6.90099 33.7358   1
  -3   0   5 1212.21 93.6168   2
  -3   0   5 1219.28 54.0309   4
  -3   0   4-9.18685 20.6062   2
  -3   0   4 5.37730 13.0568   4
  -3   0   3 90016.2 1764.11   2
  -3   0   3 85100.1 1658.31   4
  -3   0   2 18.5622 21.6352   9
  -3   0   2 4.44430 25.9000   2
  -3   0   1 33500.6 707.596   8
  -3   0   1 33188.8 742.118   9
  -3   0   1 32943.2 773.793   2
  -3   0   0 6.40044 17.2134   4
  -3   0   0 10.0036 27.4817   2
  -3   0   0 5.78787 16.5501   8
  -3   0   0 18.0361 20.2283   9
  -3   0  -1 3553.92 174.652   2
  -3   0  -1 3517.80 142.732   8
  -3   0  -1 3332.06 141.474   9
  -3   0  -2-3.49942 17.1072   9
  -3   0  -2-3.89326 22.6881   8
   3   0   3 6289.63 185.834   7
  -3   0  -3 6781.65 213.584   9
   3   0   4 35.5726 16.6021   7
   3   0   4 11.9933 14.6522   3
  -3   0  -4 50.5112 23.2860   9
  -3   0  -5 107038. 2060.12   9
   3   0   5 102537. 1995.88   3
   3   0   6 16.7409 15.1738   3
   3   0   7 3860.68 200.630   1
   3   0   7 3645.26 112.687   3
  -3   0  -7 3550.08 111.798  27
   3   0   7 3610.08 121.611  12
   3   0   7 3612.26 122.145  20
   3   0   8 11.6352 18.8194  20
   3   0   8 7.19667 17.0021   3
   3   0   8 37.4446 38.4884   1
   3   0   8-6.86215 19.0249  12
  -3   0  -8-7.04012 13.8172  27
   3   0   9 1981.52 153.280   1
   3   0   9 1784.44 87.0203  20
  -3   0  -9 1782.31 75.9920  27
   3   0   9 1884.94 78.7215   3
   3   0   9 1852.43 86.9236  12
   3   0  10 20.8863 24.8467  12
  -3   0 -10 11.2103 15.1129  27
   3   0  10 10.6310 23.2817  20
   3   0  10 42.9501 40.8736   1
   3   0  10 16.2126 17.3116   3
   3   0  11 10134.3 271.949  12
   3   0  11 10569.5 257.992   3
   3   0  11 10501.0 275.866  20
   3   0  11 10885.5 404.853   1
  -3   0 -11 10143.8 249.796  27
   3   0  12 15.8855 25.7150  12
  -3   0 -12 6.72771 14.7327  27
   3   0  12-5.34330 23.5929  20
   3   0  12 2.03307 17.5141   3
   3   0  12 17.8231 31.6050   1
   3   0  13 1502.84 69.5327   3
   3   0  13 1505.53 78.5576  20
   3   0  13 1488.17 77.6799  12
  -3   0 -13 1456.11 60.7112  27
   3   0  14 6.58882 19.2382  12
   3   0  14-17.1344 22.9144   4
   3   0  14-8.50999 15.7410   3
   3   0  14-8.76755 20.2715  20
   3   0  15 7574.97 180.492  12
   3   0  15 7206.98 168.087   3
   3   0  15 7420.07 179.335  20
   3   0  16 6.85188 11.6684   3
   3   0  16-1.33070 14.2368  20
   3   0  16 8.14708 15.9718  12
  -3   0 -17 132.623 19.3800   6
  -3  -1  19 1831.98 59.7694   5
  -3   1  19 1744.17 56.5653  19
  -3  -1  18 1137.47 46.2608  19
  -3  -1  18 1171.29 50.2526   5
  -3   1  18 1077.89 46.1357  19
  -3  -1  17 3335.14 92.1899   5
  -3   1  17 3251.10 87.8429  19
  -3  -1  17 3261.49 86.9120  19
  -3  -1  17 2521.61 94.2891   4
  -3  -1  17 3062.52 68.7482  12
  -3   1  17 2632.69 68.8611  31
  -3  -1  16 2731.28 90.7914   5
  -3  -1  16 2432.57 83.2367  19
  -3   1  16 2554.40 85.6402  19
  -3  -1  16 2379.64 70.1814  31
  -3   1  16 2637.49 78.5873  31
  -3  -1  16 2604.02 72.6749  12
  -3  -1  15 372.881 45.9560   4
  -3  -1  15 401.862 31.0313  16
  -3   1  15 485.408 43.0561  19
  -3  -1  15 407.529 41.5006  19
  -3   1  15 429.367 38.0171  31
  -3  -1  15 462.748 37.4024  31
  -3  -1  15 426.119 42.8460   5
  -3  -1  15 447.422 36.2801  12
  -3   1  15 404.444 32.8398  12
  -3  -1  15 396.035 37.0897  26
  -3  -1  14 144.063 30.9044   5
  -3  -1  14 181.753 31.9213  23
  -3  -1  14 123.862 22.6121  16
  -3   1  14 167.011 31.5219  26
  -3  -1  14 157.787 28.6189  26
  -3   1  14 120.542 29.7543  19
  -3  -1  14 98.2609 25.5763  19
  -3  -1  14 156.380 34.4908   4
  -3   1  14 144.581 23.6014  12
  -3  -1  14 155.074 27.2900  12
  -3  -1  14 136.570 60.7511   1
  -3   1  14 150.276 28.2110  31
  -3  -1  14 135.135 24.2541  31
  -3  -1  13 200.675 34.2325   5
  -3   1  13 173.359 31.7155  13
  -3  -1  13 200.165 34.0291  23
  -3   1  13 150.757 24.2312  12
  -3  -1  13 158.043 28.2238  12
  -3  -1  13 192.821 36.8124   4
  -3  -1  13 240.980 27.9766  16
  -3  -1  13 289.247 81.1677   1
  -3   1  13 177.845 28.9758  31
  -3  -1  13 176.856 31.3451  26
  -3   1  13 195.791 31.8714  26
  -3   1  13 140.346 30.1336  19
  -3  -1  13 155.467 29.3723  19
  -3  -1  12 5804.21 166.418  12
  -3   1  12 5865.45 161.148  12
  -3   1  12 5947.16 172.008  31
  -3  -1  12 6173.61 175.859  26
  -3   1  12 5908.90 176.265  26
  -3  -1  12 5991.22 181.110   5
  -3  -1  12 6134.14 179.239  23
  -3   1  12 6172.77 177.708  19
  -3  -1  12 5821.89 174.478  19
  -3  -1  12 6078.17 164.050  16
  -3  -1  12 5692.16 329.787   1
  -3   1  12 6091.20 173.733  13
  -3  -1  12 5839.34 184.583   4
  -3  -1  11 3423.90 113.871  12
  -3   1  11 3393.55 108.580  12
  -3  -1  11 3503.34 123.508   5
  -3   1  11 3568.99 122.847  26
  -3  -1  11 3446.82 119.920  26
  -3  -1  11 3302.98 117.859  13
  -3   1  11 3380.62 117.755  13
  -3  -1  11 3675.97 124.124  23
  -3   1  11 3531.57 122.404  19
  -3  -1  11 3778.13 251.301   1
  -3  -1  11 3282.10 212.361   2
  -3  -1  11 3414.01 109.980  16
  -3   1  11 3489.40 117.752  31
  -3  -1  11 3593.11 129.433   4
  -3  -1  10 7774.70 208.253   5
  -3   1  10 7649.98 207.070  26
  -3  -1  10 7526.89 203.439  13
  -3  -1  10 8138.98 209.682  23
  -3   1  10 7949.41 202.971  31
  -3   1  10 7918.50 206.915  30
  -3  -1  10 7466.72 344.425   1
  -3  -1  10 7946.75 329.666   2
  -3  -1  10 8051.11 215.377   4
  -3   1  10 7802.08 206.437  19
  -3  -1  10 7628.20 195.002  16
  -3  -1   9 7145.04 326.882   1
  -3  -1   9 6854.20 292.454   2
  -3  -1   9 7056.17 191.665   4
  -3   1   9 7201.63 186.068  30
  -3  -1   9 6952.61 183.495  30
  -3  -1   9 6820.41 181.839  13
  -3   1   9 7020.73 186.978  26
  -3  -1   9 6769.06 184.757   5
  -3  -1   8 11732.7 278.912   4
  -3  -1   8 12332.7 392.875   2
  -3  -1   7 392.919 34.9838   4
  -3  -1   7 489.899 68.2395   2
  -3  -1   7 323.097 70.3952   1
  -3  -1   6 1614.51 66.1587   4
  -3  -1   6 1610.90 112.201   2
  -3  -1   5 9457.80 298.372   2
  -3  -1   5 8860.48 212.020   4
  -3  -1   4 289.308 47.9315   2
  -3   1   4 405.251 50.6339   9
  -3  -1   4 352.841 28.3641   4
  -3  -1   3 346.246 28.3777   4
  -3  -1   3 258.164 44.3742   2
  -3  -1   2 18432.5 478.586   2
  -3   1   2 19127.0 464.870   9
  -3  -1   2 18235.7 390.053   4
  -3   1   2 19134.6 441.047   8
  -3   1   1 35088.2 777.966   9
  -3  -1   1 35803.9 804.422   2
  -3  -1   1 35028.6 724.195   8
  -3   1   1 34321.4 751.955   8
  -3  -1   0 2455.40 136.229   2
  -3   1   0 2479.29 119.796   9
  -3  -1   0 2171.84 83.8299   4
  -3   1   0 2378.89 113.720   8
  -3  -1   0 2340.69 96.0725   8
  -3   1  -1 8517.89 264.274   9
  -3   1  -1 9197.17 274.860   8
  -3  -1  -1 8647.16 246.901   8
  -3   1  -2 214.689 37.1590   9
  -3  -1  -2 213.502 35.1880   8
  -3   1  -2 194.200 37.6915   8
   3  -1   3 38216.9 772.601   7
  -3   1  -3 36209.7 856.003   8
   3   1   3 38257.3 808.634   7
  -3   1  -3 39026.2 832.436   9
  -3   1  -4 35938.3 809.118   9
   3  -1   4 37471.2 740.238   3
   3   1   4 37111.8 783.400   7
  -3   1  -5 788.415 64.1124   9
   3  -1   5 799.288 43.3895   3
   3   1   5 872.063 58.4789   7
  -3   1  -6 20223.3 475.190   9
   3  -1   6 19451.3 418.464   3
   3   1   7 2567.25 100.805  12
   3  -1   7 2613.30 98.4637  12
   3  -1   7 2848.44 94.7269   3
   3  -1   7 2705.97 101.359  20
   3   1   7 2765.46 104.340  20
  -3   1  -7 2757.64 95.5751  27
   3  -1   7 2617.16 167.877   1
  -3  -1  -8 2533.45 90.0375  27
   3   1   8 2480.67 101.447  12
   3  -1   8 2427.06 99.0697  12
   3  -1   8 2715.66 95.0172   3
   3  -1   8 2462.99 100.159  20
   3   1   8 2608.43 104.400  20
  -3   1  -8 2730.28 95.8499  27
   3  -1   8 2783.36 175.296   1
   3  -1   9 384.012 40.7709  20
   3   1   9 421.779 43.6620  20
   3  -1   9 394.776 36.9993   3
  -3   1  -9 391.381 35.2125  27
   3   1   9 517.449 47.2355  12
   3  -1   9 420.304 42.2640  12
  -3  -1  -9 381.547 33.1355  27
   3  -1   9 539.132 84.3174   1
   3  -1  10 727.361 56.0849  20
   3   1  10 868.037 61.9709  20
   3  -1  10 821.169 52.5307   3
  -3   1 -10 813.544 51.1460  27
   3   1  10 949.255 62.9341  12
   3  -1  10 712.965 54.9813  12
   3  -1  10 845.025 105.232   1
  -3  -1 -10 770.429 46.6618  27
   3  -1  11 2871.16 105.710   3
   3   1  11 2818.55 116.932  12
   3  -1  11 3001.35 117.637  12
  -3  -1 -11 2782.71 96.2893  27
  -3   1 -11 2892.49 103.329  27
   3  -1  11 2911.44 196.007   1
   3  -1  11 3024.66 119.305  20
   3   1  11 2888.00 118.946  20
   3   1  12 215.056 36.8057  20
   3  -1  12 288.404 38.8447  20
  -3   1 -12 228.771 28.6657  27
   3   1  12 269.037 40.1867  12
   3  -1  12 289.300 39.6775  12
   3  -1  12 216.997 30.7857   3
   3  -1  12 356.777 72.2849   1
  -3   1 -13 1811.07 71.4612  27
   3  -1  13 1841.73 78.8553   3
   3   1  13 1962.39 90.4653  12
   3  -1  13 1890.47 88.6002  12
   3   1  13 1990.80 91.2921  20
   3  -1  13 1864.24 88.5535  20
   3   1  14 8.84199 22.5856  20
   3  -1  14 2.14124 19.9477  20
   3  -1  14 1.69078 15.5213   3
   3  -1  14-4.27850 21.1891  12
   3   1  14 2.22294 22.7127  12
   3  -1  14-4.27576 19.6256   4
  -3   1 -14 6.13967 12.4706  27
   3   1  15 4088.30 121.909  12
   3  -1  15 4178.51 122.124  12
   3   1  15 4259.14 122.745  20
   3  -1  15 4122.97 120.909  20
   3  -1  15 4106.25 113.370   3
   3  -1  16 325.517 28.1730  12
   3   1  16 321.233 22.2451  31
   3  -1  16 298.748 25.1025   3
   3  -1  16 326.582 27.4780  20
  -3  -1 -17 0.91127 11.3805   6
  -3   2  19 19.8957 11.0654  19
  -3  -2  19 17.3385 11.0382  19
  -3   2  19 13.0310 11.8600   5
  -3  -2  19 13.1331 12.0910   5
  -3  -2  18 2811.62 69.5156  19
  -3   2  18 2721.02 70.5273  19
  -3  -2  18 2909.94 75.1568   5
  -3   2  18 2916.47 74.4814   5
  -3  -2  18-1.55283 4.41272  12
  -3  -2  18 1141.50 57.3756   4
  -3   2  18 1392.69 60.7548   4
  -3  -2  17 1042.36 56.4417   5
  -3   2  17 978.284 54.4989   5
  -3  -2  17 1039.60 53.2113  19
  -3   2  17 981.940 52.6859  19
  -3  -2  17 908.582 44.0923  12
  -3   2  17 999.055 47.8994  31
  -3   2  16 3337.53 97.2231  19
  -3  -2  16 3446.03 96.7147  19
  -3   2  16 3017.31 104.395   4
  -3  -2  16 2736.33 100.859   4
  -3  -2  16 2.76045 5.62745  31
  -3   2  16 3195.68 87.6208  31
  -3  -2  16 2.37061 4.84680  16
  -3   2  16 3054.88 94.8168   5
  -3  -2  16 3366.44 98.5106   5
  -3  -2  16 3284.27 83.4237  12
  -3   2  15 6.76048 22.6092  19
  -3  -2  15 24.1456 22.4321  19
  -3  -2  15 12.1415 15.4195  16
  -3   2  15 11.2682 26.4366   4
  -3  -2  15 40.5328 25.9796   4
  -3  -2  15 37.0693 19.8342  26
  -3   2  15 20.3503 17.9762  31
  -3  -2  15 19.8588 15.6450  31
  -3  -2  15 21.7804 18.2121  12
  -3  -2  15 46.5958 25.0656   5
  -3   2  15 51.2107 23.9306   5
  -3  -2  14 1630.46 90.0788   4
  -3   2  14 1717.59 90.2285   4
  -3   2  14 1893.16 87.5368  19
  -3  -2  14 1896.28 87.8871  19
  -3  -2  14 1979.75 77.1357  16
  -3  -2  14 1436.62 176.431   1
  -3   2  14 2088.57 195.592   1
  -3  -2  14 1894.86 89.3506   5
  -3   2  14 1950.97 90.4077   5
  -3   2  14 1993.72 85.1097  31
  -3  -2  14 1931.55 82.4656  26
  -3   2  14 1815.25 84.4073  26
  -3  -2  14 1836.59 80.1086  12
  -3  -2  13 1232.81 66.2151  12
  -3  -2  13 1342.37 69.0764  26
  -3   2  13 1353.68 72.2811  26
  -3  -2  13 1385.05 64.9908  16
  -3   2  13 1299.22 72.2044  23
  -3  -2  13 1238.79 71.0231  23
  -3  -2  13 1014.09 146.624   1
  -3   2  13 1121.44 154.065   1
  -3   2  13 1430.54 71.8429  31
  -3   2  13 1321.43 71.5667  19
  -3  -2  13 1367.48 72.3948  19
  -3   2  13 1294.41 68.4455  13
  -3  -2  13 1271.84 73.4432   5
  -3   2  13 1200.77 71.9359   5
  -3  -2  13 1380.37 79.5456   4
  -3   2  13 1297.63 77.9283   4
  -3  -2  12 59.3531 20.6881  12
  -3  -2  12 41.5601 23.2798   4
  -3   2  12 62.6260 25.2063   4
  -3   2  12 62.8831 24.5280  19
  -3   2  12 35.6575 20.9410  31
  -3   2  12 74.9239 26.8564   5
  -3  -2  12 58.4069 25.3352   5
  -3  -2  12 73.6655 22.4302  26
  -3   2  12 71.0220 25.7658  26
  -3  -2  12 69.9514 21.4429  16
  -3   2  12 50.9881 24.4086  23
  -3  -2  12 63.0165 25.1312  23
  -3  -2  12 34.8887 48.8138   1
  -3   2  12 56.9863 55.7269   1
  -3   2  12 64.6245 22.6905  13
  -3   2  11 29.5761 17.5917  31
  -3   2  11 36.2789 22.0390   5
  -3  -2  11 34.2819 21.6144   5
  -3  -2  11 45.6741 18.3462  16
  -3   2  11 43.9686 23.2756  23
  -3  -2  11 77.5407 25.1081  23
  -3   2  11 30.6547 23.6404   4
  -3  -2  11 77.2391 25.6786   4
  -3   2  11 35.0513 19.9781  19
  -3  -2  11 39.8831 20.9417  26
  -3   2  11 27.1809 20.0205  26
  -3  -2  11 118.512 26.8636  13
  -3   2  11 58.9388 20.5316  13
  -3  -2  11 34.7267 36.4409   2
  -3   2  11 17.2253 37.4194   2
  -3  -2  11 53.2153 43.0452   1
  -3   2  11 53.5322 46.5120   1
  -3   2  10 3082.17 108.900   5
  -3  -2  10 3053.47 108.410   5
  -3   2  10 3001.74 106.825  23
  -3  -2  10 2957.40 106.319  23
  -3   2  10 2848.97 106.216  26
  -3   2  10 2777.91 104.157  19
  -3  -2  10 2673.51 102.404  13
  -3   2  10 2912.81 101.944  13
  -3   2  10 3110.57 192.936   2
  -3  -2  10 2645.54 180.277   2
  -3   2  10 2782.64 101.957  31
  -3  -2  10 3275.19 223.019   1
  -3   2  10 2954.37 214.886   1
  -3  -2  10 2848.77 98.5634  16
  -3  -2  10 3097.32 113.047   4
  -3   2  10 3142.59 113.531   4
  -3  -2   9 660.272 48.4500   4
  -3   2   9 653.912 47.4138   4
  -3   2   9 604.814 41.7329  13
  -3  -2   9 652.089 44.0947  13
  -3   2   9 594.377 43.8695  26
  -3   2   9 796.811 93.2620   2
  -3  -2   9 744.314 89.9434   2
  -3   2   9 556.906 42.4628   5
  -3  -2   9 628.626 44.7240   5
  -3   2   9 694.779 99.6105   1
  -3  -2   9 630.121 94.9174   1
  -3  -2   9 663.316 41.5129  16
  -3  -2   9 666.930 43.9871  30
  -3  -2   8 12715.4 294.890   4
  -3   2   8 12133.4 292.027   4
  -3   2   8 12192.6 402.632   2
  -3  -2   8 12128.4 398.434   2
  -3  -2   8 12700.7 444.357   1
  -3   2   8 12477.3 442.880   1
  -3  -2   7 2256.10 84.4392   4
  -3   2   7 2101.01 82.2491   4
  -3   2   7 2304.76 141.757   2
  -3  -2   7 2287.61 139.656   2
  -3  -2   7 2066.33 164.083   1
  -3  -2   6 442.174 34.9403   4
  -3   2   6 517.552 37.6514   4
  -3   2   6 282.132 82.8259   1
  -3  -2   6 378.608 71.7700   1
  -3   2   6 602.833 69.8891   2
  -3  -2   6 587.872 66.4220   2
  -3  -2   5 114.098 19.3252   4
  -3   2   5 103.856 19.1370   4
  -3   2   5 77.2624 27.4276   9
  -3  -2   5 81.5027 32.3155   2
  -3   2   5 100.484 33.9916   2
  -3   2   4 6775.11 222.808   9
  -3  -2   4 6134.12 158.992   4
  -3   2   4 6548.30 162.455   4
  -3  -2   4 6322.69 230.452   2
  -3   2   4 6688.40 234.130   2
  -3  -2   3 3507.43 101.435   4
  -3   2   3 3466.25 102.057   4
  -3   2   3 3671.66 157.312   2
  -3  -2   3 3370.77 153.861   2
  -3   2   2 35781.7 828.822   9
  -3  -2   2 36732.8 750.207   4
  -3   2   2 38115.8 751.535   4
  -3  -2   2 38382.0 851.098   2
  -3   2   2 40275.8 852.445   2
  -3   2   2 38974.7 819.029   8
  -3   2   1 12166.0 338.420   9
  -3   2   1 12406.1 331.676   8
  -3  -2   1 12567.2 358.700   2
  -3   2   1 11895.1 351.418   2
  -3  -2   0 20272.5 450.353   4
  -3   2   0 21862.2 520.139   8
  -3  -2   0 21974.3 456.938   8
  -3   2   0 20006.3 447.213   4
  -3   2   0 22386.9 521.913   9
  -3   2   0 22847.9 550.264   2
  -3  -2   0 22344.1 552.182   2
  -3   2  -1 10509.0 305.236   9
  -3   2  -1 10441.2 316.750   8
  -3  -2  -1 10313.7 264.798   8
  -3   2  -1 10988.6 339.138   2
  -3  -2  -1 11178.2 342.514   2
  -3  -2  -2 3037.75 122.763   8
  -3   2  -2 3250.44 155.358   8
  -3   2  -2 2973.62 137.326   9
   3   2   3 21499.1 504.508   7
  -3   2  -3 20575.9 544.214   8
  -3   2  -3 21336.0 515.139   9
   3   2   4 18230.7 432.482   7
  -3   2  -4 17881.8 445.661   9
   3  -2   4 17469.6 373.652   3
   3   2   4 17441.6 373.355   3
   3   2   5 5687.49 187.268   7
  -3   2  -5 5459.52 195.133   9
   3  -2   5 5544.52 145.695   3
   3   2   5 5449.18 144.357   3
   3   2   6 16995.0 417.218   7
  -3   2  -6 17037.8 429.645   9
   3   2   6 16942.5 367.081   3
   3  -2   6 16991.4 367.990   3
   3   2   7 109.833 25.3369  20
   3  -2   7 60.3093 20.6170  20
   3   2   7 113.936 21.3621   3
   3  -2   7 92.6866 20.7464   3
   3   2   7 67.5796 22.6663  12
   3  -2   7 117.982 23.7160  12
   3  -2   7 147.140 45.8541   1
   3   2   7 116.213 42.7233   1
   3  -2   8 8115.09 316.577   1
   3   2   8 8084.21 312.052   1
   3   2   8 7275.09 207.365  12
   3  -2   8 7260.38 200.687  12
   3  -2   8 7470.79 203.463  20
   3   2   8 7291.18 208.853  20
  -3   2  -8 7337.72 186.689  10
   3   2   8 7463.02 192.501   3
   3  -2   8 7586.70 194.266   3
  -3  -2  -8 7246.26 186.050  27
  -3   2  -8 7768.00 198.039  27
  -3  -2  -9 1675.54 68.5561  27
  -3   2  -9 1659.54 75.2165  27
   3   2   9 1648.59 73.0505   3
   3  -2   9 1806.94 76.3319   3
   3   2   9 1663.48 83.5144  12
   3  -2   9 1704.55 81.5273  12
   3   2   9 1970.87 148.258   1
   3  -2   9 1804.01 144.763   1
   3  -2   9 1600.29 80.5839  20
   3   2   9 1726.34 86.2189  20
   3   2  10 569.063 52.2067  12
   3  -2  10 598.659 50.0366  12
  -3   2 -10 572.272 43.7130  27
   3   2  10 757.070 96.6890   1
   3  -2  10 461.798 79.2717   1
   3  -2  10 573.573 43.4008   3
   3   2  10 617.774 44.7738   3
   3  -2  10 609.656 50.5945  20
   3   2  10 572.448 51.8414  20
   3   2  11 404.835 45.3035  12
   3  -2  11 465.262 45.0127  12
  -3   2 -11 376.156 36.4340  27
   3  -2  11 406.896 42.5142  20
   3   2  11 384.938 45.5485  20
   3  -2  11 403.736 37.9376   3
   3   2  11 395.279 37.5592   3
   3  -2  11 512.874 84.4970   1
   3   2  11 473.364 78.7893   1
   3   2  12 6793.66 188.674   3
   3  -2  12 6981.06 190.218   3
  -3   2 -12 7094.18 188.197  27
   3  -2  12 7367.39 206.696  20
   3   2  12 6901.10 207.968  20
   3   2  12 7210.35 208.741  12
   3  -2  12 6972.81 202.338  12
   3  -2  12 7377.23 323.931   1
   3  -2  13 964.371 61.8544  20
   3  -2  13 1018.11 63.0460  12
  -3   2 -13 1038.20 53.0010  27
   3   2  13 964.490 54.1779   3
   3  -2  13 1054.43 56.4627   3
   3  -2  14 2190.95 88.4009  20
  -3   2 -14 2288.87 74.4593  27
   3  -2  14 2228.26 89.1675  12
   3   2  14 2272.62 81.1443   3
   3  -2  14 2400.96 83.2005   3
   3   2  15 831.153 41.3919  31
   3  -2  15 788.586 47.5315  20
  -3   2 -15 814.836 35.6553  27
   3  -2  15 581.376 42.4088   4
   3   2  15 534.643 40.5663   4
   3  -2  15 822.703 48.5934  12
   3   2  15 846.281 43.9990   3
   3  -2  15 807.537 43.7827   3
   3  -2  16 117.542 17.1989   3
   3   2  16 125.234 17.4073   3
   3  -2  16 132.037 20.5634  12
   3  -2  16 133.909 19.7149  20
   3  -2  16 62.3458 17.4526   4
   3   2  16 53.9449 16.1437   4
   3   2  16 86.6197 12.6454  31
  -3  -2 -17 15.9358 10.6674   6
  -3   2 -17 21.9909 12.1319   6
  -3  -3  19 91.0671 14.2499   5
  -3   3  19 93.0452 13.7102   5
  -3   3  19 82.8561 13.6004  19
  -3  -3  19 81.5849 13.3337  19
  -3   3  18 1496.93 57.3943  19
  -3  -3  18 739.682 51.7731   4
  -3   3  18 934.512 52.6163   4
  -3  -3  18 1390.53 47.3290  12
  -3   3  18 1474.70 57.1072   5
  -3  -3  18 1487.50 57.6111   5
  -3  -3  18 1468.54 55.0416  19
  -3   3  17 19.6109 14.9871  31
  -3  -3  17 24.1493 15.6160  12
  -3   3  17 6.73535 18.5036  19
  -3  -3  17 20.4952 18.8790  19
  -3   3  17-12.7785 21.7611   4
  -3  -3  17-4.50127 20.9674   4
  -3   3  17 5.04882 18.3000   5
  -3  -3  17 5.05878 18.2384   5
  -3  -3  16 2354.12 83.8680  12
  -3  -3  16 2099.98 100.659   4
  -3  -3  16 2382.93 90.4013  19
  -3  -3  16 2345.09 77.6779  16
  -3   3  16 2295.45 91.1004  19
  -3  -3  16 2241.18 90.6679   5
  -3   3  16 2450.11 93.2033   5
  -3   3  16 2384.79 87.6531  31
  -3  -3  15 2841.07 119.776   4
  -3   3  15 3136.35 124.049   4
  -3  -3  15 3345.59 106.003  26
  -3  -3  15 3164.38 102.015  16
  -3  -3  15 2968.42 105.471  12
  -3   3  15 3091.66 110.109  31
  -3   3  15 3198.70 115.062   5
  -3  -3  15 3159.63 114.867   5
  -3   3  15 3069.19 114.281  19
  -3  -3  15 3029.40 111.973  19
  -3  -3  14 196.255 30.7710  12
  -3   3  14 168.647 28.5724  31
  -3   3  14 223.792 33.3278   5
  -3  -3  14 210.684 32.5303   5
  -3  -3  14 233.868 29.5829  16
  -3  -3  14 159.661 30.2534  19
  -3   3  14 217.070 34.1336  19
  -3  -3  14 158.069 35.5389   4
  -3   3  14 219.023 36.4092   4
  -3  -3  14 156.857 27.7761  26
  -3  -3  14 208.318 67.4217   1
  -3   3  14 133.582 65.4144   1
  -3  -3  13 470.701 43.2758  12
  -3   3  13 461.387 45.8390  26
  -3  -3  13 471.609 41.6994  26
  -3  -3  13 393.461 87.6559   1
  -3   3  13 439.744 91.8020   1
  -3   3  13 417.871 42.4964  23
  -3  -3  13 482.655 45.6798  23
  -3  -3  13 483.760 40.6990  16
  -3   3  13 408.094 42.1678  31
  -3   3  13 450.450 43.7518  19
  -3  -3  13 529.396 45.8920   5
  -3   3  13 481.258 45.0198   5
  -3   3  13 481.110 42.4704  13
  -3  -3  13 530.104 51.7781   4
  -3   3  13 497.762 49.5144   4
  -3   3  12 335.714 38.4548   5
  -3  -3  12 306.205 36.9100   5
  -3  -3  12 264.399 33.9968  26
  -3   3  12 167.659 32.1478  26
  -3   3  12 246.254 34.3516  19
  -3  -3  12 235.552 32.4261  12
  -3  -3  12 239.425 29.6603  16
  -3  -3  12 197.589 80.5001   1
  -3   3  12 300.548 82.1353   1
  -3  -3  12 241.653 36.6506   4
  -3   3  12 260.476 36.7107   4
  -3   3  12 303.509 35.7512  31
  -3   3  12 274.487 35.1269  23
  -3  -3  12 257.162 34.6966  23
  -3   3  12 284.201 34.5708  13
  -3   3  11 10946.1 272.501   5
  -3  -3  11 10963.3 273.734   5
  -3   3  11 11488.4 273.435  23
  -3  -3  11 11136.9 272.605  23
  -3  -3  11 10871.6 264.301  16
  -3   3  11 10567.2 273.129  26
  -3   3  11 11360.4 275.222  19
  -3  -3  11 10412.6 270.067  13
  -3   3  11 10729.4 265.253  13
  -3  -3  11 11226.8 283.979   4
  -3   3  11 11556.0 284.368   4
  -3   3  11 10754.3 272.756  31
  -3   3  11 9635.66 395.029   2
  -3  -3  11 9267.73 392.228   2
  -3  -3  11 11648.7 466.638   1
  -3   3  11 10431.6 455.232   1
  -3   3  10 137.442 24.7295  13
  -3  -3  10 88.9606 23.5205  13
  -3  -3  10 87.8042 25.1152   5
  -3   3  10 78.3794 23.7900   5
  -3  -3  10 118.005 23.6558  16
  -3   3  10 157.292 27.8371  26
  -3   3  10 137.118 25.8150  19
  -3   3  10 55.1607 41.5014   2
  -3  -3  10 63.8188 39.0501   2
  -3  -3  10 79.0319 25.1341   4
  -3   3  10 115.495 28.1730   4
  -3  -3  10 100.031 59.3976   1
  -3   3  10 137.579 56.2334   1
  -3   3  10 126.750 25.2073  23
  -3  -3  10 118.234 24.6005  23
  -3   3  10 103.256 23.8186  30
  -3   3  10 106.145 23.4294  31
  -3  -3   9 516.417 38.9465   5
  -3   3   9 471.057 37.8130   5
  -3  -3   9 415.742 34.4701  16
  -3  -3   9 462.838 40.0338   4
  -3   3   9 419.435 39.4695   4
  -3   3   9 372.846 35.3911  19
  -3   3   9 376.568 33.5589  13
  -3  -3   9 354.568 34.3302  13
  -3   3   9 389.764 36.3675  30
  -3   3   9 355.863 85.3491   1
  -3  -3   9 444.947 86.6948   1
  -3  -3   9 403.158 69.8758   2
  -3   3   9 434.302 73.1466   2
  -3   3   9 356.549 34.7916  26
  -3  -3   8 9448.87 406.717   1
  -3   3   8 10593.6 408.665   1
  -3   3   8 10859.8 260.682   4
  -3  -3   8 10805.3 260.671   4
  -3   3   8 10346.1 360.415   2
  -3  -3   8 10496.4 360.157   2
  -3  -3   7 595.990 94.5815   1
  -3   3   7 704.904 97.6797   1
  -3   3   7 778.166 47.5188   4
  -3  -3   7 795.051 48.1471   4
  -3   3   7 765.488 82.9973   2
  -3  -3   7 793.492 82.9737   2
  -3  -3   6 972.028 110.163   1
  -3   3   6 1062.85 81.9357   9
  -3  -3   6 947.511 50.8614   4
  -3   3   6 1212.87 55.9353   4
  -3   3   6 1191.13 96.4311   2
  -3  -3   6 1021.89 90.4487   2
  -3   3   5 16.6382 21.8821   9
  -3  -3   5 16.0263 13.9630   4
  -3   3   5 13.6461 14.5312   4
  -3   3   5 9.53591 25.0824   2
  -3  -3   5 9.57306 24.0084   2
  -3   3   4 15455.8 397.469   9
  -3   3   4 15243.0 405.685   2
  -3  -3   4 14654.5 403.752   2
  -3  -3   4 14344.9 316.126   4
  -3   3   4 14394.9 317.926   4
  -3   3   3 3215.03 149.118   9
  -3  -3   3 3490.19 101.061   4
  -3   3   3 3569.85 102.881   4
  -3  -3   3 3354.72 152.416   2
  -3   3   3 3516.53 155.039   2
  -3   3   2 48719.4 1029.24   8
  -3   3   2 47029.0 1039.87   2
  -3  -3   2 49754.5 1051.53   2
  -3  -3   2 49453.0 951.560   4
  -3   3   2 47091.8 948.726   4
  -3  -3   1 2958.96 95.5242   4
  -3   3   1 2990.89 94.7955   4
  -3  -3   1 2882.46 144.933   2
  -3   3   1 3013.61 145.506   2
  -3   3   1 3193.57 143.804   9
  -3   3   0 3475.63 162.136   2
  -3  -3   0 3526.65 164.531   2
  -3   3   0 3503.79 153.688   9
  -3  -3   0 3195.07 104.623   4
  -3   3   0 3442.53 155.779   8
  -3   3  -1 456.812 61.2177   2
  -3  -3  -1 467.655 63.5074   2
  -3   3  -1 532.563 61.8528   8
  -3  -3  -1 440.293 31.5669   8
  -3   3  -1 418.225 52.6087   9
  -3  -3  -2 11166.2 352.548   2
  -3   3  -2 10747.3 345.953   2
  -3  -3  -2 10662.0 268.403   8
  -3   3  -2 11129.0 339.776   8
  -3   3  -2 10188.7 309.412   9
   3   3   3 6693.05 222.437   7
  -3  -3  -3 6504.70 202.376   8
  -3   3  -3 6777.94 255.552   8
  -3   3  -3 6664.85 228.196   9
  -3   3  -4 1941.06 133.115   8
  -3   3  -4 2005.04 114.143   9
   3  -3   4 2052.34 72.5761   3
   3   3   4 2113.11 72.8345   3
   3   3   4 2200.09 113.233   7
   3   3   5 215.851 37.7105   7
  -3   3  -5 206.691 38.4089   9
   3   3   5 243.616 24.8153   3
   3  -3   5 268.043 25.7515   3
  -3   3  -6 6519.54 227.136   9
   3  -3   6 6661.45 172.242   3
   3   3   6 6832.30 172.290   3
   3   3   6 6764.29 226.624   7
   3  -3   6 7196.00 279.914   1
   3   3   6 6647.31 269.861   1
   3   3   6 6868.04 189.333  12
   3   3   6 6811.13 189.502  20
   3   3   7 2954.23 96.5443   3
   3  -3   7 2779.52 95.2767   3
   3  -3   7 3062.97 178.661   1
   3   3   7 2940.50 172.220   1
  -3   3  -7 2858.89 95.2181  10
   3   3   7 2677.41 106.402  12
   3  -3   7 2853.27 100.991  12
   3  -3   7 2851.54 102.687  20
   3   3   7 2853.43 109.821  20
   3   3   8 748.375 47.0176   3
   3  -3   8 776.732 47.8047   3
   3  -3   8 852.430 96.0732   1
   3   3   8 828.040 94.7148   1
  -3   3  -8 773.236 45.9285  10
   3   3   8 740.803 54.6049  12
   3  -3   8 779.345 51.3866  12
   3  -3   8 773.852 51.8045  20
   3   3   8 818.789 57.4117  20
   3   3   9 800.929 49.7854   3
   3  -3   9 806.216 50.9730   3
  -3   3  -9 836.114 48.4539  10
   3  -3   9 747.384 94.1257   1
   3   3   9 766.280 94.0197   1
   3  -3   9 761.366 52.9340  12
   3  -3   9 841.335 56.9182  20
  -3   3 -10 5080.57 142.696  10
   3   3  10 4973.88 148.814   3
   3  -3  10 5128.42 151.047   3
   3  -3  10 4977.93 160.637  20
  -3   3 -10 5283.87 155.942  27
   3  -3  10 4880.45 157.983  12
   3  -3  10 5078.17 258.495   1
   3   3  10 5034.07 254.551   1
   3   3  11 93.6596 23.3075   3
   3  -3  11 79.8302 22.9811   3
   3  -3  11 80.1639 26.0948  20
  -3   3 -11 65.1486 22.4068  27
   3  -3  11 61.5757 24.7494  12
   3  -3  11 96.9356 46.3784   1
   3   3  11 84.6004 43.5036   1
   3  -3  12 640.202 45.5873   3
   3   3  12 713.222 46.7262   3
  -3   3 -12 626.759 44.4807  27
   3  -3  12 656.135 52.1834  12
   3  -3  12 621.618 90.0878   1
   3   3  12 505.770 82.4910   1
   3  -3  12 654.605 51.2503  20
   3  -3  13 1421.30 73.1575  12
   3  -3  13 1501.21 67.2973   3
   3   3  13 1494.89 66.9053   3
  -3   3 -13 1488.83 64.6020  27
   3  -3  13 1439.04 73.6489  20
   3  -3  14 3905.27 122.690  12
   3   3  14 3733.80 111.924   3
   3  -3  14 3823.36 113.111   3
   3  -3  14 3894.43 122.470  20
  -3   3 -14 3832.06 107.665  27
   3   3  14 3840.65 112.059  31
   3   3  15 434.635 28.6847  31
   3  -3  15 431.548 34.4807  20
  -3   3 -15 399.361 25.7165  27
   3  -3  15 412.243 35.0278  12
   3   3  15 408.538 30.0209   3
   3  -3  15 450.750 31.6267   3
   3  -3  16 708.806 33.9800   3
   3   3  16 640.553 32.3446   3
   3  -3  16 707.410 37.5923  12
   3  -3  16 321.296 28.5064   4
   3   3  16 333.562 28.1584   4
   3  -3  16 686.598 36.2021  20
  -3   3 -17 2.85546 8.43547   6
   3   3  17 7.63194 8.08702  11
  -3   4  19 63.3161 10.7147   5
  -3  -4  19 72.6280 10.9607   5
  -3   4  19 42.3175 10.7308  19
  -3  -4  19 62.7540 11.3883  19
  -3  -4  18 164.956 17.7164  12
  -3  -4  18 80.4036 19.1319   4
  -3   4  18 49.0558 18.8849   4
  -3  -4  18 176.910 20.6057   5
  -3   4  18 175.785 21.0114   5
  -3   4  18 155.416 21.1442  19
  -3  -4  18 157.961 20.3876  19
  -3  -4  17 758.980 49.2415   4
  -3   4  17 828.991 49.1586   4
  -3  -4  17 1056.20 44.5577  12
  -3   4  17 1036.68 50.4295  19
  -3   4  17 1168.56 51.2858   5
  -3  -4  17 1105.68 50.3809   5
  -3  -4  17 1116.25 50.1723  19
  -3  -4  16 1001.16 67.6314   4
  -3   4  16 1091.61 68.4438   4
  -3   4  16 1434.06 65.8706  31
  -3  -4  16 1559.41 66.0429  12
  -3   4  16 1494.08 70.3343  19
  -3   4  16 1551.65 70.5017   5
  -3  -4  16 1514.89 69.5311   5
  -3  -4  16 1560.93 61.4896  16
  -3  -4  16 1574.65 70.3752  19
  -3  -4  15 2421.70 96.1051  19
  -3  -4  15 2561.79 89.3492  16
  -3  -4  15 2387.88 84.9941  26
  -3  -4  15 2505.68 110.174   4
  -3   4  15 2360.97 104.263   4
  -3   4  15 2341.10 94.3863  31
  -3   4  15 2432.91 95.8600   5
  -3  -4  15 2209.75 92.5961   5
  -3  -4  15 2239.51 89.6186  12
  -3   4  15 2468.49 99.7829  19
  -3   4  14 6831.43 195.477  31
  -3  -4  14 6990.49 191.608  12
  -3  -4  14 6987.22 209.029   4
  -3   4  14 6397.79 201.928   4
  -3  -4  14 7311.63 187.215  26
  -3   4  14 6837.42 197.408  19
  -3  -4  14 7081.45 187.283  16
  -3   4  14 6987.31 196.071   5
  -3  -4  14 6768.78 194.366   5
  -3  -4  14 7578.68 376.471   1
  -3   4  14 5923.18 343.462   1
  -3   4  13 415.373 40.5818  13
  -3  -4  13 383.882 37.4609  26
  -3  -4  13 513.088 45.5603  23
  -3   4  13 505.658 44.3574  23
  -3   4  13 365.833 40.9080  19
  -3   4  13 382.537 91.2917   1
  -3  -4  13 606.147 109.071   1
  -3  -4  13 430.887 42.3723  12
  -3   4  13 399.987 45.8589   4
  -3  -4  13 403.566 45.4121   4
  -3  -4  13 493.375 45.5813   5
  -3   4  13 454.054 44.1384   5
  -3   4  13 412.968 41.9032  31
  -3  -4  13 451.314 41.0578  16
  -3   4  12 441.400 39.8507  13
  -3   4  12 418.440 44.4337  26
  -3  -4  12 402.860 39.3636  26
  -3   4  12 421.421 41.1748  23
  -3  -4  12 375.235 40.2845  23
  -3   4  12 396.298 42.4542  19
  -3  -4  12 318.485 86.0502   1
  -3   4  12 330.065 80.0544   1
  -3  -4  12 375.201 40.5129  12
  -3   4  12 362.033 40.7120  31
  -3   4  12 371.412 40.1003   5
  -3  -4  12 384.991 42.5936   5
  -3  -4  12 360.078 43.5517   4
  -3   4  12 445.150 45.1384   4
  -3  -4  12 402.511 38.7305  16
  -3  -4  11 592.623 50.9862   4
  -3   4  11 529.557 48.2050   4
  -3  -4  11 388.866 94.6718   1
  -3   4  11 442.878 97.4954   1
  -3  -4  11 568.516 47.0221   5
  -3   4  11 574.812 45.8759   5
  -3   4  11 584.105 49.0227  26
  -3  -4  11 548.029 43.5873  16
  -3   4  11 644.437 49.7835  19
  -3   4  11 571.778 46.8097  31
  -3   4  11 546.973 42.7723  13
  -3   4  11 625.338 47.0038  23
  -3  -4  11 539.469 45.5063  23
  -3   4  10 961.079 53.7150  13
  -3   4  10 899.816 57.4924  31
  -3   4  10 995.376 57.6659  30
  -3   4  10 933.620 56.2889   5
  -3  -4  10 934.525 57.1144   5
  -3   4  10 887.114 100.371   2
  -3  -4  10 951.386 104.872   2
  -3  -4  10 890.546 120.111   1
  -3   4  10 999.107 126.071   1
  -3  -4  10 1044.31 63.3428   4
  -3   4  10 1010.87 61.2780   4
  -3   4  10 1008.50 59.8483  26
  -3   4  10 909.641 55.0661  23
  -3  -4  10 1015.55 57.8072  23
  -3  -4  10 867.595 50.0681  15
  -3   4  10 961.363 58.2367  19
  -3  -4  10 1011.53 52.8511  14
  -3  -4  10 1014.85 55.4400  16
  -3   4   9 1026.87 107.645   2
  -3  -4   9 1066.34 107.958   2
  -3   4   9 1110.87 59.2180  19
  -3  -4   9 995.943 55.9251   5
  -3   4   9 1055.10 56.3915   5
  -3   4   9 984.268 52.6238  13
  -3  -4   9 956.333 54.5860  13
  -3  -4   9 1023.31 123.137   1
  -3   4   9 713.798 112.087   1
  -3  -4   9 1011.13 51.8238  15
  -3   4   9 1046.33 60.7445   4
  -3  -4   9 1059.33 61.6761   4
  -3   4   9 963.187 55.0517  30
  -3   4   9 1001.82 57.2925  31
  -3  -4   9 1096.93 56.2685  16
  -3  -4   9 954.898 50.4988  14
  -3   4   8 2672.55 93.2380  13
  -3   4   8 2882.77 166.845   2
  -3  -4   8 2809.74 166.118   2
  -3  -4   8 3122.00 106.455   4
  -3   4   8 2960.36 103.510   4
  -3   4   8 2795.25 99.3895  26
  -3  -4   8 2774.80 94.8811  16
  -3   4   8 2940.35 99.0713  30
  -3  -4   8 2913.63 196.855   1
  -3   4   8 2713.32 200.261   1
  -3  -4   7 391.973 61.1653   2
  -3  -4   7 436.643 37.5696   4
  -3   4   7 568.003 41.3756   4
  -3   4   7 531.806 68.8989   2
  -3   4   7 390.876 85.1760   1
  -3  -4   7 561.675 87.5574   1
  -3   4   6 51282.6 1102.94   2
  -3  -4   6 47764.9 1097.61   2
  -3  -4   6 49118.7 986.468   4
  -3   4   6 51900.6 990.248   4
  -3   4   6 46290.7 1064.97   9
  -3   4   5 1592.19 102.029   9
  -3  -4   5 1578.59 64.0916   4
  -3   4   5 1568.42 65.4195   4
  -3  -4   5 1616.08 107.274   2
  -3   4   5 1771.05 111.125   2
  -3   4   4 25984.5 624.541   9
  -3  -4   4 26110.3 536.715   4
  -3   4   4 26732.8 540.227   4
  -3   4   4 26269.6 626.548   2
  -3  -4   4 25591.4 626.630   2
  -3   4   3 421.013 54.0873   9
  -3   4   3 436.659 31.7012   4
  -3  -4   3 434.474 54.8933   2
  -3   4   3 417.160 53.6062   2
  -3   4   2 4380.62 177.572   8
  -3  -4   2 4240.41 175.904   2
  -3   4   2 4344.20 174.056   2
  -3  -4   2 4325.96 119.863   4
  -3   4   2 4240.85 118.660   4
  -3   4   1 19272.0 501.068   9
  -3   4   1 20627.7 506.660   8
  -3   4   1 20531.9 508.310   2
  -3  -4   1 19996.6 508.457   2
  -3   4   1 19190.0 417.515   4
  -3  -4   1 20365.8 422.993   4
  -3   4   0 6443.46 234.144   2
  -3  -4   0 6816.92 241.634   2
  -3   4   0 6511.23 238.257   8
  -3   4   0 6188.77 227.431   9
  -3   4  -1 5062.36 209.060   2
  -3  -4  -1 5337.62 217.313   2
  -3   4  -1 5142.98 210.969   8
  -3   4  -1 5379.45 203.554   9
  -3   4  -2 27157.3 665.867   2
  -3  -4  -2 27309.2 670.949   2
  -3   4  -2 25756.1 634.950   9
  -3   4  -2 25888.7 662.430   8
   3  -4   3 1968.83 68.5671   3
   3   4   3 1886.60 67.0063   3
   3   4   3 1961.11 113.333   7
  -3  -4  -3 1877.99 84.7623   8
  -3   4  -3 2033.68 134.651   8
  -3   4  -3 1985.30 117.130   9
   3   4   4 429.488 30.9790   3
   3  -4   4 381.976 30.1477   3
  -3   4  -4 400.898 64.5127   8
   3   4   4 505.499 57.3107   7
  -3   4  -4 396.723 53.9403   9
   3   4   5 8749.10 207.910   3
   3  -4   5 8863.05 209.701   3
  -3   4  -5 8642.23 330.961   8
   3   4   5 8717.59 281.951   7
  -3   4  -5 9337.14 291.724   9
  -3   4  -6 1258.94 93.5542   9
   3   4   6 1408.94 60.8478   3
   3  -4   6 1413.58 61.7655   3
  -3   4  -6 1553.48 65.2400  10
   3   4   6 1453.69 117.456   1
   3  -4   6 1400.97 116.473   1
   3   4   6 1653.46 105.757   7
   3  -4   7 2054.69 144.491   1
   3   4   7 2058.68 144.440   1
   3  -4   7 1768.76 76.9503  12
  -3   4  -7 2003.65 78.1509  10
   3  -4   7 1850.35 79.5221  20
   3   4   7 1916.85 74.5342   3
   3  -4   7 2033.41 77.0195   3
   3   4   7 2196.94 123.995   7
  -3   4  -7 1833.47 112.169   9
   3  -4   8 276.206 32.4578  20
  -3   4  -8 333.468 32.3449  10
   3  -4   8 272.864 32.4350  12
   3   4   8 303.119 30.5929   3
   3  -4   8 287.077 30.4308   3
   3  -4   8 322.843 66.5288   1
   3   4   8 257.109 56.3371   1
   3  -4   9 1232.33 67.7576  20
  -3   4  -9 1176.24 59.0943  10
   3  -4   9 1120.22 63.9266  12
   3  -4   9 1249.12 61.4899   3
   3   4   9 1193.58 59.5539   3
   3  -4   9 1054.33 114.546   1
   3   4   9 1147.31 115.834   1
   3  -4  10 198.034 32.9465  20
   3  -4  10 190.679 54.3859   1
   3   4  10 259.457 63.1181   1
  -3   4 -10 213.761 28.1224  10
   3   4  10 252.873 29.9419   3
   3  -4  10 244.695 31.1019   3
   3  -4  10 252.299 36.1809  12
  -3   4 -11 15296.4 334.162  10
   3  -4  11 15404.2 344.801   3
   3   4  11 15245.5 342.798   3
   3  -4  11 14636.1 355.473  20
   3   4  11 14402.5 363.775  20
   3  -4  11 16185.9 510.823   1
   3   4  11 16211.6 500.131   1
  -3   4 -11 15096.9 350.275  27
   3  -4  11 14541.0 354.053  12
   3   4  11 14518.0 363.435  12
   3  -4  12 3324.15 112.729   3
   3   4  12 3380.68 112.220   3
   3  -4  12 3316.52 121.867  20
   3   4  12 3602.69 131.408  20
   3   4  12 3537.26 130.228  12
   3  -4  12 3382.38 122.536  12
  -3   4 -12 3606.07 118.124  27
   3  -4  12 3751.17 214.247   1
   3   4  12 3715.75 208.467   1
   3   4  13 7094.25 173.225   3
   3  -4  13 7180.89 174.781   3
   3   4  13 7181.18 193.894  12
   3  -4  13 6708.19 182.584  12
  -3   4 -13 6753.69 173.196  27
   3   4  13 7014.09 192.159  20
   3  -4  13 6943.40 185.247  20
   3   4  13 7227.47 174.574  31
   3  -4  14 61.1416 21.6189  12
  -3   4 -14 69.9625 17.2928  27
   3  -4  14 37.0722 18.5059   4
   3   4  14 19.1561 20.3231   4
   3  -4  14 55.7199 21.9701  20
   3   4  14 59.7432 16.9359   3
   3  -4  14 61.4523 17.4995   3
   3   4  14 66.9624 17.3704  31
   3  -4  15 37.6123 17.5409  20
   3  -4  15 36.2367 18.1646  12
   3  -4  15 30.5478 13.5046   3
   3   4  15 23.8334 12.9657   3
  -3   4 -15 35.8298 12.0501  27
   3   4  15 13.8275 14.0503   4
   3  -4  15-1.47257 14.3098   4
   3  -4  16 79.9929 15.8631  12
   3  -4  16 112.799 16.3296  20
  -3   4 -16 1.22606 14.4322   6
  -3  -4 -16-7.54180 12.9696   6
   3  -4  16 13.8941 12.9217   4
  -3  -5  19 238.715 15.2795  19
  -3   5  19 211.526 15.1530  19
  -3   5  18 485.140 31.0232  19
  -3  -5  18 458.171 26.3821  12
  -3  -5  18 478.235 29.6705  19
  -3  -5  18 501.804 29.0359   5
  -3   5  18 473.463 28.4381   5
  -3  -5  17 89.8099 18.5611  12
  -3  -5  17 92.2205 15.6134  16
  -3   5  17 89.2102 21.2652  19
  -3  -5  17 86.8234 20.3760  19
  -3   5  17 85.2029 19.2478   5
  -3  -5  17 83.7070 19.4673   5
  -3  -5  17 71.1732 21.1287   4
  -3   5  17 54.5285 20.1044   4
  -3   5  16 2979.18 99.2558   5
  -3  -5  16 2876.68 98.2335   5
  -3  -5  16 3124.26 94.3113  16
  -3   5  16 2747.97 103.544   4
  -3   5  16 2845.13 98.1187  31
  -3  -5  16 2960.86 100.765  19
  -3  -5  16 3001.83 98.3077  12
  -3   5  16 2943.15 103.530  19
  -3   5  15 631.987 45.6495   5
  -3  -5  15 581.870 45.5431   5
  -3  -5  15 452.062 49.0235   4
  -3   5  15 572.175 49.8290   4
  -3  -5  15 645.724 48.6232  19
  -3   5  15 577.462 47.3531  19
  -3  -5  15 718.608 48.0042  12
  -3   5  15 612.102 46.4828  31
  -3  -5  15 604.203 43.1303  16
  -3  -5  14 4318.99 285.894   1
  -3   5  14 4358.39 283.678   1
  -3  -5  14 4076.07 135.375  12
  -3   5  14 3815.25 135.300  31
  -3  -5  14 4330.46 149.438   4
  -3   5  14 4218.12 140.141  19
  -3   5  14 4135.73 133.882   5
  -3  -5  14 3913.38 131.897   5
  -3  -5  14 4191.87 130.424  16
  -3   5  14 4067.92 128.526  13
  -3  -5  14 4275.26 125.764  26
  -3  -5  13 5788.33 170.313  12
  -3   5  13 5636.57 167.521   5
  -3  -5  13 5456.93 166.461   5
  -3   5  13 5409.38 163.836  23
  -3  -5  13 5484.52 166.040  23
  -3  -5  13 5705.52 182.683   4
  -3   5  13 5590.09 178.495   4
  -3  -5  13 5685.49 164.848  16
  -3   5  13 5844.25 165.029  13
  -3   5  13 5553.87 172.906  19
  -3  -5  13 6511.76 350.080   1
  -3   5  13 5822.89 331.114   1
  -3  -5  13 5524.80 160.355  26
  -3   5  13 5424.35 171.946  31
  -3   5  12 1050.13 61.7570   5
  -3  -5  12 972.856 61.0562   5
  -3   5  12 979.495 58.3488  23
  -3  -5  12 986.172 59.7437  23
  -3   5  12 986.194 64.7513  31
  -3  -5  12 969.806 68.0427   4
  -3   5  12 1019.29 66.8343   4
  -3   5  12 944.143 63.1117  19
  -3  -5  12 1049.16 60.3675  16
  -3   5  12 992.568 58.1914  13
  -3   5  12 714.171 130.634   1
  -3  -5  12 857.209 136.768   1
  -3   5  12 940.073 62.7043  26
  -3  -5  12 1028.90 58.3949  26
  -3  -5  11 3609.87 133.768   4
  -3   5  11 3873.63 132.846   4
  -3  -5  11 3300.81 120.508   5
  -3   5  11 3572.77 121.942   5
  -3  -5  11 3569.91 117.545  14
  -3  -5  11 3628.29 246.997   1
  -3   5  11 3596.61 252.613   1
  -3   5  11 3636.14 119.064  13
  -3   5  11 3671.99 129.036  26
  -3   5  11 3377.77 118.387  23
  -3  -5  11 3562.30 121.498  23
  -3  -5  11 3493.87 117.012  15
  -3  -5  11 3664.27 122.610  16
  -3   5  11 3443.53 127.397  31
  -3   5  11 3572.76 127.809  19
  -3  -5  10 73.9436 18.6812  15
  -3  -5  10 71.1551 17.9784  14
  -3  -5  10 41.8739 43.9382   1
  -3   5  10 41.7001 40.5116   1
  -3   5  10 35.4561 19.6540  13
  -3   5  10 56.8717 22.0945  31
  -3   5  10 39.0320 20.2375  30
  -3   5  10 58.1561 22.8436   5
  -3  -5  10 45.3699 19.3723   5
  -3   5  10 2.25726 21.3506  26
  -3   5  10 60.9862 37.2778   2
  -3  -5  10 54.7138 42.9541   2
  -3  -5  10 25.9188 19.5145  16
  -3   5  10 133.453 26.3785  19
  -3   5  10 35.0029 18.3992  23
  -3  -5  10 55.9284 20.6733  23
  -3  -5  10 46.3516 22.4136   4
  -3   5  10 40.6947 22.1572   4
  -3  -5   9 2299.87 160.790   2
  -3   5   9 2386.03 162.030   2
  -3  -5   9 2860.13 106.657   4
  -3   5   9 2902.41 105.118   4
  -3   5   9 2817.79 99.6261  30
  -3   5   9 2641.67 102.586  31
  -3   5   9 2593.59 95.4458   5
  -3  -5   9 2541.00 95.9318   5
  -3   5   9 2670.86 93.7417  13
  -3  -5   9 2715.46 209.121   1
  -3   5   9 2485.53 193.539   1
  -3  -5   9 2734.09 94.7859  14
  -3  -5   9 2632.22 96.3416  16
  -3  -5   9 2630.87 94.4271  15
  -3   5   9 2661.09 101.546  19
  -3   5   9 2818.80 97.1502  23
  -3  -5   9 2611.13 95.9545  23
  -3   5   8 6111.62 163.966  30
  -3   5   8 5909.99 165.300  26
  -3  -5   8 6161.44 299.457   1
  -3  -5   8 6005.85 160.725  15
  -3  -5   8 5908.21 159.514  14
  -3  -5   8 6338.36 172.708   4
  -3   5   8 6155.58 170.086   4
  -3   5   8 6115.25 256.823   2
  -3  -5   8 5626.58 250.761   2
  -3   5   8 5975.71 159.428  13
  -3  -5   8 5740.58 160.692  13
  -3  -5   8 5591.57 159.520   5
  -3   5   8 6095.77 161.395   5
  -3   5   7 98.1745 36.6752   2
  -3  -5   7 47.1031 33.7113   2
  -3   5   7 58.5942 26.7996   9
  -3  -5   7 108.503 22.3710   4
  -3   5   7 104.817 22.8396   4
  -3  -5   6 734.043 44.2197   4
  -3   5   6 733.478 45.0364   4
  -3   5   6 609.937 70.9980   2
  -3  -5   6 657.086 73.5734   2
  -3   5   6 656.234 67.3394   9
  -3  -5   5 3214.29 99.5599   4
  -3   5   5 3248.32 100.718   4
  -3   5   5 3069.47 149.946   9
  -3   5   5 3035.20 152.114   2
  -3  -5   5 2899.17 148.695   2
  -3  -5   4 26513.3 543.303   4
  -3   5   4 27167.4 545.970   4
  -3   5   4 26731.7 633.443   2
  -3  -5   4 24983.2 627.957   2
  -3   5   4 26291.6 637.784   9
  -3  -5   3 5964.23 156.671   4
  -3   5   3 6199.53 159.109   4
  -3   5   3 6582.28 233.231   9
  -3   5   3 6692.57 226.395   2
  -3  -5   3 5973.85 222.803   2
  -3   5   2 3651.55 166.018   8
  -3  -5   2 3767.72 113.976   4
  -3   5   2 3926.24 111.138   4
  -3   5   2 3877.80 163.000   2
  -3  -5   2 3746.15 163.429   2
  -3   5   1 4855.98 194.536   9
  -3  -5   1 4188.35 130.721   4
  -3   5   1 4493.60 124.371   4
  -3   5   1 4624.33 183.319   2
  -3  -5   1 4532.74 188.430   2
  -3   5   0 7903.88 269.019   9
  -3  -5   0 7797.89 270.130   2
  -3   5   0 7778.83 262.640   2
  -3   5  -1 3317.16 161.014   9
  -3   5  -1 3394.96 164.363   2
  -3  -5  -1 3320.41 163.834   2
  -3   5  -2 4165.24 184.801   9
  -3   5  -2 4385.77 196.423   2
  -3  -5  -2 4410.99 199.420   2
  -3   5  -3 13731.9 417.845   2
  -3  -5  -3 14631.4 435.757   2
   3  -5   3 13640.4 297.152   3
   3   5   3 13505.4 295.499   3
   3   5   3 13656.2 392.597   7
  -3   5  -3 13743.9 398.453   9
   3  -5   4 792.726 42.2349   3
   3   5   4 895.394 43.2573   3
  -3   5  -4 886.960 83.2289   9
   3   5   4 825.627 76.7734   7
   3   5   5 682.506 39.5666   3
   3  -5   5 758.038 41.8565   3
   3   5   5 697.555 72.9804   7
  -3   5  -5 794.862 77.5563   9
  -3   5  -5 814.709 46.0134  10
  -3   5  -6 207.935 26.0106  10
   3   5   6 228.522 31.6281  20
  -3   5  -6 204.238 44.1328   9
   3  -5   6 179.819 47.3987   1
   3   5   6 224.555 47.8132   1
   3   5   6 249.424 44.9422   7
   3   5   6 223.308 31.3436  12
   3   5   6 188.614 23.9856   3
   3  -5   6 230.055 25.7181   3
   3   5   7 1306.88 58.6883   3
   3  -5   7 1258.34 59.0048   3
  -3   5  -7 1203.48 60.8013  10
  -3   5  -7 1173.71 92.5391   9
   3   5   7 1506.85 109.100   7
   3  -5   7 1170.86 60.7418  20
   3   5   7 1382.33 74.1529  20
   3  -5   7 1329.75 115.672   1
   3   5   7 1124.33 104.414   1
  -3   5  -7 1196.06 127.034   8
   3   5   7 1224.10 70.4858  12
   3  -5   7 1183.91 60.2844  12
  -3   5  -8 13.2394 17.9991  10
   3  -5   8 12.0663 16.8784  12
   3   5   8 15.6710 21.5254  12
   3   5   8 31.6338 22.9010  20
   3  -5   8-6.20743 16.7343  20
   3   5   8 11.8748 16.0315   3
   3  -5   8 7.01449 15.9781   3
   3  -5   8-7.44901 32.3556   1
   3   5   8-14.0332 31.4768   1
   3  -5   9 593.846 43.3742   3
   3   5   9 629.835 42.9093   3
  -3   5  -9 602.408 43.8167  10
   3   5   9 591.711 52.2385  12
   3  -5   9 580.916 45.6109  12
   3  -5   9 513.339 45.6506  20
   3   5   9 503.201 48.3312  20
   3  -5   9 720.585 91.9488   1
   3   5   9 809.612 93.6715   1
   3   5  10 5229.73 150.114   3
   3  -5  10 5319.41 152.444   3
   3  -5  10 5237.91 160.680  20
   3   5  10 5253.06 171.048  20
   3  -5  10 5728.53 267.432   1
   3   5  10 5087.08 247.295   1
   3   5  10 5080.58 169.066  12
   3  -5  10 5129.20 158.620  12
  -3   5 -10 5399.16 151.569  10
  -3   5 -11 9903.73 235.206  10
   3  -5  11 9386.98 249.592  20
   3   5  11 10092.2 263.637  20
   3  -5  11 9548.75 238.689   3
   3   5  11 9503.85 236.972   3
  -3   5 -11 9614.99 248.269  27
   3   5  11 10114.4 263.787  12
   3  -5  11 9397.50 249.054  12
  -3   5 -11 9622.68 428.114   8
   3  -5  11 10739.6 389.151   1
   3   5  11 10514.4 372.546   1
  -3   5 -12 1231.19 142.222   8
   3  -5  12 1217.18 60.6634   3
[truncated: 409,305 more chars]
