# Supplementary material for: Synthesis and crystal structure of 3-(2-{3-[2-(2-oxooxazolidin-3-yl)eth­oxy]quinoxalin-2-yl­oxy}eth­yl)oxazolidin-2-one
Source: Acta Crystallogr E Crystallogr Commun. 2025 May 2;81(Pt 6):469–72. doi: 10.1107/S2056989025003755 (PMC12142413; doi:10.1107/S2056989025003755)
Supplement: Supplementary file 2 [file e-81-00469-Isup2.hkl]

data_I                                                                          
_shelx_title ' nks2502_a.res in P2(1)/n'                                        
_shelx_refln_list_code          4                                               
_shelx_F_calc_maximum      234.67                                               
_exptl_crystal_F_000       816.00                                               
_reflns_d_resolution_high  0.7900                                               
                                                                                
loop_                                                                           
 _space_group_symop_operation_xyz                                               
 'x, y, z'                                                                      
 '-x+1/2, y+1/2, -z+1/2'                                                        
 '-x, -y, -z'                                                                   
 'x-1/2, -y-1/2, z-1/2'                                                         
                                                                                
_cell_length_a     6.6576                                                       
_cell_length_b    17.1463                                                       
_cell_length_c    15.8105                                                       
_cell_angle_alpha  90.000                                                       
_cell_angle_beta   98.935                                                       
_cell_angle_gamma  90.000                                                       
                                                                                
_shelx_F_squared_multiplier     1.000                                           
                                                                                
loop_                                                                           
 _refln_index_h                                                                 
 _refln_index_k                                                                 
 _refln_index_l                                                                 
 _refln_F_squared_calc                                                          
 _refln_F_squared_meas                                                          
 _refln_F_squared_sigma                                                         
 _refln_observed_status                                                         
   2   0   0      49903.00      58956.91      1111.03 o                         
   4   0   0       1529.71       1493.83        39.22 o                         
   6   0   0         24.61         32.20         1.26 o                         
   8   0   0         89.63         84.27         2.20 o                         
   1   1   0       2859.32       2651.76        50.63 o                         
   2   1   0         61.77         68.81         3.70 o                         
   3   1   0         92.38         98.89         2.02 o                         
   4   1   0         86.25         87.02         2.78 o                         
   5   1   0         82.18         78.78         2.92 o                         
   6   1   0        783.85        790.26        10.87 o                         
   7   1   0         78.44         68.92         1.52 o                         
   8   1   0         88.45         75.21         1.55 o                         
   0   2   0       5696.73       5885.03       111.47 o                         
   1   2   0       3894.90       3593.41        50.54 o                         
   2   2   0       2551.92       2673.69        23.97 o                         
   3   2   0        927.51        918.39        15.95 o                         
   4   2   0          0.54          0.57         0.72 o                         
   5   2   0        161.78        164.98         2.00 o                         
   6   2   0         14.70         13.25         0.60 o                         
   7   2   0         40.33         49.44         1.12 o                         
   8   2   0         15.48         16.56         0.37 o                         
   1   3   0       4618.28       4366.10        48.82 o                         
   2   3   0        799.52        795.82        10.88 o                         
   3   3   0        145.91        143.45         2.68 o                         
   4   3   0        248.68        233.96         5.04 o                         
   5   3   0         57.70         60.28         1.26 o                         
   6   3   0          4.58          9.34         0.47 o                         
   7   3   0          0.02         -0.09         0.29 o                         
   8   3   0         15.52         15.26         0.34 o                         
   0   4   0         67.53        126.96         8.84 o                         
   1   4   0        612.14        642.01         8.27 o                         
   2   4   0        520.01        577.86         8.49 o                         
   3   4   0        261.43        275.05         4.99 o                         
   4   4   0        170.24        200.68         4.67 o                         
   5   4   0          0.01          1.72         0.65 o                         
   6   4   0          0.52          0.60         0.30 o                         
   7   4   0          4.58          5.71         0.39 o                         
   8   4   0          2.11          2.47         0.17 o                         
   1   5   0         17.13         14.40         0.70 o                         
   2   5   0        589.42        604.92         7.76 o                         
   3   5   0        314.60        331.87         6.54 o                         
   4   5   0        178.06        178.58         2.85 o                         
   5   5   0        104.59        113.58         1.76 o                         
   6   5   0        164.35        164.75         2.01 o                         
   7   5   0        101.99        111.67         1.41 o                         
   8   5   0          8.28          7.64         0.34 o                         
   0   6   0       2310.01       2175.64        30.98 o                         
   1   6   0        148.77        135.26         2.44 o                         
   2   6   0        515.22        486.48         6.61 o                         
   3   6   0        152.22        154.89         4.70 o                         
   4   6   0        100.45        113.08         1.92 o                         
   5   6   0        406.99        397.56         3.42 o                         
   6   6   0         32.34         31.64         0.73 o                         
   7   6   0          6.93          3.82         1.46 o                         
   8   6   0          5.07          4.06         0.45 o                         
   1   7   0        614.04        537.48         9.46 o                         
   2   7   0        929.50        902.15        13.09 o                         
   3   7   0         14.88         22.01         1.35 o                         
   4   7   0        187.14        204.31         2.35 o                         
   5   7   0         33.45         28.78         0.99 o                         
   6   7   0        122.99        130.37         1.47 o                         
   7   7   0        124.11         58.70        22.05 o                         
   0   8   0         86.41         63.44         2.41 o                         
   1   8   0       1040.09        997.77        21.27 o                         
   2   8   0        515.14        483.92         9.21 o                         
   3   8   0        212.86        194.01         4.12 o                         
   4   8   0          0.05          0.73         0.31 o                         
   5   8   0        142.99        153.33         1.67 o                         
   6   8   0        209.25        215.61         2.13 o                         
   7   8   0         43.02         12.75         7.78 o                         
   1   9   0        244.41        247.97         5.09 o                         
   2   9   0        120.52        117.57         6.55 o                         
   3   9   0        724.39        659.29         7.85 o                         
   4   9   0         16.43         19.83         1.00 o                         
   5   9   0         46.69         47.24         1.62 o                         
   6   9   0         14.82         14.61         0.87 o                         
   7   9   0         12.98         17.01         0.62 o                         
   0  10   0       1650.18       1627.35        36.02 o                         
   1  10   0        132.01        149.04         4.08 o                         
   2  10   0        718.84        741.98        25.84 o                         
   3  10   0          3.82          3.42         0.34 o                         
   4  10   0        225.33        203.32         4.00 o                         
   5  10   0        112.80        110.92         1.71 o                         
   6  10   0          8.46          9.69         0.49 o                         
   7  10   0         35.81         37.55         1.18 o                         
   1  11   0          4.62          4.30         0.66 o                         
   2  11   0         53.47         47.42         0.97 o                         
   3  11   0        119.01        119.02         1.97 o                         
   4  11   0         13.77          8.49         0.71 o                         
   5  11   0         11.67         14.35         1.45 o                         
   6  11   0         38.70         37.74         1.01 o                         
   7  11   0          0.00          0.43         0.35 o                         
   0  12   0          6.16          5.43         0.51 o                         
   1  12   0         18.94         10.20         0.49 o                         
   2  12   0        352.06        352.55         3.01 o                         
   3  12   0         42.39         38.00         1.30 o                         
   4  12   0        538.84        525.98         6.84 o                         
   5  12   0         17.70         17.99         1.10 o                         
   6  12   0        136.31        134.48         2.05 o                         
   1  13   0         90.90         95.02         2.10 o                         
   2  13   0        290.44        249.71         2.45 o                         
   3  13   0         43.07         46.99         0.97 o                         
   4  13   0        527.84        529.64         6.03 o                         
   5  13   0          0.17          0.59         0.41 o                         
   6  13   0          4.78          4.50         0.38 o                         
   0  14   0       2304.95       2385.67        22.52 o                         
   1  14   0       1265.14       1287.95         9.67 o                         
   2  14   0       2260.19       2301.60        15.07 o                         
   3  14   0        320.90        313.18         3.28 o                         
   4  14   0       1120.92       1139.63        12.08 o                         
   5  14   0         34.13         32.28         1.11 o                         
   6  14   0        211.13        235.59         5.50 o                         
   1  15   0         34.26         25.43         0.77 o                         
   2  15   0        375.31        376.99         3.46 o                         
   3  15   0         61.16         60.73         1.09 o                         
   4  15   0       1099.98       1068.47         6.23 o                         
   5  15   0          0.85          1.13         0.39 o                         
   6  15   0        421.86        427.26         8.68 o                         
   0  16   0         86.15        104.19         2.44 o                         
   1  16   0         49.45         49.48         0.98 o                         
   2  16   0         38.32         40.07         1.08 o                         
   3  16   0         92.39         92.61         1.51 o                         
   4  16   0         78.22         86.71         1.44 o                         
   5  16   0          6.66          5.52         0.33 o                         
   1  17   0         80.54         77.52         1.48 o                         
   2  17   0         13.12         16.90         0.54 o                         
   3  17   0         54.51         49.48         0.82 o                         
   4  17   0         20.81         19.45         0.57 o                         
   5  17   0          8.61          7.37         0.45 o                         
   0  18   0        120.53        122.76         2.64 o                         
   1  18   0          0.10          1.51         0.43 o                         
   2  18   0          3.83          4.43         0.35 o                         
   3  18   0          0.55          0.90         0.24 o                         
   4  18   0          7.90          9.77         0.66 o                         
   1  19   0         41.52         50.96         1.09 o                         
   2  19   0          0.00          0.44         0.30 o                         
   3  19   0         14.28         16.64         0.67 o                         
   4  19   0          0.34          0.20         0.17 o                         
   0  20   0          6.11         11.28         0.56 o                         
   1  20   0         20.75         18.78         0.55 o                         
   2  20   0         11.69          8.40         0.37 o                         
   3  20   0         37.72         39.38         0.99 o                         
   1  21   0          2.50          4.67         0.50 o                         
   2  21   0         15.32         10.63         0.43 o                         
  -7   0   1        496.42        476.80        12.06 o                         
  -5   0   1          3.38          7.82         1.91 o                         
  -3   0   1       1397.65       1419.40        18.24 o                         
  -1   0   1       5349.00       4156.26       415.64 o                         
   1   0   1        141.83        138.81         3.89 o                         
   3   0   1        118.41        146.53         3.69 o                         
   5   0   1         16.12         17.59         1.12 o                         
   7   0   1          8.22          6.14         0.62 o                         
  -8   1   1         87.69         75.75         1.11 o                         
  -7   1   1          2.72          3.48         0.75 o                         
  -6   1   1       1485.79       1490.36        16.40 o                         
  -5   1   1        183.07        198.50         3.61 o                         
  -4   1   1      10559.13      11296.45       124.00 o                         
  -3   1   1       1569.83       1498.43        16.31 o                         
  -2   1   1      55069.56      58071.68      1094.15 o                         
  -1   1   1       7140.60       6303.40       210.07 o                         
   0   1   1       1558.70       1385.81       115.46 o                         
   1   1   1       7368.03       7303.74        98.05 o                         
   2   1   1       1326.13       1357.89        18.36 o                         
   3   1   1        364.53        372.49         8.12 o                         
   4   1   1       1257.79       1360.72        16.40 o                         
   5   1   1         52.85         55.80         3.14 o                         
   6   1   1        267.85        266.68         6.21 o                         
   7   1   1         18.55         25.30         0.89 o                         
   8   1   1         30.48         29.09         0.74 o                         
  -8   2   1        147.70        143.48         1.80 o                         
  -7   2   1          3.21          3.96         0.49 o                         
  -6   2   1        817.58        809.02         8.12 o                         
  -5   2   1        462.71        466.60         4.68 o                         
  -4   2   1       1294.11       1309.32        38.18 o                         
  -3   2   1        510.72        520.77         7.32 o                         
  -2   2   1       1031.67        982.10        12.87 o                         
  -1   2   1       4056.78       3798.36        85.33 o                         
   0   2   1         80.84         70.18         3.24 o                         
   1   2   1       1482.39       1375.01        27.99 o                         
   2   2   1       5803.09       5787.90       141.17 o                         
   3   2   1        471.17        451.76         6.56 o                         
   4   2   1       1090.67       1129.57        19.75 o                         
   5   2   1        302.12        285.55         3.47 o                         
   6   2   1         17.32         18.79         0.60 o                         
   7   2   1          9.31         10.55         0.55 o                         
   8   2   1          0.29          0.65         0.22 o                         
  -8   3   1          1.98          3.60         0.42 o                         
  -7   3   1         89.88         91.65         1.46 o                         
  -6   3   1          0.90          0.81         0.29 o                         
  -5   3   1        252.12        266.90         2.58 o                         
  -4   3   1         88.05         89.10         3.51 o                         
  -3   3   1        131.68        127.06         2.22 o                         
  -2   3   1        926.12        986.47        18.08 o                         
  -1   3   1       9947.24       8455.65       115.85 o                         
   0   3   1       4078.68       3939.39        52.69 o                         
   2   3   1         10.61          4.86         1.75 o                         
   3   3   1         11.12         19.28         0.91 o                         
   4   3   1        190.86        181.39         4.45 o                         
   5   3   1        176.17        175.66         2.25 o                         
   6   3   1         23.13         21.77         0.56 o                         
   7   3   1         19.20         18.99         0.62 o                         
   8   3   1         70.77         76.25         2.05 o                         
  -8   4   1          8.13          8.11         0.27 o                         
  -7   4   1         11.35         11.00         0.55 o                         
  -6   4   1          0.37          1.45         0.31 o                         
  -5   4   1        240.30        240.17         3.24 o                         
  -4   4   1         26.34         29.41         1.71 o                         
  -3   4   1        870.16        850.06         9.83 o                         
  -2   4   1          5.06          6.45         1.33 o                         
  -1   4   1       4408.49       4043.70        81.98 o                         
   0   4   1       4054.32       4070.85        34.53 o                         
   1   4   1       3994.78       3756.09        52.40 o                         
   2   4   1        771.18        771.37        13.12 o                         
   3   4   1        224.46        221.85         4.45 o                         
   4   4   1          2.69          5.43         0.52 o                         
   5   4   1         78.44         78.10         1.39 o                         
   6   4   1          0.95          0.71         0.26 o                         
   7   4   1          2.63          2.86         0.34 o                         
   8   4   1         33.69         31.35         1.51 o                         
  -8   5   1         20.93         17.34         1.29 o                         
  -7   5   1          4.70          5.49         0.41 o                         
  -6   5   1        123.90        119.62         1.57 o                         
  -5   5   1         18.88         22.22         0.64 o                         
  -4   5   1         45.54         47.29         1.15 o                         
  -3   5   1        223.22        190.20         3.62 o                         
  -2   5   1        140.07        116.84         2.83 o                         
  -1   5   1        199.83        191.35         2.34 o                         
   0   5   1        339.08        290.37         6.14 o                         
   1   5   1        611.85        583.26        14.95 o                         
   2   5   1         75.12         70.95         2.04 o                         
   3   5   1        112.62        141.64         3.99 o                         
   4   5   1        854.69        841.54         7.20 o                         
   5   5   1         46.44         42.76         0.98 o                         
   6   5   1         26.14         28.12         0.64 o                         
   7   5   1         24.07         15.77         3.29 o                         
   8   5   1          0.61          0.95         0.22 o                         
  -8   6   1         24.09         28.21         1.26 o                         
  -7   6   1          8.34          3.94         2.21 o                         
  -6   6   1          9.00         10.01         0.49 o                         
  -5   6   1         65.21         76.81         1.13 o                         
  -4   6   1         48.95         58.18         1.08 o                         
  -3   6   1          2.90          0.63         0.66 o                         
  -2   6   1       1410.78       1351.46        16.99 o                         
  -1   6   1         21.94         25.17         0.86 o                         
   0   6   1       1409.91       1322.61        16.12 o                         
   1   6   1        682.08        695.28        10.03 o                         
   2   6   1       1808.18       1752.58        23.99 o                         
   3   6   1        701.26        713.08        11.29 o                         
   4   6   1       1179.89       1208.04         8.11 o                         
   5   6   1        628.31        665.51         5.18 o                         
   6   6   1          0.24          0.34         0.27 o                         
   7   6   1        293.95        288.04         2.65 o                         
  -7   7   1          8.01          2.80         1.69 o                         
  -6   7   1        184.84        175.37         1.80 o                         
  -5   7   1          0.83          1.51         0.30 o                         
  -4   7   1          5.70          5.07         0.45 o                         
  -3   7   1         28.93         29.64         2.58 o                         
  -2   7   1        130.59        117.18         3.22 o                         
  -1   7   1       2091.57       2032.37        22.62 o                         
   0   7   1       1290.82       1255.49        15.66 o                         
   1   7   1        361.67        398.66         5.97 o                         
   2   7   1        202.25        202.95         3.77 o                         
   3   7   1        517.90        574.43         8.53 o                         
   4   7   1         39.01         33.28         0.87 o                         
   5   7   1         80.81         76.79         1.10 o                         
   6   7   1         70.17         71.33         1.07 o                         
   7   7   1         13.42          7.15         2.14 o                         
  -7   8   1         22.58          3.08         2.89 o                         
  -6   8   1        221.25        229.12         2.24 o                         
  -5   8   1        705.01        716.61         5.68 o                         
  -4   8   1        320.45        287.66         2.93 o                         
  -3   8   1         22.91         17.92         1.33 o                         
  -2   8   1         12.78         11.21         1.02 o                         
  -1   8   1        374.22        412.32         9.16 o                         
   0   8   1       1152.79       1150.76        14.81 o                         
   1   8   1       1355.76       1442.19        35.41 o                         
   2   8   1        207.44        214.31         4.10 o                         
   3   8   1         14.68         11.18         0.92 o                         
   4   8   1         11.89          9.32         0.50 o                         
   5   8   1        373.63        392.84         3.45 o                         
   6   8   1          2.66          4.88         0.33 o                         
   7   8   1        216.40        218.76         2.33 o                         
  -7   9   1         89.39         33.60        20.69 o                         
  -6   9   1          0.73          1.39         0.28 o                         
  -5   9   1         38.54         35.40         0.86 o                         
  -4   9   1        382.29        382.66         3.96 o                         
  -3   9   1         50.50         43.38         1.31 o                         
  -2   9   1         67.41         54.79         3.02 o                         
  -1   9   1         58.29         63.03         2.03 o                         
   0   9   1          4.79          2.87         0.59 o                         
   1   9   1        589.97        606.41         9.28 o                         
   2   9   1        238.46        246.42         7.90 o                         
   3   9   1        772.05        798.86        10.51 o                         
   4   9   1        619.88        607.32         7.01 o                         
   5   9   1        312.08        335.05         3.30 o                         
   6   9   1         18.28         20.38         0.67 o                         
   7   9   1         29.04         30.34         0.67 o                         
  -7  10   1          0.01          0.02         0.08 o                         
  -6  10   1         13.46         10.58         0.59 o                         
  -5  10   1        515.10        509.35         5.68 o                         
  -4  10   1         81.53         79.51         1.75 o                         
  -3  10   1          0.23          1.05         0.30 o                         
  -2  10   1        160.65        143.90         4.35 o                         
  -1  10   1        400.33        401.20         9.18 o                         
   0  10   1         50.86         51.80         1.81 o                         
   1  10   1        294.21        293.08         7.51 o                         
   2  10   1       1767.67       1783.31        19.27 o                         
   3  10   1         11.91          8.79         0.46 o                         
   4  10   1        241.11        224.99         2.50 o                         
   5  10   1          1.97          0.45         0.34 o                         
   6  10   1          9.23         13.06         0.74 o                         
   7  10   1          1.83          1.90         0.24 o                         
  -7  11   1          0.27          0.05         0.11 o                         
  -6  11   1         11.36          9.53         0.56 o                         
  -5  11   1          8.49          7.16         0.46 o                         
  -4  11   1         68.45         63.70         1.35 o                         
  -3  11   1        128.41        118.00         1.72 o                         
  -2  11   1         21.00         15.60         0.54 o                         
  -1  11   1       1195.30       1172.04        15.97 o                         
   0  11   1        329.85        302.57         5.97 o                         
   1  11   1        409.26        387.08         7.74 o                         
   2  11   1        147.24        136.32         1.72 o                         
   3  11   1        142.69        130.58         1.78 o                         
   4  11   1          8.99          9.36         0.73 o                         
   5  11   1        100.70         95.22         2.01 o                         
   6  11   1         87.30         89.97         1.64 o                         
   7  11   1          7.59          8.23         0.46 o                         
  -6  12   1         14.18         14.30         0.62 o                         
  -5  12   1          1.89          3.15         1.10 o                         
  -4  12   1         68.27         76.50         1.45 o                         
  -3  12   1          7.74          6.48         0.42 o                         
  -2  12   1         52.22         42.33         0.91 o                         
  -1  12   1        521.47        544.42         4.55 o                         
   0  12   1         10.69         10.86         0.52 o                         
   1  12   1        897.08        886.90         5.87 o                         
   2  12   1         10.35         12.76         0.51 o                         
   3  12   1         50.31         46.69         1.04 o                         
   4  12   1         27.27         28.16         0.87 o                         
   5  12   1         49.15         45.40         1.68 o                         
   6  12   1         16.87         15.90         0.63 o                         
  -6  13   1        616.96        641.65         7.87 o                         
  -5  13   1         10.33         12.46         0.75 o                         
  -4  13   1       1217.76       1287.26        11.40 o                         
  -3  13   1        220.38        228.38         2.46 o                         
  -2  13   1       1556.67       1595.26        11.48 o                         
  -1  13   1         12.92         13.28         0.58 o                         
   0  13   1       2861.57       2910.73        17.13 o                         
   1  13   1         38.20         38.09         0.75 o                         
   2  13   1       1040.77       1001.29         7.19 o                         
   3  13   1          0.28          0.97         0.35 o                         
   4  13   1        135.63        121.36         1.87 o                         
   5  13   1         19.34         18.54         0.76 o                         
   6  13   1         56.33         65.95         1.66 o                         
  -6  14   1        231.23        227.46         3.15 o                         
  -5  14   1         37.38         38.15         1.03 o                         
  -4  14   1          0.89          1.75         0.56 o                         
  -3  14   1         42.31         33.80         0.91 o                         
  -2  14   1        125.43        121.60         1.82 o                         
  -1  14   1         16.29         14.07         0.60 o                         
   0  14   1         82.90         79.58         1.36 o                         
   1  14   1         65.17         63.14         0.99 o                         
   2  14   1        428.27        427.77         3.67 o                         
   3  14   1        107.75         94.86         1.46 o                         
   4  14   1         33.16         36.72         0.98 o                         
   5  14   1        264.45        277.69         4.31 o                         
   6  14   1         98.25         95.59         2.02 o                         
  -6  15   1        366.22        374.08         7.72 o                         
  -5  15   1        153.93        157.91         2.55 o                         
  -4  15   1        219.00        214.42         2.76 o                         
  -3  15   1        460.83        466.96         4.56 o                         
  -2  15   1         11.35         11.92         0.54 o                         
  -1  15   1        732.54        720.45         5.68 o                         
   0  15   1        335.06        357.47         4.10 o                         
   1  15   1        650.24        638.92         4.61 o                         
   2  15   1       1215.02       1242.56         8.38 o                         
   3  15   1         34.50         36.68         0.85 o                         
   4  15   1        197.67        198.36         2.54 o                         
   5  15   1         12.39         14.26         0.60 o                         
  -5  16   1         57.70         56.85         1.04 o                         
  -4  16   1        207.04        222.69         2.70 o                         
  -3  16   1         14.19         10.67         0.44 o                         
  -2  16   1         49.41         46.09         0.91 o                         
  -1  16   1          1.07          2.19         0.36 o                         
   0  16   1        285.46        294.57         3.30 o                         
   1  16   1        181.32        184.06         2.13 o                         
   2  16   1       1567.70       1529.27        11.36 o                         
   3  16   1          3.25          4.11         0.41 o                         
   4  16   1        165.93        179.36         3.61 o                         
   5  16   1          0.13          0.53         0.25 o                         
  -5  17   1         17.02         15.69         0.67 o                         
  -4  17   1         20.98         20.93         0.59 o                         
  -3  17   1         47.43         47.44         0.81 o                         
  -2  17   1         30.97         31.90         0.84 o                         
  -1  17   1          4.44          4.90         0.42 o                         
   0  17   1        158.78        153.21         2.25 o                         
   1  17   1         50.10         60.52         1.17 o                         
   2  17   1         35.43         39.80         0.86 o                         
   3  17   1         64.47         63.70         1.21 o                         
   4  17   1        165.93        170.08         2.83 o                         
   5  17   1         19.50         19.92         1.06 o                         
  -4  18   1         13.14         14.51         0.56 o                         
  -3  18   1          5.73          6.99         0.37 o                         
  -2  18   1         13.32          9.22         0.46 o                         
  -1  18   1          0.36          0.91         0.38 o                         
   0  18   1         84.87         96.09         1.35 o                         
   1  18   1         75.30         71.46         1.45 o                         
   2  18   1          2.56          1.81         0.28 o                         
   3  18   1         25.07         23.60         0.59 o                         
   4  18   1         15.47         17.95         0.72 o                         
  -4  19   1          0.04          0.16         0.27 o                         
  -3  19   1        148.73        144.10         2.16 o                         
  -2  19   1         11.43         12.81         0.57 o                         
  -1  19   1          2.20          2.97         0.39 o                         
   0  19   1         52.79         54.13         0.95 o                         
   1  19   1          1.59          2.28         0.35 o                         
   2  19   1          0.99          2.24         0.47 o                         
   3  19   1         18.21         16.94         0.66 o                         
  -3  20   1          0.28          0.30         0.17 o                         
  -2  20   1         27.51         26.64         0.78 o                         
  -1  20   1          0.34          2.10         0.28 o                         
   0  20   1        113.21        120.71         1.79 o                         
   1  20   1          6.88          5.70         0.35 o                         
   2  20   1         50.74         52.44         1.36 o                         
   3  20   1          0.28          0.27         0.34 o                         
  -2  21   1          1.05          2.06         0.36 o                         
  -1  21   1         32.06         33.01         0.90 o                         
   0  21   1         35.94         30.63         0.79 o                         
   1  21   1        253.78        275.85         6.19 o                         
  -8   0   2        865.40        767.20         9.38 o                         
  -6   0   2       3830.34       3987.93        46.95 o                         
  -4   0   2      14541.58      14090.31       568.66 o                         
  -2   0   2      22690.46      22802.15       432.29 o                         
   0   0   2       2328.42       2116.04        41.06 o                         
   2   0   2        323.12        318.27         8.64 o                         
   4   0   2       3618.12       3829.36       129.09 o                         
   6   0   2       1292.32       1294.69        12.85 o                         
   8   0   2         35.63         33.67         1.01 o                         
  -8   1   2        131.58        131.76         2.09 o                         
  -7   1   2          2.61          6.43         0.81 o                         
  -6   1   2        201.84        185.81         3.31 o                         
  -5   1   2          7.18          7.52         0.62 o                         
  -4   1   2         92.99         88.43         3.41 o                         
  -3   1   2        770.05        795.84         9.78 o                         
  -2   1   2       1037.19        969.14        18.00 o                         
  -1   1   2        131.78         90.01         1.85 o                         
   0   1   2       2608.28       2475.25        33.79 o                         
   1   1   2         36.15         19.61         0.58 o                         
   2   1   2       2006.42       1909.96        27.58 o                         
   3   1   2          1.17          8.81         0.90 o                         
   4   1   2        837.37        892.33        11.77 o                         
   5   1   2          1.45          1.52         0.44 o                         
   6   1   2        116.58        110.83         1.72 o                         
   7   1   2         47.44         50.93         1.09 o                         
   8   1   2         20.05         20.75         0.76 o                         
  -8   2   2         89.81         68.93         0.75 o                         
  -7   2   2         23.69         22.94         1.06 o                         
  -6   2   2        658.50        675.44         7.02 o                         
  -5   2   2          4.48          7.29         0.44 o                         
  -4   2   2       4579.52       4480.92        74.52 o                         
  -3   2   2       1543.24       1625.70        22.82 o                         
  -2   2   2        194.36        206.38         9.33 o                         
  -1   2   2       3685.88       3592.49        69.26 o                         
   0   2   2       2398.02       2249.68        54.76 o                         
   1   2   2       1655.00       1521.51        33.40 o                         
   2   2   2          6.91          6.37         1.15 o                         
   3   2   2        141.09        130.28         3.34 o                         
   4   2   2        160.68        155.75         4.47 o                         
   5   2   2        150.36        140.71         2.22 o                         
   6   2   2        107.08        113.98         1.54 o                         
   7   2   2         49.27         49.30         1.06 o                         
   8   2   2          0.45          0.71         0.18 o                         
  -8   3   2         47.25         45.01         0.63 o                         
  -7   3   2         81.34         79.85         1.39 o                         
  -6   3   2         15.72         15.10         0.75 o                         
  -5   3   2          4.89          4.69         0.35 o                         
  -4   3   2        473.05        470.86        10.95 o                         
  -3   3   2       2228.24       2077.53        23.10 o                         
  -2   3   2         43.81         43.86         1.96 o                         
  -1   3   2       3999.83       3643.91        54.67 o                         
   0   3   2         82.41        104.58         3.30 o                         
   1   3   2       4825.09       4743.78        65.03 o                         
   2   3   2         10.14         15.45         1.76 o                         
   3   3   2        462.84        456.32         6.15 o                         
   4   3   2        810.72        801.11         7.55 o                         
   5   3   2          3.79          2.28         0.36 o                         
   6   3   2          1.95          2.16         0.28 o                         
   7   3   2          2.79          2.79         0.37 o                         
   8   3   2          5.51          5.32         0.22 o                         
  -8   4   2         18.54         19.77         0.45 o                         
  -7   4   2          6.25          5.60         0.38 o                         
  -6   4   2        181.66        191.79         2.28 o                         
  -5   4   2         52.60         51.97         1.01 o                         
  -4   4   2          8.32         10.85         0.79 o                         
  -3   4   2        171.38        182.17         2.75 o                         
  -2   4   2        362.42        310.44         5.23 o                         
  -1   4   2       1576.59       1477.94        16.29 o                         
   0   4   2       8935.47       8738.24       244.88 o                         
   1   4   2        586.39        536.56         9.39 o                         
   2   4   2         18.56         16.07         1.91 o                         
   3   4   2       1143.41       1129.88        17.35 o                         
   4   4   2        158.60        148.35         1.64 o                         
   5   4   2         62.69         58.88         1.01 o                         
   6   4   2        252.04        252.42         2.30 o                         
   7   4   2         58.73         36.42        11.86 o                         
   8   4   2         14.68         11.10         0.44 o                         
  -8   5   2          3.39          2.39         0.17 o                         
  -7   5   2         40.93         45.58         0.88 o                         
  -6   5   2          0.83          1.11         0.32 o                         
  -5   5   2          0.10          0.69         0.28 o                         
  -4   5   2          8.22          9.20         1.01 o                         
  -3   5   2        178.90        161.62         2.58 o                         
  -2   5   2         32.49         40.73         1.65 o                         
  -1   5   2       1790.40       1883.25        16.92 o                         
   0   5   2        783.19        810.99        11.69 o                         
   1   5   2       2726.80       2623.91        30.95 o                         
   2   5   2       1658.96       1652.56        25.91 o                         
   3   5   2        166.31        182.86         4.73 o                         
   4   5   2          3.40          5.66         0.36 o                         
   5   5   2        366.81        383.34         3.26 o                         
   6   5   2        167.35        167.67         1.78 o                         
   7   5   2          8.26          5.22         1.56 o                         
  -8   6   2          3.65          3.29         0.25 o                         
  -7   6   2         26.46         22.12         0.51 o                         
  -6   6   2         64.92         69.51         1.13 o                         
  -5   6   2         93.48         96.92         1.50 o                         
  -4   6   2         36.86         40.14         1.11 o                         
  -3   6   2        110.02         80.25         1.87 o                         
  -2   6   2         84.61         90.44         2.17 o                         
  -1   6   2       3361.75       3245.45        28.42 o                         
   0   6   2        108.90         97.88         1.46 o                         
   1   6   2          0.07          2.09         0.51 o                         
   2   6   2       1310.28       1305.51        13.40 o                         
   3   6   2        222.50        227.84         3.94 o                         
   4   6   2        439.87        406.93         3.10 o                         
   5   6   2          1.59          1.71         0.33 o                         
   6   6   2        125.90        114.52         1.46 o                         
   7   6   2         85.62         65.55         8.40 o                         
  -7   7   2         28.65         14.06         4.66 o                         
  -6   7   2          0.45          1.29         0.30 o                         
  -5   7   2         31.44         27.63         0.70 o                         
  -4   7   2        254.99        262.47         2.92 o                         
  -3   7   2        160.88        157.29         3.60 o                         
  -2   7   2        816.41        752.44         9.16 o                         
  -1   7   2        803.50        838.32        13.46 o                         
   0   7   2          0.15          0.24         0.40 o                         
   1   7   2         11.38          9.85         0.42 o                         
   2   7   2          0.39          0.55         0.42 o                         
   3   7   2        821.11        875.43         9.03 o                         
   4   7   2         85.65         85.06         1.23 o                         
   5   7   2        975.73       1007.79         7.88 o                         
   6   7   2        166.20        187.63         2.00 o                         
   7   7   2        272.62        270.37         3.51 o                         
  -7   8   2         26.21          4.35         6.25 o                         
  -6   8   2         83.30         86.78         1.13 o                         
  -5   8   2        128.68        142.47         1.76 o                         
  -4   8   2        103.46        113.68         1.60 o                         
  -3   8   2        677.60        692.56        11.50 o                         
  -2   8   2         36.92         48.55         2.59 o                         
  -1   8   2        601.25        617.37        29.70 o                         
   0   8   2          2.03          5.28         0.69 o                         
   1   8   2       3743.04       3898.19        50.67 o                         
   2   8   2        148.09        143.47         2.28 o                         
   3   8   2        338.92        353.02         3.81 o                         
   4   8   2        194.64        203.79         2.54 o                         
   5   8   2        733.81        703.72         5.45 o                         
   6   8   2         10.63         11.54         0.54 o                         
   7   8   2          3.20          1.54         0.22 o                         
  -7   9   2          0.15          0.13         0.11 o                         
  -6   9   2         22.66         20.24         0.72 o                         
  -5   9   2        820.44        831.27         9.10 o                         
  -4   9   2        120.41        122.00         2.96 o                         
  -3   9   2        205.94        191.51         4.90 o                         
  -2   9   2        366.56        369.37        12.56 o                         
  -1   9   2         10.90         22.63         1.80 o                         
   0   9   2          0.14          7.12         0.82 o                         
   1   9   2         78.02         56.75         3.05 o                         
   2   9   2          7.76          3.74         1.14 o                         
   3   9   2        596.46        674.69         6.40 o                         
   4   9   2         30.11         28.58         0.88 o                         
   5   9   2        226.84        244.44         3.39 o                         
   6   9   2          5.16          4.70         0.46 o                         
   7   9   2          0.75          0.25         0.17 o                         
  -7  10   2          7.64          3.83         1.93 o                         
  -6  10   2          2.83          3.91         0.38 o                         
  -5  10   2        170.17        178.58         2.21 o                         
  -4  10   2          8.76          6.88         0.52 o                         
  -3  10   2         37.31         36.93         0.95 o                         
  -2  10   2          4.98          7.27         1.88 o                         
  -1  10   2        143.62        154.51         7.27 o                         
   0  10   2         31.72         39.81         2.10 o                         
   1  10   2        533.63        483.28         9.69 o                         
   2  10   2         15.75         20.64         0.69 o                         
   3  10   2        213.45        210.80         2.22 o                         
   4  10   2        166.43        160.31         2.03 o                         
   5  10   2        124.40        116.23         2.10 o                         
   6  10   2         44.86         40.69         1.13 o                         
   7  10   2         11.17          9.54         0.32 o                         
  -7  11   2         22.10         27.18         0.82 o                         
  -6  11   2          0.12          0.38         0.29 o                         
  -5  11   2         18.01         20.88         0.75 o                         
  -4  11   2          7.52         10.04         0.67 o                         
  -3  11   2        520.01        501.38         5.49 o                         
  -2  11   2        557.96        550.20         4.57 o                         
  -1  11   2         68.05         54.41         1.95 o                         
   0  11   2        950.98        921.95        11.55 o                         
   1  11   2          8.06         11.55         0.55 o                         
   2  11   2        256.55        271.05         3.57 o                         
   3  11   2          3.12          2.84         0.30 o                         
   4  11   2         53.60         57.39         1.11 o                         
   5  11   2         36.60         40.75         2.37 o                         
   6  11   2          8.52         12.48         0.58 o                         
  -7  12   2         22.14         23.44         0.96 o                         
  -6  12   2         43.16         50.62         1.04 o                         
  -5  12   2         86.94         86.99         2.48 o                         
  -4  12   2         15.40         14.57         0.61 o                         
  -3  12   2         32.33         33.71         0.99 o                         
  -2  12   2         15.21         19.61         0.63 o                         
  -1  12   2          0.53          3.14         0.34 o                         
   0  12   2         34.97         36.77         0.84 o                         
   1  12   2         17.95         22.47         0.59 o                         
   2  12   2        114.43        110.77         1.64 o                         
   3  12   2         53.65         46.31         1.02 o                         
   4  12   2         97.21         96.95         1.63 o                         
   5  12   2         86.21         80.88         1.85 o                         
   6  12   2          2.79          4.08         0.37 o                         
  -6  13   2         25.86         28.52         0.90 o                         
  -5  13   2         40.90         36.05         1.20 o                         
  -4  13   2         47.03         50.13         1.30 o                         
  -3  13   2        301.95        285.51         3.13 o                         
  -2  13   2          0.05          0.55         0.34 o                         
  -1  13   2         43.41         43.56         0.93 o                         
   0  13   2        498.69        497.72         4.41 o                         
   1  13   2         51.48         55.10         0.90 o                         
   2  13   2        128.88        134.52         1.83 o                         
   3  13   2        207.11        209.60         2.53 o                         
   4  13   2        143.27        138.05         2.14 o                         
   5  13   2          2.87          2.06         0.36 o                         
   6  13   2         84.56         95.45         2.41 o                         
  -6  14   2        554.86        571.91         5.96 o                         
  -5  14   2        190.98        207.28         3.27 o                         
  -4  14   2        920.10        926.62         8.99 o                         
  -3  14   2        222.91        205.31         2.93 o                         
  -2  14   2       3311.59       3341.72        22.50 o                         
  -1  14   2        272.69        265.82         2.44 o                         
   0  14   2       1280.64       1282.17         9.70 o                         
   1  14   2        174.85        175.33         1.97 o                         
   2  14   2         10.65         10.73         0.50 o                         
   3  14   2         10.15         10.82         0.52 o                         
   4  14   2         53.28         47.08         1.02 o                         
   5  14   2         39.14         41.29         0.92 o                         
   6  14   2         28.83         30.59         1.26 o                         
  -6  15   2         41.43         42.16         1.30 o                         
  -5  15   2          8.63          7.63         0.43 o                         
  -4  15   2        229.87        233.78         2.92 o                         
  -3  15   2         25.69         27.79         0.69 o                         
  -2  15   2        646.45        678.70         5.56 o                         
  -1  15   2          5.82          5.73         0.36 o                         
   0  15   2       3616.34       3626.39        25.83 o                         
   1  15   2          5.11          4.56         0.36 o                         
   2  15   2        551.02        578.30         5.01 o                         
   3  15   2         42.82         49.11         1.07 o                         
   4  15   2        585.26        605.36         5.54 o                         
   5  15   2          8.82          8.42         0.42 o                         
  -5  16   2         92.73         90.28         1.72 o                         
  -4  16   2         10.06          9.03         0.47 o                         
  -3  16   2         73.06         69.53         1.06 o                         
  -2  16   2         57.75         65.51         1.31 o                         
  -1  16   2        108.80        112.93         1.51 o                         
   0  16   2        691.41        702.56         5.76 o                         
   1  16   2         87.35         94.76         1.31 o                         
   2  16   2        243.56        241.14         2.60 o                         
   3  16   2         22.25         22.18         0.73 o                         
   4  16   2          7.96          8.79         0.45 o                         
   5  16   2         55.20         60.27         1.04 o                         
  -5  17   2          3.84          4.38         0.43 o                         
  -4  17   2         39.64         47.75         1.08 o                         
  -3  17   2         30.59         34.23         0.72 o                         
  -2  17   2        269.32        272.69         4.05 o                         
  -1  17   2         25.84         28.19         0.86 o                         
   0  17   2         17.45         13.22         0.65 o                         
   1  17   2         28.46         30.93         0.86 o                         
   2  17   2        197.98        187.44         1.89 o                         
   3  17   2         87.41         91.87         1.92 o                         
   4  17   2          0.57          0.85         0.23 o                         
  -4  18   2          7.18          7.38         0.38 o                         
  -3  18   2         21.01         19.72         0.68 o                         
  -2  18   2        168.78        163.20         2.16 o                         
  -1  18   2          0.89          1.87         0.39 o                         
   0  18   2         81.21         84.23         1.32 o                         
   1  18   2         72.80         76.21         1.33 o                         
   2  18   2         31.25         32.46         1.11 o                         
   3  18   2         45.85         40.05         0.67 o                         
   4  18   2         16.81         18.76         1.22 o                         
  -4  19   2          4.59          3.71         0.42 o                         
  -3  19   2          2.19          4.48         0.32 o                         
  -2  19   2         56.64         58.65         1.81 o                         
  -1  19   2        238.33        253.31         3.68 o                         
   0  19   2         26.59         30.34         0.76 o                         
   1  19   2          3.56          2.22         0.35 o                         
   2  19   2          9.19         10.92         0.57 o                         
   3  19   2          4.72          2.17         0.27 o                         
  -3  20   2         25.26         24.61         0.76 o                         
  -2  20   2          6.96          6.64         0.44 o                         
  -1  20   2         49.16         59.44         1.11 o                         
   0  20   2          8.66          8.72         0.42 o                         
   1  20   2          6.12          3.70         0.36 o                         
   2  20   2         18.68         22.18         0.69 o                         
  -2  21   2          5.45          5.76         0.50 o                         
  -1  21   2          2.65          1.71         0.22 o                         
   0  21   2         16.27         17.23         0.71 o                         
   1  21   2         89.01         99.38         2.76 o                         
  -7   0   3        115.85        116.92         7.22 o                         
  -5   0   3        155.67        146.30         2.61 o                         
  -3   0   3       4161.49       3799.87       106.78 o                         
  -1   0   3      11632.46      10962.50       542.79 o                         
   1   0   3       3417.89       3013.87        40.96 o                         
   3   0   3        320.52        276.10        10.43 o                         
   5   0   3        314.73        322.47         4.85 o                         
   7   0   3          0.75          3.00         0.40 o                         
  -8   1   3       1242.01       1200.06        24.19 o                         
  -7   1   3          0.63          1.82         0.51 o                         
  -6   1   3       2469.79       2595.73        23.82 o                         
  -5   1   3         17.94         19.23         0.78 o                         
  -4   1   3        421.42        371.85        17.32 o                         
  -3   1   3          7.29         13.79         1.86 o                         
  -2   1   3        590.79        506.14         7.61 o                         
  -1   1   3       2199.09       1875.63        28.41 o                         
   0   1   3        337.13        309.79         7.61 o                         
   1   1   3       1516.77       1390.71        16.03 o                         
   2   1   3        497.47        481.76         5.70 o                         
   3   1   3       1646.88       1623.41        20.39 o                         
   4   1   3         97.88         92.98         2.30 o                         
   5   1   3        108.61        124.80         2.14 o                         
   6   1   3          1.07          0.84         0.34 o                         
   7   1   3          4.26          3.15         0.36 o                         
   8   1   3          3.58          2.42         0.24 o                         
  -8   2   3          0.66          0.00         0.19 o                         
  -7   2   3         65.60         65.63         1.10 o                         
  -6   2   3        148.80        137.92         3.06 o                         
  -5   2   3         53.11         60.88         1.97 o                         
  -4   2   3         50.07         46.30         1.52 o                         
  -3   2   3        151.21        148.21         2.55 o                         
  -2   2   3       7588.25       7863.80       111.59 o                         
  -1   2   3       3788.15       3636.53        28.80 o                         
   0   2   3      29424.19      31018.42       415.12 o                         
   1   2   3        229.53        209.94         6.67 o                         
   2   2   3         78.90         79.62         2.62 o                         
   3   2   3        874.96        900.52        12.78 o                         
   4   2   3         16.61         25.88         0.76 o                         
   5   2   3          6.25          7.12         0.43 o                         
   6   2   3         13.41         13.70         0.63 o                         
   7   2   3         50.60         57.54         1.23 o                         
  -8   3   3         73.64         71.94         1.68 o                         
  -7   3   3         35.12         29.22         0.76 o                         
  -6   3   3         13.65         11.07         1.04 o                         
  -5   3   3         58.88         58.26         1.92 o                         
  -4   3   3          5.28          2.85         0.54 o                         
  -3   3   3        149.11        146.78         2.36 o                         
  -2   3   3        201.35        188.01         4.80 o                         
  -1   3   3       8164.90       8132.43        63.35 o                         
   0   3   3        140.81        145.44         2.41 o                         
   1   3   3          0.07          1.89         0.54 o                         
   2   3   3        234.09        217.83         5.88 o                         
   3   3   3        278.48        281.75         4.77 o                         
   4   3   3         37.49         29.89         0.62 o                         
   5   3   3         95.49         92.36         1.34 o                         
   6   3   3         29.11         23.40         0.75 o                         
   7   3   3         39.08         39.71         1.66 o                         
  -8   4   3          3.30          2.97         0.18 o                         
  -7   4   3          4.39          2.85         0.38 o                         
  -6   4   3          8.37          6.82         0.51 o                         
  -5   4   3          0.50          0.57         0.26 o                         
  -4   4   3        189.86        195.33         4.66 o                         
  -3   4   3         18.67         18.22         0.94 o                         
  -2   4   3        271.45        257.42         5.71 o                         
  -1   4   3       4056.78       3781.38        37.31 o                         
   0   4   3       2666.55       2660.88        35.26 o                         
   1   4   3        648.80        645.78         7.58 o                         
   2   4   3       1216.71       1190.32        20.01 o                         
   3   4   3         86.62         81.98         1.52 o                         
   4   4   3        177.71        176.53         1.64 o                         
   5   4   3         69.21         74.49         1.19 o                         
   6   4   3        170.33        180.46         1.87 o                         
   7   4   3         30.78         14.62         4.65 o                         
  -8   5   3          7.16          6.70         0.32 o                         
  -7   5   3         38.79         40.86         0.80 o                         
  -6   5   3         17.75         16.51         0.66 o                         
  -5   5   3         57.46         58.15         1.04 o                         
  -4   5   3        218.78        176.38         5.45 o                         
  -3   5   3        265.74        264.10         5.80 o                         
  -2   5   3        875.85        854.67        11.51 o                         
  -1   5   3         18.96         23.28         0.79 o                         
   0   5   3          7.25          7.58         0.55 o                         
   1   5   3       1975.76       2018.08        20.73 o                         
   2   5   3       1048.23       1034.84        17.06 o                         
   3   5   3        639.14        584.14         6.22 o                         
   4   5   3         72.72         61.85         1.35 o                         
   5   5   3        503.35        494.44         4.06 o                         
   6   5   3         44.71         49.11         0.91 o                         
   7   5   3          8.03          2.91         0.76 o                         
  -8   6   3         18.93         21.77         0.69 o                         
  -7   6   3          0.84          1.87         0.24 o                         
  -6   6   3          2.97          3.61         0.34 o                         
  -5   6   3         16.57         19.90         0.67 o                         
  -4   6   3        178.64        158.27         1.86 o                         
  -3   6   3         84.05         82.97         1.76 o                         
  -2   6   3        900.28        911.76        12.20 o                         
  -1   6   3          7.10          4.95         1.27 o                         
   0   6   3        695.43        639.00         6.28 o                         
   1   6   3       1124.89       1227.40        13.35 o                         
   2   6   3         26.89         32.17         1.79 o                         
   3   6   3       2340.61       2471.97        21.15 o                         
   4   6   3        395.38        423.82         3.08 o                         
   5   6   3         56.67         71.84         1.19 o                         
   6   6   3        132.16        133.91         1.59 o                         
   7   6   3         46.06         36.77         4.38 o                         
  -7   7   3          0.34          0.41         0.09 o                         
  -6   7   3         24.31         28.21         0.73 o                         
  -5   7   3         72.76         75.54         1.25 o                         
  -4   7   3         15.35          9.07         0.42 o                         
  -3   7   3         16.79         11.75         0.99 o                         
  -2   7   3       2030.79       2060.59        29.93 o                         
  -1   7   3       3695.72       3692.63        51.59 o                         
   0   7   3       2532.43       2548.50        23.73 o                         
   1   7   3        724.57        756.39         8.14 o                         
   2   7   3         97.34        108.73         2.23 o                         
   3   7   3         99.70        102.96         1.79 o                         
   4   7   3        173.69        175.85         2.07 o                         
   5   7   3        300.30        301.82         2.88 o                         
   6   7   3        100.94        101.66         1.39 o                         
   7   7   3         32.25         28.90         0.57 o                         
  -7   8   3         29.45          0.19         4.56 o                         
  -6   8   3         57.37         70.59         1.13 o                         
  -5   8   3          0.81          0.56         0.32 o                         
  -4   8   3         10.61          9.83         0.56 o                         
  -3   8   3          4.37          8.97         0.99 o                         
  -2   8   3       3265.29       3473.62       131.42 o                         
  -1   8   3       4812.87       5070.61        70.14 o                         
   0   8   3       1405.37       1392.92        19.08 o                         
   1   8   3       3216.56       3511.53        31.74 o                         
   2   8   3         10.13         16.82         0.79 o                         
   3   8   3       1166.91       1228.04        11.94 o                         
   4   8   3        257.60        270.58         3.35 o                         
   5   8   3          3.13          5.55         0.40 o                         
   6   8   3         13.99         15.63         0.52 o                         
   7   8   3         44.33         44.65         1.00 o                         
  -7   9   3         11.46          3.04         1.97 o                         
  -6   9   3         15.55         18.32         0.81 o                         
  -5   9   3         48.38         50.00         1.07 o                         
  -4   9   3         40.68         47.95         1.01 o                         
  -3   9   3        544.05        543.69        10.70 o                         
  -2   9   3         13.28         26.63         3.04 o                         
  -1   9   3       1726.85       1812.35        39.94 o                         
   0   9   3        281.84        296.52         4.86 o                         
   1   9   3        585.11        689.99        13.89 o                         
   2   9   3          5.86          5.61         1.02 o                         
   3   9   3        181.30        187.89         2.54 o                         
   4   9   3        166.29        164.09         2.79 o                         
   5   9   3         52.86         59.15         1.71 o                         
   6   9   3         14.77         12.72         0.62 o                         
   7   9   3         23.71         18.86         0.46 o                         
  -7  10   3         37.69         24.13         9.80 o                         
  -6  10   3          6.81          7.34         0.45 o                         
  -5  10   3         33.95         32.83         1.04 o                         
  -4  10   3         28.77         21.88         0.73 o                         
  -3  10   3        118.20        123.20         1.61 o                         
  -2  10   3         42.29         36.67         1.04 o                         
  -1  10   3        636.23        689.56        13.27 o                         
   0  10   3          7.50          9.95         0.85 o                         
   1  10   3        994.10       1013.37        24.25 o                         
   2  10   3          4.86          5.96         0.60 o                         
   3  10   3         33.69         33.28         0.88 o                         
   4  10   3         67.04         70.49         1.26 o                         
   5  10   3         27.64         33.66         1.22 o                         
   6  10   3          1.29          1.29         0.33 o                         
   7  10   3          6.40          6.22         0.52 o                         
  -7  11   3         64.47         60.68         5.17 o                         
  -6  11   3          7.45          8.50         0.41 o                         
  -5  11   3          7.30          8.52         0.54 o                         
  -4  11   3        175.27        164.05         2.06 o                         
  -3  11   3         27.43         20.24         0.68 o                         
  -2  11   3        153.96        138.93         1.88 o                         
  -1  11   3          9.75         13.22         0.62 o                         
   0  11   3          0.29          0.54         0.32 o                         
   1  11   3        166.65        180.16         2.05 o                         
   2  11   3        349.31        324.00         3.00 o                         
   3  11   3         82.07         81.87         1.20 o                         
   4  11   3         68.51         65.37         1.27 o                         
   5  11   3        144.25        140.37         1.89 o                         
   6  11   3          3.50          3.94         0.46 o                         
  -7  12   3         32.00         33.14         1.19 o                         
  -6  12   3         54.63         52.57         1.03 o                         
  -5  12   3        366.22        363.69         3.73 o                         
  -4  12   3        359.29        354.31         3.49 o                         
  -3  12   3          9.71         11.18         0.59 o                         
  -2  12   3         19.79         24.56         0.70 o                         
  -1  12   3         61.40         64.53         1.10 o                         
   0  12   3       1142.13       1195.26        12.06 o                         
   1  12   3        456.88        462.98         4.06 o                         
   2  12   3        644.47        653.12         5.34 o                         
   3  12   3        156.78        169.60         1.87 o                         
   4  12   3         23.00         22.14         0.84 o                         
   5  12   3          5.79          7.72         0.48 o                         
   6  12   3          0.47          1.06         0.59 o                         
  -6  13   3        470.33        483.69         6.10 o                         
  -5  13   3        199.13        192.58         3.20 o                         
  -4  13   3       1226.55       1240.61         9.73 o                         
  -3  13   3         21.71         21.95         0.82 o                         
  -2  13   3        210.23        212.53         2.24 o                         
  -1  13   3          0.79          2.18         0.32 o                         
   0  13   3         11.78         10.84         0.49 o                         
   1  13   3        135.41        133.61         1.49 o                         
   2  13   3        263.24        243.49         2.58 o                         
   3  13   3         22.26         17.84         0.65 o                         
   4  13   3         68.10         67.96         1.41 o                         
   5  13   3         96.15        101.90         1.62 o                         
   6  13   3          0.54          0.83         0.47 o                         
  -6  14   3        268.03        281.89         4.18 o                         
  -5  14   3          0.00          0.20         0.37 o                         
  -4  14   3        487.68        507.62         5.39 o                         
  -3  14   3          0.30          0.67         0.34 o                         
  -2  14   3       2093.87       2062.15        13.64 o                         
  -1  14   3        268.93        260.20         2.51 o                         
   0  14   3         62.64         66.73         1.19 o                         
   1  14   3        322.40        314.13         2.72 o                         
   2  14   3          4.00          2.34         0.32 o                         
   3  14   3         54.33         49.73         1.03 o                         
   4  14   3         50.06         47.52         1.02 o                         
   5  14   3         40.01         39.38         0.87 o                         
   6  14   3          7.69         13.14         0.44 o                         
  -6  15   3        137.89        116.46         2.19 o                         
  -5  15   3        105.40        103.26         1.50 o                         
  -4  15   3        284.27        302.43         3.48 o                         
  -3  15   3         34.79         36.10         0.92 o                         
  -2  15   3        292.74        292.07         2.78 o                         
  -1  15   3        502.74        511.54         4.00 o                         
   0  15   3        337.02        314.69         3.17 o                         
   1  15   3          0.01          0.49         0.29 o                         
   2  15   3         37.97         36.13         0.84 o                         
   3  15   3          0.52          0.38         0.31 o                         
   4  15   3        103.86        103.16         1.48 o                         
   5  15   3         74.34         86.22         1.42 o                         
  -5  16   3         16.53         16.38         0.59 o                         
  -4  16   3        232.36        240.82         2.82 o                         
  -3  16   3         53.89         55.67         1.09 o                         
  -2  16   3         91.66         90.82         1.32 o                         
  -1  16   3        174.10        168.62         1.79 o                         
   0  16   3          2.14          4.14         0.47 o                         
   1  16   3          2.58          3.68         0.35 o                         
   2  16   3        184.79        187.78         2.04 o                         
   3  16   3        161.24        156.70         2.16 o                         
   4  16   3          6.91          8.55         0.40 o                         
   5  16   3         95.87        102.79         1.82 o                         
  -5  17   3          0.25          1.50         0.32 o                         
  -4  17   3         12.57         11.49         0.58 o                         
  -3  17   3         35.12         38.15         0.92 o                         
  -2  17   3        224.55        224.89         2.62 o                         
  -1  17   3          4.54          5.31         0.33 o                         
   0  17   3          1.21          0.89         0.31 o                         
   1  17   3        171.40        168.42         2.02 o                         
   2  17   3          6.48          9.48         0.50 o                         
   3  17   3         16.97         21.17         0.64 o                         
   4  17   3          0.86          0.92         0.18 o                         
  -4  18   3          2.88          3.82         0.28 o                         
  -3  18   3          0.07          0.20         0.24 o                         
  -2  18   3          0.00          0.31         0.30 o                         
  -1  18   3        503.96        507.71         4.51 o                         
   0  18   3         84.57         88.13         1.41 o                         
   1  18   3        185.67        175.19         1.97 o                         
   2  18   3          0.88          0.75         0.83 o                         
   3  18   3          4.83          2.48         0.23 o                         
   4  18   3          2.03          1.64         0.41 o                         
  -4  19   3          0.98          0.77         0.28 o                         
  -3  19   3          1.91          2.37         0.28 o                         
  -2  19   3         39.76         41.83         0.82 o                         
  -1  19   3         26.71         26.67         0.69 o                         
   0  19   3         65.78         70.09         1.16 o                         
   1  19   3          8.28         10.96         0.59 o                         
   2  19   3        224.09        241.48         4.22 o                         
   3  19   3          2.16          2.80         0.28 o                         
  -3  20   3         16.44         13.61         0.55 o                         
  -2  20   3         10.34         11.31         0.49 o                         
  -1  20   3          0.03          0.32         0.21 o                         
   0  20   3          0.28          0.64         0.24 o                         
   1  20   3          0.01          0.02         0.30 o                         
   2  20   3         35.38         39.08         0.90 o                         
  -1  21   3         64.18         72.54         1.42 o                         
   0  21   3         13.96         12.85         1.18 o                         
   1  21   3          4.48          2.31         0.42 o                         
  -8   0   4        719.57        709.34        10.24 o                         
  -6   0   4        469.99        433.12         6.58 o                         
  -4   0   4        615.10        653.10        11.78 o                         
  -2   0   4         43.38         36.66         2.05 o                         
   0   0   4       3334.71       2934.69        57.77 o                         
   2   0   4       1308.64       1324.92        23.95 o                         
   4   0   4        164.80        172.13         2.74 o                         
   6   0   4        114.48        112.63         2.07 o                         
  -8   1   4         47.03         44.39         1.08 o                         
  -7   1   4         47.53         50.81         0.97 o                         
  -6   1   4        506.79        501.43         5.15 o                         
  -5   1   4        640.06        619.06         5.60 o                         
  -4   1   4       2665.51       2586.76        99.58 o                         
  -3   1   4         14.84         14.95         1.16 o                         
  -2   1   4        522.54        436.08         6.91 o                         
  -1   1   4        139.85        139.83         2.90 o                         
   0   1   4       2749.75       2293.41        45.73 o                         
   1   1   4         73.42         70.14         1.80 o                         
   2   1   4       1232.12       1247.08        14.84 o                         
   3   1   4       1619.90       1575.56        19.13 o                         
   4   1   4        101.84         94.86         1.25 o                         
   5   1   4          0.01          0.75         0.36 o                         
   6   1   4          1.47          2.61         0.37 o                         
   7   1   4         75.86         83.18         1.51 o                         
  -8   2   4         61.73         53.35         0.72 o                         
  -7   2   4         24.94         21.10         0.63 o                         
  -6   2   4        157.61        158.44         2.05 o                         
  -5   2   4          0.77          3.27         0.45 o                         
  -4   2   4          8.26          3.22         0.53 o                         
  -3   2   4        276.29        273.76         4.66 o                         
  -2   2   4       1109.73       1135.99        12.69 o                         
  -1   2   4          8.66         11.12         0.52 o                         
   0   2   4       1656.77       1647.34        23.76 o                         
   1   2   4        200.64        211.55         3.21 o                         
   2   2   4        811.80        836.91        17.17 o                         
   3   2   4        765.47        752.99         8.55 o                         
   4   2   4          0.75          0.48         0.27 o                         
   5   2   4        102.44        102.62         1.47 o                         
   6   2   4         12.03         12.24         0.78 o                         
   7   2   4         82.88         77.53         1.65 o                         
  -8   3   4          7.87          7.52         0.29 o                         
  -7   3   4          5.77          9.38         0.44 o                         
  -6   3   4        164.55        162.50         3.40 o                         
  -5   3   4         43.19         42.93         0.85 o                         
  -4   3   4         59.79         59.62         1.63 o                         
  -3   3   4        709.88        626.73         8.71 o                         
  -2   3   4        604.19        613.86         7.01 o                         
  -1   3   4          2.95          3.47         0.32 o                         
   0   3   4      13841.04      13505.96       128.04 o                         
   1   3   4       1183.63       1191.56        15.00 o                         
   2   3   4        757.02        756.14        22.58 o                         
   3   3   4         86.58         87.95         1.74 o                         
   4   3   4        192.07        197.52         1.86 o                         
   5   3   4          3.51          3.41         0.35 o                         
   6   3   4         92.74         89.34         1.52 o                         
   7   3   4         17.07          6.24         4.50 o                         
  -8   4   4          0.09          0.50         0.16 o                         
  -7   4   4         27.72         33.63         0.76 o                         
  -6   4   4          4.05          6.57         0.56 o                         
  -5   4   4        314.27        338.36         4.72 o                         
  -4   4   4       1204.41       1204.69        11.24 o                         
  -3   4   4       1125.33       1115.06        11.16 o                         
  -2   4   4       2859.30       2906.01        28.90 o                         
  -1   4   4       1858.87       1763.42        13.71 o                         
   0   4   4          7.05          6.24         0.45 o                         
   1   4   4          3.45          2.17         0.41 o                         
   2   4   4        373.12        347.42        10.37 o                         
   3   4   4          8.58         17.66         0.77 o                         
   4   4   4         39.74         37.02         0.70 o                         
   5   4   4         14.34         12.81         0.52 o                         
   6   4   4        117.64        127.30         1.81 o                         
   7   4   4         52.77         27.29        12.92 o                         
  -8   5   4          0.16          0.33         0.14 o                         
  -7   5   4          5.17          3.97         0.33 o                         
  -6   5   4        403.95        393.44         5.81 o                         
  -5   5   4         26.07         25.49         0.88 o                         
  -4   5   4        441.23        437.29         5.46 o                         
  -3   5   4       1101.07       1124.75        11.60 o                         
  -2   5   4        496.45        461.22         7.34 o                         
  -1   5   4         72.42         81.21         1.49 o                         
   0   5   4        181.86        159.23         2.60 o                         
   1   5   4        819.01        823.29         9.61 o                         
   2   5   4        428.18        444.37         9.17 o                         
   3   5   4         26.13         35.90         1.13 o                         
   4   5   4          3.48          4.92         0.35 o                         
   5   5   4        115.55        110.45         1.63 o                         
   6   5   4         98.18        102.71         1.36 o                         
   7   5   4          1.78          0.91         0.25 o                         
  -8   6   4         16.14         19.43         0.69 o                         
  -7   6   4         67.04         66.24         1.50 o                         
  -6   6   4          0.07          0.85         0.32 o                         
  -5   6   4        576.34        579.87         4.63 o                         
  -4   6   4        693.97        682.85         4.66 o                         
  -3   6   4          1.58          1.89         0.38 o                         
  -2   6   4         26.10         32.12         1.51 o                         
  -1   6   4        996.54       1016.23        10.05 o                         
   0   6   4          0.55          1.69         0.49 o                         
   1   6   4        371.50        369.73         6.69 o                         
   2   6   4         95.25         99.21         2.35 o                         
   3   6   4       1195.83       1220.74        11.87 o                         
   4   6   4        208.62        192.31         1.86 o                         
   5   6   4         50.76         44.92         1.05 o                         
   6   6   4         10.09         10.89         0.48 o                         
   7   6   4         22.60         17.09         1.98 o                         
  -7   7   4          0.02          0.19         0.17 o                         
  -6   7   4         17.26         15.81         0.50 o                         
  -5   7   4         18.75         25.35         0.64 o                         
  -4   7   4        120.73        117.76         2.27 o                         
  -3   7   4        438.33        469.40         7.46 o                         
  -2   7   4          0.40          1.21         0.66 o                         
  -1   7   4       3876.59       4732.50       157.85 o                         
   0   7   4       1719.29       1771.64        16.11 o                         
   1   7   4       5109.35       5641.76        55.50 o                         
   2   7   4        249.42        245.43         3.63 o                         
   3   7   4        243.03        260.38         2.79 o                         
   4   7   4        241.76        225.22         2.56 o                         
   5   7   4        680.17        667.72        17.52 o                         
   6   7   4          3.37          3.33         0.32 o                         
   7   7   4         59.47         53.95         0.78 o                         
  -7   8   4         77.55         70.34         1.43 o                         
  -6   8   4         24.67         30.08         0.63 o                         
  -5   8   4        212.52        200.23         2.16 o                         
  -4   8   4         38.99         47.16         0.97 o                         
  -3   8   4       1408.62       1419.54        12.60 o                         
  -2   8   4        203.02        194.75         4.80 o                         
  -1   8   4        529.30        592.20        10.72 o                         
   0   8   4        483.80        511.90         7.31 o                         
   1   8   4        351.98        338.74         4.63 o                         
   2   8   4        924.58        906.46        11.82 o                         
   3   8   4         13.46         17.59         0.80 o                         
   4   8   4         37.83         41.76         1.45 o                         
   5   8   4         51.97         53.76         1.05 o                         
   6   8   4          8.84          9.32         0.62 o                         
   7   8   4         13.64         12.40         0.45 o                         
  -7   9   4        125.36        125.34         1.75 o                         
  -6   9   4        125.80        109.04         1.70 o                         
  -5   9   4        130.92        137.60         2.46 o                         
  -4   9   4        498.59        499.95         4.73 o                         
  -3   9   4        851.65        895.90        10.14 o                         
  -2   9   4         55.20         55.35         4.22 o                         
  -1   9   4        408.81        390.05        11.99 o                         
   0   9   4        414.93        402.65        13.51 o                         
   1   9   4        341.86        320.99         9.23 o                         
   2   9   4         98.75         94.48         2.10 o                         
   3   9   4         16.07         24.65         1.74 o                         
   4   9   4        122.25        118.11         2.66 o                         
   5   9   4        122.68        131.52         2.88 o                         
   6   9   4         31.68         36.54         1.13 o                         
   7   9   4          1.39          0.74         0.17 o                         
  -7  10   4          4.75          5.16         0.31 o                         
  -6  10   4         39.24         46.82         0.92 o                         
  -5  10   4        133.53        150.64         2.18 o                         
  -4  10   4         28.70         28.66         0.76 o                         
  -3  10   4        396.40        403.26         4.43 o                         
  -2  10   4        190.74        154.94         2.74 o                         
  -1  10   4        960.66        952.69        48.73 o                         
   0  10   4        346.67        294.75         5.04 o                         
   1  10   4          2.88          1.75         0.37 o                         
   2  10   4        401.78        430.10         4.21 o                         
   3  10   4         21.14         24.39         0.94 o                         
   4  10   4          9.81          9.21         0.54 o                         
   5  10   4         32.18         37.32         1.45 o                         
   6  10   4         10.46          9.26         0.50 o                         
  -7  11   4         70.25         65.74         2.08 o                         
  -6  11   4         89.10         93.87         1.43 o                         
  -5  11   4          2.97          2.93         0.37 o                         
  -4  11   4         62.55         52.99         1.18 o                         
  -3  11   4         49.01         49.53         0.99 o                         
  -2  11   4          0.34          2.20         0.88 o                         
  -1  11   4         80.18         95.77         1.49 o                         
   0  11   4        284.04        298.62         4.01 o                         
   1  11   4         43.65         51.89         0.90 o                         
   2  11   4        468.06        478.05         4.36 o                         
   3  11   4          5.35          8.99         0.50 o                         
   4  11   4        146.26        150.85         1.96 o                         
   5  11   4          1.39          2.80         0.40 o                         
   6  11   4          1.90          0.86         1.77 o                         
  -6  12   4        213.67        208.48         1.82 o                         
  -5  12   4          9.52         10.98         0.46 o                         
  -4  12   4        129.70        118.38         1.85 o                         
  -3  12   4          1.87          3.24         0.34 o                         
  -2  12   4         22.20         20.92         0.63 o                         
  -1  12   4          0.04          1.77         0.33 o                         
   0  12   4        217.63        222.25         3.21 o                         
   1  12   4        273.39        282.79         2.67 o                         
   2  12   4        189.10        177.77         2.31 o                         
   3  12   4          0.90          2.07         0.34 o                         
   4  12   4        488.66        502.71         4.61 o                         
   5  12   4         13.40         13.91         0.51 o                         
   6  12   4         22.95         26.03         1.30 o                         
  -6  13   4         46.90         54.37         1.22 o                         
  -5  13   4         28.09         22.95         0.65 o                         
  -4  13   4        112.26        116.06         1.56 o                         
  -3  13   4        326.95        307.37         3.22 o                         
  -2  13   4        140.50        132.86         1.65 o                         
  -1  13   4        168.49        159.56         1.94 o                         
   0  13   4         69.31         57.62         1.02 o                         
   1  13   4         62.43         76.99         1.27 o                         
   2  13   4         11.43         12.81         0.52 o                         
   3  13   4          5.03          3.25         0.36 o                         
   4  13   4         32.07         31.13         0.84 o                         
   5  13   4          0.39          0.48         0.27 o                         
   6  13   4         50.57         54.51         1.06 o                         
  -6  14   4        217.61        220.63         4.76 o                         
  -5  14   4          2.34          2.08         0.34 o                         
  -4  14   4        189.81        205.83         2.47 o                         
  -3  14   4         31.32         27.53         0.79 o                         
  -2  14   4          6.33          7.39         0.44 o                         
  -1  14   4        265.99        262.19         3.01 o                         
   0  14   4        490.97        483.94         4.26 o                         
   1  14   4        168.67        161.44         1.88 o                         
   2  14   4        185.89        184.38         1.91 o                         
   3  14   4         23.35         20.03         0.74 o                         
   4  14   4         51.99         62.04         1.15 o                         
   5  14   4          4.76          4.73         0.40 o                         
  -6  15   4        281.97        220.48         3.44 o                         
  -5  15   4          1.63          1.07         1.44 o                         
  -4  15   4        635.15        649.89         6.42 o                         
  -3  15   4          0.00          0.68         0.31 o                         
  -2  15   4        589.04        589.54         4.92 o                         
  -1  15   4        314.48        314.99         3.26 o                         
   0  15   4        152.69        156.54         1.88 o                         
   1  15   4         49.00         39.53         0.84 o                         
   2  15   4         23.17         27.94         0.68 o                         
   3  15   4        289.65        297.61         3.23 o                         
   4  15   4        220.36        213.57         2.38 o                         
   5  15   4          9.24          9.68         0.50 o                         
  -5  16   4          0.51          0.36         0.09 o                         
  -4  16   4        435.79        427.66         4.82 o                         
  -3  16   4         52.55         50.23         1.12 o                         
  -2  16   4        184.99        163.22         1.88 o                         
  -1  16   4        133.78        133.79         1.57 o                         
   0  16   4          0.58          1.45         0.30 o                         
   1  16   4         61.86         53.22         1.05 o                         
   2  16   4          6.38          4.81         0.37 o                         
   3  16   4         83.37         90.90         1.26 o                         
   4  16   4         88.98         81.34         1.13 o                         
   5  16   4         19.68         18.24         0.44 o                         
  -5  17   4          3.46          3.57         0.36 o                         
  -4  17   4          0.02          0.47         0.25 o                         
  -3  17   4         74.98         81.86         1.17 o                         
  -2  17   4        103.21         93.37         1.39 o                         
  -1  17   4          0.07          0.51         0.24 o                         
   0  17   4          0.08          0.73         0.32 o                         
   1  17   4         71.67         69.63         1.17 o                         
   2  17   4         71.40         72.96         1.47 o                         
   3  17   4          0.19          0.21         0.22 o                         
   4  17   4         69.17         68.13         1.57 o                         
  -4  18   4         13.17         14.56         0.57 o                         
  -3  18   4          1.30          3.27         0.27 o                         
  -2  18   4          9.12         11.26         0.47 o                         
  -1  18   4         31.48         36.27         0.69 o                         
   0  18   4        174.10        187.16         2.60 o                         
   1  18   4        111.04        126.08         1.50 o                         
   2  18   4          5.20          4.54         0.61 o                         
   3  18   4         35.94         36.28         0.89 o                         
   4  18   4          0.23          0.31         0.26 o                         
  -3  19   4          2.06          4.60         0.44 o                         
  -2  19   4         10.26         10.44         0.42 o                         
  -1  19   4          1.72          4.72         0.35 o                         
   0  19   4         23.96         25.93         0.80 o                         
   1  19   4         95.25         91.31         2.12 o                         
   2  19   4         54.58         53.43         1.53 o                         
   3  19   4         19.56         18.85         0.90 o                         
  -3  20   4         19.11         17.57         0.81 o                         
  -2  20   4         38.62         34.88         0.94 o                         
  -1  20   4         53.66         51.71         1.01 o                         
   0  20   4        172.12        185.44         2.65 o                         
   1  20   4         23.11         25.86         1.02 o                         
   2  20   4        163.59        185.33         2.55 o                         
  -1  21   4         21.67         32.19         1.59 o                         
   0  21   4         59.29         58.75         1.87 o                         
   1  21   4        107.35        124.36         3.43 o                         
  -7   0   5        112.17        119.26         2.08 o                         
  -5   0   5          7.62          4.38         0.59 o                         
  -3   0   5         70.82         51.56         1.98 o                         
  -1   0   5        576.47        529.77         9.23 o                         
   1   0   5       2725.34       2723.72        37.93 o                         
   3   0   5       4384.03       4535.45        97.43 o                         
   5   0   5       1817.02       1885.64        20.31 o                         
   7   0   5        166.82        169.51         2.58 o                         
  -8   1   5        146.33        133.42         1.89 o                         
  -7   1   5         46.89         52.80         0.72 o                         
  -6   1   5         87.24         86.90         1.42 o                         
  -5   1   5         13.91         12.23         0.59 o                         
  -4   1   5        434.72        425.00        10.22 o                         
  -3   1   5        386.75        384.77        12.67 o                         
  -2   1   5        683.81        670.33        12.20 o                         
  -1   1   5         64.71         58.40         1.91 o                         
   0   1   5       1822.26       1939.64        39.76 o                         
   1   1   5        364.91        347.04         6.13 o                         
   2   1   5        676.39        684.44         8.82 o                         
   3   1   5         25.05         34.64         1.30 o                         
   4   1   5        228.96        224.77         2.09 o                         
   5   1   5         70.90         77.76         1.70 o                         
   6   1   5         92.43         94.04         1.50 o                         
   7   1   5          7.57          7.33         0.44 o                         
  -8   2   5         13.25         12.88         0.32 o                         
  -7   2   5         51.20         46.09         0.75 o                         
  -6   2   5          0.13          0.36         0.31 o                         
  -5   2   5         53.39         58.90         1.07 o                         
  -4   2   5         88.36         76.17         2.33 o                         
  -3   2   5          5.40          4.29         0.46 o                         
  -2   2   5          0.01          1.40         0.57 o                         
  -1   2   5          0.50          0.54         0.30 o                         
   0   2   5       4664.45       4813.90       388.12 o                         
   1   2   5        834.97        841.35        13.97 o                         
   2   2   5        731.77        742.61         8.18 o                         
   3   2   5        197.42        234.21         3.46 o                         
   4   2   5       1547.23       1566.89         9.93 o                         
   5   2   5          6.16          8.22         0.46 o                         
   6   2   5        393.61        404.23         3.78 o                         
   7   2   5          4.99          2.30         0.28 o                         
  -8   3   5         21.29         18.84         0.49 o                         
  -7   3   5         40.63         52.62         1.12 o                         
  -6   3   5        195.39        181.12         3.25 o                         
  -5   3   5         73.81         82.98         1.31 o                         
  -4   3   5         33.19         42.85         1.41 o                         
  -3   3   5          0.20          0.57         0.34 o                         
  -2   3   5          0.40          2.07         0.74 o                         
  -1   3   5        821.98        900.08         8.82 o                         
   0   3   5       1112.98       1058.66        16.44 o                         
   1   3   5       1285.18       1301.86        15.65 o                         
   2   3   5        975.37       1003.25        10.74 o                         
   3   3   5         12.60         10.33         0.63 o                         
   4   3   5        185.45        178.35         1.90 o                         
   5   3   5        305.08        311.31         2.84 o                         
   6   3   5        156.86        155.91         1.77 o                         
   7   3   5          0.62          0.13         0.20 o                         
  -8   4   5          2.11          3.16         0.27 o                         
  -7   4   5          1.06          1.31         0.26 o                         
  -6   4   5          4.46          7.44         0.47 o                         
  -5   4   5          9.34         10.02         0.46 o                         
  -4   4   5          1.89          1.62         0.36 o                         
  -3   4   5         73.30         67.96         1.56 o                         
  -2   4   5       2142.12       2292.24        23.76 o                         
  -1   4   5        120.07        133.20         1.94 o                         
   0   4   5        598.02        654.99         7.37 o                         
   1   4   5         48.94         59.12         1.71 o                         
   2   4   5        863.13        906.31        10.75 o                         
   3   4   5        386.80        375.61         4.76 o                         
   4   4   5        252.74        244.45         2.17 o                         
   5   4   5         24.58         25.80         0.66 o                         
   6   4   5          1.96          2.52         0.36 o                         
   7   4   5          0.06          0.17         0.10 o                         
  -8   5   5          0.01          0.07         0.27 o                         
  -7   5   5        105.55        106.58         1.91 o                         
  -6   5   5        121.77        139.08         1.91 o                         
  -5   5   5         47.43         46.09         1.14 o                         
  -4   5   5         64.04         67.96         0.84 o                         
  -3   5   5        108.43        133.14         2.55 o                         
  -2   5   5       1282.17       1222.70        25.10 o                         
  -1   5   5       4424.03       4586.05        35.13 o                         
   0   5   5       1165.80       1270.68        19.39 o                         
   1   5   5       3237.07       3200.33        31.33 o                         
   2   5   5        425.68        426.35         4.59 o                         
   3   5   5         25.57         31.69         1.01 o                         
   4   5   5        105.95        121.11         1.41 o                         
   5   5   5        342.40        343.91         8.28 o                         
   6   5   5         26.88         36.48         0.92 o                         
   7   5   5          9.29          3.81         1.50 o                         
  -8   6   5         24.34         22.65         0.71 o                         
  -7   6   5         45.96         47.57         0.81 o                         
  -6   6   5        155.65        152.45         1.77 o                         
  -5   6   5        972.42       1007.14         6.70 o                         
  -4   6   5         43.25         40.77         0.68 o                         
  -3   6   5       1501.30       1576.65        16.38 o                         
  -2   6   5        197.64        219.69         3.70 o                         
  -1   6   5       4138.84       4317.91        42.56 o                         
   0   6   5         62.01         49.54         1.79 o                         
   1   6   5        518.94        591.33         6.64 o                         
   2   6   5       1233.64       1199.54        12.69 o                         
   3   6   5        379.66        407.22         3.93 o                         
   4   6   5        777.63        759.82        10.67 o                         
   5   6   5        209.11        191.66         5.01 o                         
   6   6   5         29.43         33.87         0.70 o                         
   7   6   5         14.94         13.02         2.04 o                         
  -7   7   5         55.95         48.95         0.70 o                         
  -6   7   5        128.18        132.46         2.11 o                         
  -5   7   5        350.64        338.52         2.91 o                         
  -4   7   5         17.49         20.57         0.58 o                         
  -3   7   5         73.49         82.55         1.76 o                         
  -2   7   5       1496.11       1581.30        20.06 o                         
  -1   7   5       1188.97       1264.85        16.07 o                         
   0   7   5        263.01        265.11         3.28 o                         
   1   7   5        710.50        772.09         8.65 o                         
   2   7   5         48.86         55.55         2.25 o                         
   3   7   5         12.51         13.18         0.71 o                         
   4   7   5        234.93        230.81         2.16 o                         
   5   7   5         41.57         46.42         1.04 o                         
   6   7   5         36.64         35.96         0.73 o                         
   7   7   5          1.34          1.22         0.18 o                         
  -7   8   5          4.43          3.57         0.39 o                         
  -6   8   5          3.94          4.12         0.29 o                         
  -5   8   5        274.75        294.60         3.14 o                         
  -4   8   5         53.75         51.63         0.92 o                         
  -3   8   5        684.44        765.51         6.33 o                         
  -2   8   5       1500.73       1613.65        20.41 o                         
  -1   8   5        443.37        496.60         7.67 o                         
   0   8   5        540.45        559.60         7.85 o                         
   1   8   5        587.09        682.13         7.19 o                         
   2   8   5         19.20         17.63         0.75 o                         
   3   8   5         11.25         13.34         0.63 o                         
   4   8   5        751.72        734.78        12.80 o                         
   5   8   5        126.18        129.19         1.73 o                         
   6   8   5        277.12        283.22         2.98 o                         
   7   8   5          5.84          4.81         0.46 o                         
  -7   9   5         70.39         71.51         1.28 o                         
  -6   9   5         18.28         19.40         0.61 o                         
  -5   9   5        372.31        388.49         4.21 o                         
  -4   9   5         39.03         37.00         0.91 o                         
  -3   9   5        180.29        198.62         2.34 o                         
  -2   9   5        508.90        510.48         6.28 o                         
  -1   9   5        147.22        157.94         6.57 o                         
   0   9   5         84.59         81.51         2.46 o                         
   1   9   5         20.70         15.41         1.10 o                         
   2   9   5        388.07        369.97         4.53 o                         
   3   9   5        296.66        312.32         5.74 o                         
   4   9   5          3.06          3.10         0.44 o                         
   5   9   5         45.99         41.47         1.31 o                         
   6   9   5        106.51        106.69         1.74 o                         
  -7  10   5          0.83          0.27         0.18 o                         
  -6  10   5          4.33          6.85         0.39 o                         
  -5  10   5        125.22        130.48         1.67 o                         
  -4  10   5         75.08         81.14         1.39 o                         
  -3  10   5         75.22         65.61         1.45 o                         
  -2  10   5        218.82        236.05         2.48 o                         
  -1  10   5         77.90         93.56         1.73 o                         
   0  10   5       1964.21       2030.35        18.93 o                         
   1  10   5        146.22        127.17         1.91 o                         
   2  10   5         56.96         52.30         1.30 o                         
   3  10   5          1.21          1.50         0.61 o                         
   4  10   5         58.72         73.76         1.67 o                         
   5  10   5        188.16        190.12         3.21 o                         
   6  10   5         32.30         39.69         1.20 o                         
  -7  11   5         13.87         12.47         0.82 o                         
  -6  11   5          1.58          0.53         0.26 o                         
  -5  11   5          6.48          8.38         0.43 o                         
  -4  11   5        270.75        261.94         2.52 o                         
  -3  11   5        829.89        802.21        10.36 o                         
  -2  11   5         30.82         35.46         0.86 o                         
  -1  11   5         45.53         58.54         1.19 o                         
   0  11   5         40.32         30.08         0.75 o                         
   1  11   5         28.65         40.59         1.15 o                         
   2  11   5         44.04         37.26         0.95 o                         
   3  11   5        107.05        109.89         2.14 o                         
   4  11   5         50.12         45.70         0.98 o                         
   5  11   5         33.69         38.46         1.08 o                         
   6  11   5         90.14         47.38        45.47 o                         
  -6  12   5          2.61          3.29         0.34 o                         
  -5  12   5          0.98          0.65         0.23 o                         
  -4  12   5        129.21        132.53         2.75 o                         
  -3  12   5         50.32         44.44         0.86 o                         
  -2  12   5        336.60        385.01         3.76 o                         
  -1  12   5         68.29         65.17         1.12 o                         
   0  12   5          0.87          0.69         0.25 o                         
   1  12   5        198.70        196.20         2.40 o                         
   2  12   5         73.82         80.79         1.26 o                         
   3  12   5         15.88         15.05         0.83 o                         
   4  12   5        118.55        118.91         1.77 o                         
   5  12   5         10.30         11.72         0.51 o                         
   6  12   5          1.41          2.54         0.54 o                         
  -6  13   5         13.69         14.30         0.60 o                         
  -5  13   5         60.98         64.74         1.21 o                         
  -4  13   5         19.05         13.63         0.60 o                         
  -3  13   5        458.51        415.95         4.12 o                         
  -2  13   5         36.17         36.53         0.86 o                         
  -1  13   5        133.69        119.68         1.96 o                         
   0  13   5        166.83        176.21         2.04 o                         
   1  13   5        180.07        192.70         2.20 o                         
   2  13   5         23.65         18.90         0.60 o                         
   3  13   5        148.59        136.19         1.87 o                         
   4  13   5         77.75         85.77         1.38 o                         
   5  13   5          0.07          0.23         0.27 o                         
   6  13   5         93.71         95.39         1.38 o                         
  -6  14   5        145.23        152.40         2.18 o                         
  -5  14   5        103.35        116.38         2.12 o                         
  -4  14   5         30.02         33.24         0.75 o                         
  -3  14   5        260.20        242.67         2.73 o                         
  -2  14   5        100.90         91.78         1.72 o                         
  -1  14   5        313.18        311.67         3.42 o                         
   0  14   5        125.22        117.07         1.59 o                         
   1  14   5         37.65         37.13         1.06 o                         
   2  14   5        260.81        233.09         2.34 o                         
   3  14   5         44.11         39.30         0.92 o                         
   4  14   5        219.86        225.84         2.55 o                         
   5  14   5         61.06         67.13         1.18 o                         
  -5  15   5          5.32          2.39         3.13 o                         
  -4  15   5         77.15         81.43         1.25 o                         
  -3  15   5          1.10          3.71         0.61 o                         
  -2  15   5         77.81         69.40         1.35 o                         
  -1  15   5        278.76        264.00         3.00 o                         
   0  15   5         51.72         45.35         0.89 o                         
   1  15   5        207.96        176.18         2.17 o                         
   2  15   5        446.43        404.73         3.81 o                         
   3  15   5         42.98         36.18         0.80 o                         
   4  15   5         71.22         81.88         1.21 o                         
   5  15   5          8.33         10.85         0.46 o                         
  -5  16   5         13.02          0.28         0.08 o                         
  -4  16   5          3.94          1.11         1.33 o                         
  -3  16   5          2.67          2.19         0.33 o                         
  -2  16   5         55.59         59.79         1.08 o                         
  -1  16   5         33.01         32.80         0.76 o                         
   0  16   5         17.17         12.24         0.59 o                         
   1  16   5        102.65        105.35         1.68 o                         
   2  16   5        197.58        175.68         2.71 o                         
   3  16   5         26.48         31.50         0.67 o                         
   4  16   5          0.06          0.52         0.20 o                         
  -5  17   5          4.03          2.23         0.33 o                         
  -4  17   5          1.20          1.42         0.46 o                         
  -3  17   5          3.41          1.32         0.62 o                         
  -2  17   5         37.86         40.18         0.83 o                         
  -1  17   5          9.79         11.24         0.48 o                         
   0  17   5        249.85        221.30         3.31 o                         
   1  17   5        113.04        126.38         1.78 o                         
   2  17   5          0.42          0.13         0.30 o                         
   3  17   5         12.60         13.54         0.38 o                         
   4  17   5         19.47         13.56         0.33 o                         
  -4  18   5          7.54          5.79         0.62 o                         
  -3  18   5          7.76          6.39         0.65 o                         
  -2  18   5         36.63         21.62         9.92 o                         
  -1  18   5         39.61         38.98         0.79 o                         
   0  18   5          2.08          0.41         0.29 o                         
   1  18   5          0.34          0.36         0.31 o                         
   2  18   5         84.55         85.27         2.60 o                         
   3  18   5        144.67        151.24         1.81 o                         
  -3  19   5         15.38         17.76         0.61 o                         
  -2  19   5         23.03         29.07         0.77 o                         
  -1  19   5         56.94         65.05         1.16 o                         
   0  19   5        164.94        178.23         3.42 o                         
   1  19   5         25.44         26.90         0.90 o                         
   2  19   5         15.30         12.18         0.48 o                         
   3  19   5         17.41         15.43         0.64 o                         
  -2  20   5          7.45          8.67         0.43 o                         
  -1  20   5        105.51        102.79         2.23 o                         
   0  20   5         30.57         26.09         1.45 o                         
   1  20   5         90.83        100.64         1.72 o                         
   2  20   5        104.72        124.14         1.76 o                         
  -8   0   6         74.54         82.05         1.46 o                         
  -6   0   6          0.25          0.27         0.36 o                         
  -4   0   6        181.98        181.90         3.67 o                         
  -2   0   6         65.45         75.01         3.16 o                         
   0   0   6       1449.34       1408.36        20.26 o                         
   2   0   6          5.00          2.27         0.44 o                         
   4   0   6        670.39        689.01         6.65 o                         
   6   0   6        768.16        756.18         8.34 o                         
  -8   1   6         16.43         19.62         0.67 o                         
  -7   1   6          0.12          0.36         0.22 o                         
  -6   1   6         85.79        100.87         1.64 o                         
  -5   1   6          1.81          2.03         0.33 o                         
  -4   1   6        130.74        114.82         2.24 o                         
  -3   1   6         74.77         68.33         2.41 o                         
  -2   1   6       1254.07       1220.52        52.12 o                         
  -1   1   6        190.98        161.77         3.68 o                         
   0   1   6       5065.86       5322.86       104.25 o                         
   1   1   6       3226.00       3232.49        45.09 o                         
   2   1   6       1434.16       1578.65        16.54 o                         
   3   1   6        778.00        841.15        16.40 o                         
   4   1   6          8.97         12.33         0.43 o                         
   5   1   6         29.36         31.78         0.93 o                         
   6   1   6         31.70         22.42         0.68 o                         
   7   1   6         15.90         17.20         0.69 o                         
  -8   2   6          4.84          3.61         0.30 o                         
  -7   2   6          0.48          0.60         0.15 o                         
  -6   2   6          0.08          0.27         0.24 o                         
  -5   2   6        169.06        157.02         1.80 o                         
  -4   2   6        581.86        596.38         5.96 o                         
  -3   2   6         25.34         20.86         1.91 o                         
  -2   2   6        685.17        682.94        16.85 o                         
  -1   2   6        972.96        855.91        11.05 o                         
   0   2   6        109.30         98.94         3.22 o                         
   1   2   6         51.09         47.25         2.01 o                         
   2   2   6          4.92          2.14         0.32 o                         
   3   2   6        685.36        721.49         8.33 o                         
   4   2   6        908.05        923.15         6.30 o                         
   5   2   6         55.45         58.07         1.56 o                         
   6   2   6        267.02        273.84         2.74 o                         
   7   2   6          0.06          0.50         0.25 o                         
  -8   3   6          8.35          8.22         0.38 o                         
  -7   3   6         67.18         75.10         1.10 o                         
  -6   3   6         32.37         36.58         0.73 o                         
  -5   3   6        131.03        119.18         1.55 o                         
  -4   3   6        608.92        632.49        15.15 o                         
  -3   3   6         47.45         45.68         1.76 o                         
  -2   3   6         23.75         25.03         1.27 o                         
  -1   3   6         49.71         48.06         1.34 o                         
   0   3   6         34.06         25.82         3.24 o                         
   1   3   6       1493.35       1544.17        16.65 o                         
   2   3   6        230.52        244.29         3.05 o                         
   3   3   6        261.39        287.32         3.09 o                         
   4   3   6        269.84        267.54         2.59 o                         
   5   3   6          9.77         12.79         0.50 o                         
   6   3   6         46.04         53.19         0.97 o                         
   7   3   6          9.77          7.89         0.43 o                         
  -8   4   6         22.20         22.89         0.48 o                         
  -7   4   6         11.83         15.68         0.47 o                         
  -6   4   6         26.27         24.73         0.65 o                         
  -5   4   6        120.88        102.31         1.41 o                         
  -4   4   6          2.16          1.61         0.26 o                         
  -3   4   6       2075.75       2114.77        40.37 o                         
  -2   4   6          3.60         14.20         0.74 o                         
  -1   4   6       1801.71       1679.05        13.59 o                         
   0   4   6        397.55        342.10         7.16 o                         
   1   4   6       1648.55       1750.83        18.78 o                         
   2   4   6         17.21         14.95         0.63 o                         
   3   4   6         64.01         61.57         1.56 o                         
   4   4   6        171.85        185.32         2.24 o                         
   5   4   6        511.25        509.48        10.19 o                         
   6   4   6        107.19        114.45         1.62 o                         
   7   4   6         61.32         34.98        12.65 o                         
  -8   5   6          5.68          4.83         0.39 o                         
  -7   5   6          2.09          0.93         0.20 o                         
  -6   5   6        343.21        323.95         4.32 o                         
  -5   5   6        119.62        119.45         1.32 o                         
  -4   5   6        413.09        420.33         4.20 o                         
  -3   5   6         31.07         29.73         1.06 o                         
  -2   5   6       2096.50       2219.54        23.78 o                         
  -1   5   6         40.43         32.56         1.11 o                         
   0   5   6       4974.76       5162.71        71.74 o                         
   1   5   6        243.91        269.53         3.16 o                         
   2   5   6        454.41        444.32         4.86 o                         
   3   5   6         11.37          9.12         0.46 o                         
   4   5   6        393.51        384.18         6.29 o                         
   5   5   6         40.63         40.86         1.22 o                         
   6   5   6         41.20         45.20         0.99 o                         
   7   5   6          3.84          1.14         0.70 o                         
  -7   6   6         16.76         19.76         0.52 o                         
  -6   6   6          5.79          4.44         0.34 o                         
  -5   6   6        315.19        334.52         2.60 o                         
  -4   6   6        257.21        243.68         2.85 o                         
  -3   6   6       1599.95       1639.21        15.93 o                         
  -2   6   6       2808.93       2842.48        25.94 o                         
  -1   6   6        250.86        260.00         3.77 o                         
   0   6   6         43.72         39.73         2.02 o                         
   1   6   6        788.42        785.76         7.43 o                         
   2   6   6          1.71          2.42         0.37 o                         
   3   6   6        382.21        381.47         3.78 o                         
   4   6   6         53.86         57.13         1.08 o                         
   5   6   6         13.04         12.26         0.55 o                         
   6   6   6         17.06         21.84         0.56 o                         
   7   6   6          1.28          2.18         0.44 o                         
  -7   7   6        380.49        312.81        56.74 o                         
  -6   7   6         82.43         82.95         1.18 o                         
  -5   7   6        278.45        305.08         2.31 o                         
  -4   7   6        370.94        377.14         2.80 o                         
  -3   7   6       1660.24       1765.63        11.65 o                         
  -2   7   6        254.10        265.29         4.57 o                         
  -1   7   6       2740.94       3241.05        40.30 o                         
   0   7   6        901.17        956.76        16.46 o                         
   1   7   6        367.59        436.73         5.35 o                         
   2   7   6        279.01        304.29         3.35 o                         
   3   7   6        180.89        202.32         2.95 o                         
   4   7   6        293.89        313.60         5.73 o                         
   5   7   6         70.25         72.86         1.26 o                         
   6   7   6          0.94          0.75         0.19 o                         
   7   7   6          0.09          0.13         0.27 o                         
  -7   8   6        132.64        140.04         1.74 o                         
  -6   8   6         29.80         25.92         0.65 o                         
  -5   8   6          0.39          0.92         0.30 o                         
  -4   8   6          2.77          4.25         0.33 o                         
  -3   8   6         12.93         12.36         0.43 o                         
  -2   8   6        517.39        504.71         8.21 o                         
  -1   8   6          0.96          0.78         0.46 o                         
   0   8   6         22.94         24.18         0.94 o                         
   1   8   6         24.19         29.94         2.30 o                         
   2   8   6         21.54         20.01         0.68 o                         
   3   8   6         62.92         77.86         2.37 o                         
   4   8   6        123.28        116.28         2.02 o                         
   5   8   6         38.51         38.36         0.96 o                         
   6   8   6         57.24         62.19         1.36 o                         
  -7   9   6         24.75         25.41         0.78 o                         
  -6   9   6         69.50         70.88         1.29 o                         
  -5   9   6         76.55         74.51         1.42 o                         
  -4   9   6        330.33        332.75         3.19 o                         
  -3   9   6        551.78        521.25         4.21 o                         
  -2   9   6          0.52          2.48         0.39 o                         
  -1   9   6        566.65        538.76        14.27 o                         
   0   9   6        502.82        497.28        15.67 o                         
   1   9   6         57.48         59.37         1.19 o                         
   2   9   6         12.87         12.38         0.71 o                         
   3   9   6        161.49        170.64         3.16 o                         
   4   9   6          6.15          7.37         0.55 o                         
   5   9   6        123.23        127.98         1.93 o                         
   6   9   6         16.81         17.99         0.88 o                         
  -7  10   6         64.28         64.25         1.17 o                         
  -6  10   6          4.89          5.92         0.45 o                         
  -5  10   6        276.75        273.49         3.18 o                         
  -4  10   6        217.57        226.11         2.42 o                         
  -3  10   6        729.69        735.03         6.90 o                         
  -2  10   6        569.71        570.86         4.53 o                         
  -1  10   6        246.76        270.15         3.14 o                         
   0  10   6       1240.67       1336.46        20.96 o                         
   1  10   6          0.10          0.56         0.24 o                         
   2  10   6         34.88         42.93         1.75 o                         
   3  10   6        316.48        302.37         4.08 o                         
   4  10   6          0.22          0.79         0.36 o                         
   5  10   6          1.05          0.21         0.40 o                         
   6  10   6         95.61         90.97         1.88 o                         
  -7  11   6          8.85         12.10         0.77 o                         
  -6  11   6          3.81          3.92         0.36 o                         
  -5  11   6          1.88          2.19         0.33 o                         
  -4  11   6         11.82          9.42         0.46 o                         
  -3  11   6          4.81          7.11         0.47 o                         
  -2  11   6         62.32         64.07         1.22 o                         
  -1  11   6        207.38        199.80         4.66 o                         
   0  11   6         75.69         86.51         1.60 o                         
   1  11   6         47.37         55.69         1.12 o                         
   2  11   6          0.00          0.99         0.49 o                         
   3  11   6         25.88         22.26         1.10 o                         
   4  11   6         17.62         16.83         0.65 o                         
   5  11   6          0.14          0.78         0.35 o                         
   6  11   6          0.97          1.17         0.39 o                         
  -6  12   6         11.03         15.26         0.53 o                         
  -5  12   6         28.40         23.45         6.29 o                         
  -4  12   6        111.92        106.90         1.69 o                         
  -3  12   6        125.25        117.28         1.59 o                         
  -2  12   6        397.06        387.09         4.09 o                         
  -1  12   6         28.18         26.32         0.91 o                         
   0  12   6        410.82        373.15         4.80 o                         
   1  12   6         39.70         31.31         0.92 o                         
   2  12   6        854.06        839.60         6.84 o                         
   3  12   6          2.71          3.39         0.38 o                         
   4  12   6          0.82          0.78         0.31 o                         
   5  12   6         32.75         37.66         0.95 o                         
   6  12   6         17.74         20.06         0.55 o                         
  -6  13   6          0.07          0.52         0.20 o                         
  -5  13   6         22.59         24.28         0.78 o                         
  -4  13   6         39.54         36.82         0.89 o                         
  -3  13   6        138.84        132.63         1.55 o                         
  -2  13   6        207.80        199.02         2.48 o                         
  -1  13   6        277.51        290.85         3.37 o                         
   0  13   6        346.91        323.93         3.07 o                         
   1  13   6          1.21          2.78         0.42 o                         
   2  13   6          0.69          1.67         0.50 o                         
   3  13   6        173.46        171.43         2.04 o                         
   4  13   6         79.74         74.28         1.13 o                         
   5  13   6          0.00          0.13         0.10 o                         
  -6  14   6          0.37          0.51         0.19 o                         
  -5  14   6          1.31          0.49         0.23 o                         
  -4  14   6         12.99          8.29         0.45 o                         
  -3  14   6        198.39        173.41         2.00 o                         
  -2  14   6          1.89          1.90         0.36 o                         
  -1  14   6         72.73         59.96         1.16 o                         
   0  14   6        332.37        317.86         2.91 o                         
   1  14   6         20.70         21.24         0.83 o                         
   2  14   6          3.26          3.55         0.35 o                         
   3  14   6          4.86          6.73         0.40 o                         
   4  14   6        363.87        371.53         3.63 o                         
   5  14   6          5.03          7.95         0.60 o                         
  -5  15   6          0.83          0.21         0.53 o                         
  -4  15   6          0.94          0.28         0.20 o                         
  -3  15   6          1.88          1.03         0.29 o                         
  -2  15   6        325.17        329.20         3.99 o                         
  -1  15   6          4.45          2.28         0.36 o                         
   0  15   6        187.97        164.05         2.24 o                         
   1  15   6          6.36          5.75         0.52 o                         
   2  15   6        517.44        493.94         5.91 o                         
   3  15   6          1.45          0.68         0.16 o                         
   4  15   6        193.06        195.13         2.08 o                         
   5  15   6         30.52         28.20         0.62 o                         
  -4  16   6        130.27        135.23         2.41 o                         
  -3  16   6          0.94          0.76         0.51 o                         
  -2  16   6        321.18        283.90         2.93 o                         
  -1  16   6        107.65         98.98         1.47 o                         
   0  16   6          0.56          4.89         0.52 o                         
   1  16   6         15.48         21.07         0.78 o                         
   2  16   6         39.56         38.54         1.09 o                         
   3  16   6          4.85          3.04         0.26 o                         
   4  16   6         19.30         16.95         0.40 o                         
  -4  17   6         22.24         26.31         0.78 o                         
  -3  17   6         92.65         87.42         1.65 o                         
  -2  17   6          6.84          7.03         0.39 o                         
  -1  17   6         47.01         38.82         0.77 o                         
   0  17   6        192.73        178.45         2.26 o                         
   1  17   6         36.45         28.21         1.06 o                         
   2  17   6         81.38         89.37         1.91 o                         
   3  17   6          3.19          1.29         0.22 o                         
   4  17   6         15.14         11.13         0.67 o                         
  -4  18   6        128.19        140.47         3.10 o                         
  -3  18   6          7.67          9.14         0.40 o                         
  -2  18   6         83.61         99.56         1.35 o                         
  -1  18   6          2.42          4.58         0.39 o                         
   0  18   6         19.40         23.08         0.66 o                         
   1  18   6         23.50         38.40         1.36 o                         
   2  18   6          0.01          0.58         0.26 o                         
   3  18   6         34.64         47.39         1.44 o                         
  -3  19   6         34.79         30.59         1.34 o                         
  -2  19   6          3.07          2.17         0.27 o                         
  -1  19   6         17.04         18.28         0.60 o                         
   0  19   6        135.57        135.85         1.58 o                         
   1  19   6         49.70         14.48        27.22 o                         
   2  19   6          8.98          8.06         0.35 o                         
  -2  20   6         60.84         64.55         1.81 o                         
  -1  20   6         64.79         57.18         1.11 o                         
   0  20   6          2.34          2.38         0.31 o                         
   1  20   6        128.80        126.37         3.66 o                         
  -7   0   7          4.57          4.68         0.38 o                         
  -5   0   7          9.26         12.02         0.52 o                         
  -3   0   7         51.12         53.98         3.73 o                         
  -1   0   7       2367.21       2334.61        33.65 o                         
   1   0   7        747.78        876.94        13.91 o                         
   3   0   7        153.65        153.56         2.37 o                         
   5   0   7          5.02          8.40         0.76 o                         
   7   0   7         36.26         32.14         2.04 o                         
  -8   1   7         16.52         18.35         1.02 o                         
  -7   1   7         16.61         15.71         0.40 o                         
  -6   1   7         44.00         44.09         0.75 o                         
  -5   1   7         57.52         58.01         0.85 o                         
  -4   1   7          0.39          1.05         0.24 o                         
  -3   1   7         17.96         17.12         1.78 o                         
  -2   1   7        166.25        164.17         3.46 o                         
  -1   1   7          0.08          0.43         0.37 o                         
   0   1   7       3119.59       3279.47        45.74 o                         
   1   1   7       1396.15       1489.50        23.89 o                         
   2   1   7       3221.73       3444.03        48.83 o                         
   3   1   7        112.79        114.78         1.66 o                         
   4   1   7        389.48        405.23         3.40 o                         
   5   1   7          6.57         10.15         0.54 o                         
   6   1   7         29.36         27.47         0.69 o                         
   7   1   7          0.07          0.18         0.51 o                         
  -8   2   7          0.59          0.54         0.17 o                         
  -7   2   7          0.54          1.38         0.20 o                         
  -6   2   7        111.28        115.84         1.28 o                         
  -5   2   7        278.49        268.95         1.98 o                         
  -4   2   7        163.32        144.51         2.10 o                         
  -3   2   7         91.99         93.12         2.05 o                         
  -2   2   7        253.08        214.49         2.93 o                         
  -1   2   7        679.73        679.52        12.88 o                         
   0   2   7          9.41          7.48         0.49 o                         
   1   2   7       1800.49       1999.92        18.30 o                         
   2   2   7          0.05          1.18         0.40 o                         
   3   2   7          5.79          4.29         0.37 o                         
   4   2   7         85.16         83.23         1.30 o                         
   5   2   7        102.86         95.02         3.39 o                         
   6   2   7         22.43         23.02         0.65 o                         
   7   2   7          0.99          0.75         0.28 o                         
  -8   3   7          1.31          1.32         0.17 o                         
  -7   3   7          0.13          0.51         0.14 o                         
  -6   3   7        392.51        385.00         3.18 o                         
  -5   3   7        187.04        187.13         1.61 o                         
  -4   3   7        114.20        108.22         1.52 o                         
  -3   3   7         22.29         32.48         1.14 o                         
  -2   3   7        143.55        156.55         2.97 o                         
  -1   3   7       1199.93       1245.81        24.77 o                         
   0   3   7        322.47        346.05         4.86 o                         
   1   3   7        136.17        166.98         2.72 o                         
   2   3   7       2241.11       2435.90        42.53 o                         
   3   3   7        137.53        120.81         1.54 o                         
   4   3   7         52.39         48.12         1.11 o                         
   5   3   7         16.20         19.64         0.61 o                         
   6   3   7          3.51          3.58         0.32 o                         
   7   3   7          2.78          2.51         0.43 o                         
  -8   4   7        176.61        167.02         1.98 o                         
  -7   4   7         51.12         28.05         8.61 o                         
  -6   4   7         10.57         13.24         0.42 o                         
  -5   4   7         93.45         86.95         1.09 o                         
  -4   4   7        167.10        161.99         1.86 o                         
  -3   4   7         20.30         20.90         1.39 o                         
  -2   4   7         67.94         63.41         2.32 o                         
  -1   4   7        102.07         95.56         2.10 o                         
   0   4   7         95.90        107.29         2.54 o                         
   1   4   7       2025.96       2088.66        19.15 o                         
   2   4   7        443.86        518.92         5.53 o                         
   3   4   7         93.82         82.39         1.72 o                         
   4   4   7          0.08          0.25         0.25 o                         
   5   4   7         15.44         17.46         0.64 o                         
   6   4   7          5.98          8.92         0.43 o                         
   7   4   7          5.10          3.89         0.32 o                         
  -7   5   7         41.28         40.26         1.52 o                         
  -6   5   7          6.83          5.94         0.35 o                         
  -5   5   7        388.73        402.64         2.87 o                         
  -4   5   7        197.86        200.80         1.93 o                         
  -3   5   7          4.45          3.83         0.51 o                         
  -2   5   7         65.78         58.71         1.73 o                         
  -1   5   7        245.53        231.23         2.39 o                         
   0   5   7        763.85        752.85         7.91 o                         
   1   5   7         42.31         29.09         0.89 o                         
   2   5   7        417.32        434.12         5.18 o                         
   3   5   7         46.92         52.96         1.07 o                         
   4   5   7        464.44        452.31         8.22 o                         
   5   5   7         38.94         37.09         0.82 o                         
   6   5   7         33.57         36.46         0.94 o                         
   7   5   7         21.02         22.97         1.04 o                         
  -7   6   7        244.53        248.75         2.10 o                         
  -6   6   7         10.37          9.58         0.44 o                         
  -5   6   7        439.83        439.44         3.57 o                         
  -4   6   7        582.76        546.58         3.60 o                         
  -3   6   7        224.41        267.19         2.95 o                         
  -2   6   7        454.75        435.90         4.61 o                         
  -1   6   7       2111.06       2119.16        28.05 o                         
   0   6   7        572.74        629.67         5.90 o                         
   1   6   7          4.71          4.36         0.43 o                         
   2   6   7         58.10         50.24         0.95 o                         
   3   6   7        467.78        499.35         8.63 o                         
   4   6   7          6.94          6.34         0.58 o                         
   5   6   7         13.53         17.67         0.71 o                         
   6   6   7          0.00          0.46         0.21 o                         
  -7   7   7          1.29          0.46         0.25 o                         
  -6   7   7         55.98         52.86         5.98 o                         
  -5   7   7          0.00          0.57         0.24 o                         
  -4   7   7        302.28        314.06         2.20 o                         
  -3   7   7         53.21         61.05         3.63 o                         
  -2   7   7        619.73        587.73        10.38 o                         
  -1   7   7        277.55        274.44         4.24 o                         
   0   7   7        237.70        192.69         2.54 o                         
   1   7   7         37.81         38.32         0.99 o                         
   2   7   7        692.50        686.31         5.22 o                         
   3   7   7         10.87         13.50         0.62 o                         
   4   7   7        390.56        394.86         9.87 o                         
   5   7   7         42.68         43.77         1.11 o                         
   6   7   7         35.35         44.77         0.77 o                         
  -7   8   7         30.17         28.29         0.86 o                         
  -6   8   7        305.08        311.48         2.94 o                         
  -5   8   7        412.90        425.65         3.70 o                         
  -4   8   7         45.24         50.50         0.81 o                         
  -3   8   7        290.85        284.24         2.48 o                         
  -2   8   7        198.42        182.97         2.14 o                         
  -1   8   7        253.49        263.95        18.93 o                         
   0   8   7          0.46          0.84         0.41 o                         
   1   8   7        306.88        316.22         3.29 o                         
   2   8   7        449.57        444.01         4.48 o                         
   3   8   7          2.61          1.97         0.32 o                         
   4   8   7        116.11        132.74         1.80 o                         
   5   8   7         10.31          8.72         0.81 o                         
   6   8   7        218.90        221.97         6.90 o                         
  -7   9   7         19.57         16.43         0.73 o                         
  -6   9   7          1.99          1.43         0.70 o                         
  -5   9   7        169.07        177.39         2.25 o                         
  -4   9   7        217.67        221.57         2.40 o                         
  -3   9   7          2.34          2.00         0.28 o                         
  -2   9   7        236.39        208.64         2.60 o                         
  -1   9   7        113.12        114.32         2.17 o                         
   0   9   7        557.13        582.08         5.53 o                         
   1   9   7          0.14          0.66         0.28 o                         
   2   9   7        114.94        115.96         2.96 o                         
   3   9   7         21.65         19.34         0.88 o                         
   4   9   7         23.73         27.77         1.28 o                         
   5   9   7         48.05         49.16         1.26 o                         
   6   9   7        127.80        119.86         3.40 o                         
  -7  10   7          3.29          4.23         0.40 o                         
  -6  10   7          3.27          4.95         0.41 o                         
  -5  10   7          6.76          6.58         0.44 o                         
  -4  10   7        154.70        158.54         1.92 o                         
  -3  10   7        248.30        217.09         2.40 o                         
  -2  10   7         28.60         31.21         0.87 o                         
  -1  10   7        294.80        339.84         4.01 o                         
   0  10   7        117.77        125.22         1.59 o                         
   1  10   7          1.17          1.61         0.29 o                         
   2  10   7        210.87        196.80         3.11 o                         
   3  10   7         61.08         61.55         1.54 o                         
   4  10   7        107.34        117.36         2.11 o                         
   5  10   7         57.90         67.13         1.86 o                         
   6  10   7         91.28         83.52        10.95 o                         
  -6  11   7          3.64          3.46         0.30 o                         
  -5  11   7        197.09        189.68         2.49 o                         
  -4  11   7        148.07        155.05         2.13 o                         
  -3  11   7         24.86         28.44         1.01 o                         
  -2  11   7        495.83        456.00         4.69 o                         
  -1  11   7        261.41        257.95         3.06 o                         
   0  11   7        196.58        204.54         3.18 o                         
   1  11   7        260.33        285.10         3.41 o                         
   2  11   7         50.12         51.18         1.47 o                         
   3  11   7        346.05        336.60         5.40 o                         
   4  11   7          2.25          1.63         0.33 o                         
   5  11   7         20.63         19.75         0.73 o                         
   6  11   7         27.84         30.35         0.72 o                         
  -6  12   7         16.09         15.62         0.68 o                         
  -5  12   7         53.41         47.54         1.09 o                         
  -4  12   7          3.99          4.81         0.47 o                         
  -3  12   7         62.52         62.55         1.70 o                         
  -2  12   7        102.46         91.38         1.55 o                         
  -1  12   7        226.13        231.58         3.18 o                         
   0  12   7         79.86         67.09         1.15 o                         
   1  12   7         34.29         32.15         1.04 o                         
   2  12   7         46.05         46.25         1.12 o                         
   3  12   7          0.74          0.43         0.31 o                         
   4  12   7         13.44         16.00         0.54 o                         
   5  12   7         51.84         52.55         0.95 o                         
  -6  13   7         23.12         19.96         0.52 o                         
  -5  13   7          7.01          9.78         0.53 o                         
  -4  13   7         49.28         48.85         2.21 o                         
  -3  13   7          2.77          4.29         0.41 o                         
  -2  13   7        551.06        515.05         5.13 o                         
  -1  13   7          2.98          9.82         1.01 o                         
   0  13   7         20.27         13.42         0.55 o                         
   1  13   7          6.59          7.03         0.55 o                         
   2  13   7         40.87         31.95         1.01 o                         
   3  13   7         38.88         44.00         1.37 o                         
   4  13   7          9.98          8.76         0.43 o                         
   5  13   7        148.55        153.15         2.03 o                         
  -5  14   7          9.42         10.33         0.47 o                         
  -4  14   7        246.12        259.87         2.59 o                         
  -3  14   7        247.55        229.69         3.02 o                         
  -2  14   7        146.61        125.94         1.88 o                         
  -1  14   7         19.98         27.73         0.74 o                         
   0  14   7         38.60         25.65         0.84 o                         
   1  14   7        664.17        620.37         6.98 o                         
   2  14   7         47.63         34.76         0.87 o                         
   3  14   7         15.63         11.53         0.46 o                         
   4  14   7         14.37         17.00         0.55 o                         
   5  14   7         13.02         10.84         0.63 o                         
  -5  15   7        135.05        139.24         2.82 o                         
  -4  15   7         14.71          3.52         1.90 o                         
  -3  15   7         34.49         33.62         0.93 o                         
  -2  15   7         31.90         22.99         0.78 o                         
  -1  15   7         55.59         66.48         1.10 o                         
   0  15   7        529.17        497.96         4.86 o                         
   1  15   7         11.66         12.30         0.74 o                         
   2  15   7        547.46        517.39         6.08 o                         
   3  15   7         61.93         52.59         0.79 o                         
   4  15   7         29.38         23.45         0.59 o                         
  -5  16   7         16.94         14.56         0.91 o                         
  -4  16   7         38.29         37.43         1.08 o                         
  -3  16   7          7.94          8.85         0.57 o                         
  -2  16   7         93.14         70.27         1.24 o                         
  -1  16   7        104.95        121.49         1.46 o                         
   0  16   7        108.93         97.68         1.76 o                         
   1  16   7         60.97         51.89         1.72 o                         
   2  16   7         14.99         11.56         0.74 o                         
   3  16   7          0.21          0.24         0.22 o                         
   4  16   7          6.22          4.42         0.38 o                         
  -4  17   7         26.41         30.47         0.67 o                         
  -3  17   7         69.67         69.34         1.20 o                         
  -2  17   7         46.18         46.66         0.80 o                         
  -1  17   7         26.07         21.42         0.88 o                         
   0  17   7         13.99         13.64         0.64 o                         
   1  17   7         31.59         37.41         1.19 o                         
   2  17   7          0.80          1.60         0.33 o                         
   3  17   7          6.10          4.08         0.36 o                         
  -4  18   7         47.61         51.96         1.59 o                         
  -3  18   7         17.17         15.27         0.86 o                         
  -2  18   7         73.78         76.20         1.17 o                         
  -1  18   7         12.23         10.72         0.68 o                         
   0  18   7         34.19         38.16         0.89 o                         
   1  18   7          4.21          7.02         0.63 o                         
   2  18   7          0.30          0.48         0.23 o                         
   3  18   7         22.47         21.34         0.71 o                         
  -3  19   7          0.55          0.23         0.31 o                         
  -2  19   7         45.05         54.03         1.17 o                         
  -1  19   7         23.88         31.21         0.78 o                         
   0  19   7          2.71          1.19         0.28 o                         
   1  19   7          9.21          8.96         0.53 o                         
   2  19   7         30.67         23.77         0.80 o                         
  -1  20   7         58.53         61.71         1.85 o                         
   0  20   7          5.61          8.05         0.38 o                         
  -8   0   8         40.81         48.93         1.26 o                         
  -6   0   8        145.75        143.26         1.73 o                         
  -4   0   8        321.90        345.50         5.30 o                         
  -2   0   8       1402.36       1591.97        20.81 o                         
   0   0   8       1661.87       1958.60        28.63 o                         
   2   0   8       3803.93       4468.27        99.69 o                         
   4   0   8       1630.92       1660.63        19.26 o                         
   6   0   8        340.76        361.79         7.24 o                         
  -8   1   8          3.42          3.37         0.29 o                         
  -7   1   8          6.36          8.22         0.33 o                         
  -6   1   8          0.10          0.88         0.25 o                         
  -5   1   8         42.09         41.39         0.89 o                         
  -4   1   8        229.43        248.53         2.39 o                         
  -3   1   8        477.49        506.62        12.73 o                         
  -2   1   8        421.72        384.97         6.55 o                         
  -1   1   8        399.87        437.83         9.28 o                         
   0   1   8          8.73          9.01         0.93 o                         
   1   1   8          4.55          7.04         3.16 o                         
   2   1   8         74.57         76.23         2.61 o                         
   3   1   8         98.99        109.38         1.87 o                         
   4   1   8        698.11        648.29         5.06 o                         
   5   1   8         15.38         17.60         0.93 o                         
   6   1   8          0.24          0.59         0.35 o                         
   7   1   8          2.51          3.59         0.54 o                         
  -8   2   8         18.05         21.60         0.53 o                         
  -7   2   8          1.09          0.59         0.20 o                         
  -6   2   8          1.85          1.07         0.24 o                         
  -5   2   8         39.08         43.09         0.71 o                         
  -4   2   8          8.12          8.25         0.36 o                         
  -3   2   8        495.65        525.87         6.27 o                         
  -2   2   8        100.93         90.01         1.80 o                         
  -1   2   8          0.19          0.61         0.24 o                         
   0   2   8       3062.69       3263.78        29.00 o                         
   1   2   8        164.28        145.60         2.59 o                         
   2   2   8          1.70          0.50         0.36 o                         
   3   2   8        287.67        316.81         3.21 o                         
   4   2   8          0.96          0.61         0.29 o                         
   5   2   8          0.77          0.29         0.36 o                         
   6   2   8         11.15          9.17         0.47 o                         
   7   2   8          0.04          0.16         0.34 o                         
  -8   3   8          3.41          2.81         0.19 o                         
  -7   3   8         15.25         18.25         0.65 o                         
  -6   3   8          6.08          4.70         0.29 o                         
  -5   3   8        530.43        507.12         4.23 o                         
  -4   3   8        167.74        150.76         2.83 o                         
  -3   3   8        435.28        448.18         6.22 o                         
  -2   3   8         46.20         50.15         1.58 o                         
  -1   3   8        200.64        207.53         2.30 o                         
   0   3   8         48.93         37.16         1.01 o                         
   1   3   8         81.51         70.62         1.62 o                         
   2   3   8        108.53        116.76         2.35 o                         
   3   3   8         35.74         32.92         0.78 o                         
   4   3   8          0.92          0.85         0.31 o                         
   5   3   8          9.65         11.23         0.49 o                         
   6   3   8         11.22         12.23         0.54 o                         
   7   3   8          1.78          1.02         0.24 o                         
  -7   4   8         58.40         66.92         1.14 o                         
  -6   4   8        181.74        180.14         2.24 o                         
  -5   4   8        111.83        102.98         1.48 o                         
  -4   4   8         11.32          7.96         0.41 o                         
  -3   4   8        101.07        121.38         1.56 o                         
  -2   4   8         15.73         11.63         0.73 o                         
  -1   4   8         10.43         30.62         0.73 o                         
   0   4   8         93.52         95.33         1.46 o                         
   1   4   8        165.26        158.34         2.47 o                         
   2   4   8        846.62        873.19         8.17 o                         
   3   4   8         16.18         12.51         0.57 o                         
   4   4   8        102.79         99.81         1.51 o                         
   5   4   8          3.41          2.38         0.32 o                         
   6   4   8        125.91        128.99         3.27 o                         
  -7   5   8          0.79          0.96         0.31 o                         
  -6   5   8          5.64          4.11         0.40 o                         
  -5   5   8          7.39          6.81         0.37 o                         
  -4   5   8          3.70          2.97         0.26 o                         
  -3   5   8        248.69        253.39         2.12 o                         
  -2   5   8         29.41         16.84         0.93 o                         
  -1   5   8       1443.80       1488.11        11.23 o                         
   0   5   8         65.69         69.07         1.41 o                         
   1   5   8        476.02        487.69         5.64 o                         
   2   5   8        666.65        636.45         4.57 o                         
   3   5   8          0.02          0.35         0.27 o                         
   4   5   8        229.98        234.55         2.55 o                         
   5   5   8          9.09         12.91         0.57 o                         
   6   5   8        145.75        147.60         2.39 o                         
  -7   6   8         16.64         23.13         0.56 o                         
  -6   6   8         15.81         17.71         0.87 o                         
  -5   6   8          2.80          2.48         0.28 o                         
  -4   6   8        386.03        372.92         2.89 o                         
  -3   6   8        947.20        908.17         5.19 o                         
  -2   6   8         10.73          4.63         0.51 o                         
  -1   6   8        905.01        849.57        12.50 o                         
   0   6   8        416.68        398.02         3.84 o                         
   1   6   8        914.94        922.48         9.35 o                         
   2   6   8        710.86        721.48         5.69 o                         
   3   6   8        114.07        104.58         1.86 o                         
   4   6   8        234.09        233.23         2.57 o                         
   5   6   8         30.34         30.67         0.80 o                         
   6   6   8         68.50         74.85         0.98 o                         
  -7   7   8        116.75         85.86        15.51 o                         
  -6   7   8         25.69         28.05         0.83 o                         
  -5   7   8          1.09          1.74         0.31 o                         
  -4   7   8        130.99        140.64         1.49 o                         
  -3   7   8        239.52        234.96         2.37 o                         
  -2   7   8          5.64          4.94         1.15 o                         
  -1   7   8         13.49         19.53         0.81 o                         
   0   7   8        805.84        827.53         6.42 o                         
   1   7   8         81.58         90.42         1.11 o                         
   2   7   8        200.91        197.84         2.24 o                         
   3   7   8        195.62        197.85         2.76 o                         
   4   7   8        138.91        139.84         2.32 o                         
   5   7   8          2.20          1.85         0.31 o                         
   6   7   8         31.63         32.32         0.86 o                         
  -7   8   8        116.99        118.77         1.96 o                         
  -6   8   8         66.99         40.08         9.38 o                         
  -5   8   8         81.32         87.59         1.07 o                         
  -4   8   8          6.28          8.46         0.36 o                         
  -3   8   8        338.13        340.58         2.92 o                         
  -2   8   8         50.46         58.27         0.91 o                         
  -1   8   8         32.52         45.55         0.96 o                         
   0   8   8         23.28         24.10         0.55 o                         
   1   8   8        367.13        410.82         2.82 o                         
   2   8   8         60.11         52.94         1.61 o                         
   3   8   8        530.51        509.05         6.43 o                         
   4   8   8         60.31         63.06         1.58 o                         
   5   8   8         38.89         40.51         1.10 o                         
   6   8   8        144.75        142.18         1.96 o                         
  -7   9   8          0.39          0.37         0.32 o                         
  -6   9   8          1.01          0.01         0.14 o                         
  -5   9   8          0.10          0.49         0.35 o                         
  -4   9   8          0.27          1.05         0.34 o                         
  -3   9   8         19.54         10.94         0.52 o                         
  -2   9   8        998.27       1041.93        10.00 o                         
  -1   9   8         36.25         39.62         0.92 o                         
   0   9   8          1.59          1.74         0.30 o                         
   1   9   8        657.06        656.85         5.05 o                         
   2   9   8        234.05        220.16         4.56 o                         
   3   9   8        777.98        783.80         9.60 o                         
   4   9   8        771.30        807.27         9.86 o                         
   5   9   8        140.54        127.53         2.49 o                         
   6   9   8        175.58        174.02         4.15 o                         
  -7  10   8          0.79          1.29         0.37 o                         
  -6  10   8         19.05         13.85         5.38 o                         
  -5  10   8         35.69         31.33         0.89 o                         
  -4  10   8         23.01         18.01         0.67 o                         
  -3  10   8        425.86        420.13         3.73 o                         
  -2  10   8         95.50         96.42         2.30 o                         
  -1  10   8         13.80         18.17         0.66 o                         
   0  10   8         87.33        101.50         1.26 o                         
   1  10   8        132.57        129.96         1.75 o                         
   2  10   8         34.85         43.43         1.66 o                         
   3  10   8        158.23        163.65         2.97 o                         
   4  10   8        821.33        857.33         9.25 o                         
   5  10   8        329.48        354.90         4.29 o                         
   6  10   8        131.12        107.67         2.57 o                         
  -6  11   8          4.63          3.71         1.24 o                         
  -5  11   8          2.62          4.72         0.41 o                         
  -4  11   8         63.85         61.52         1.56 o                         
  -3  11   8        132.74        125.60         2.24 o                         
  -2  11   8         89.96         82.43         1.40 o                         
  -1  11   8         17.16         16.73         0.70 o                         
   0  11   8         29.89         23.44         0.60 o                         
   1  11   8        108.94         91.43         1.73 o                         
   2  11   8         29.77         33.75         1.48 o                         
   3  11   8          7.46          8.76         0.61 o                         
   4  11   8        265.52        268.11         2.72 o                         
   5  11   8         16.58         19.05         0.66 o                         
  -6  12   8          8.14          8.87         1.50 o                         
  -5  12   8         29.57         30.70         0.90 o                         
  -4  12   8        190.39        179.54         2.47 o                         
  -3  12   8         40.07         52.01         1.33 o                         
  -2  12   8          1.26          2.21         0.38 o                         
  -1  12   8         27.92         23.99         0.78 o                         
   0  12   8        433.44        446.97         4.85 o                         
   1  12   8        225.37        212.18         3.12 o                         
   2  12   8         17.36         17.79         0.80 o                         
   3  12   8        169.08        154.65         1.92 o                         
   4  12   8        116.60        122.10         1.51 o                         
   5  12   8         24.34         23.31         0.56 o                         
  -6  13   8          4.53          2.47         0.64 o                         
  -5  13   8         11.69         12.06         0.55 o                         
  -4  13   8        245.39        240.99         2.95 o                         
  -3  13   8          3.79          6.56         0.45 o                         
  -2  13   8         17.13         23.15         0.72 o                         
  -1  13   8        571.52        546.18         4.88 o                         
   0  13   8         34.83         42.69         1.28 o                         
   1  13   8          0.01          0.74         0.46 o                         
   2  13   8        224.05        250.38         4.84 o                         
   3  13   8          7.06          7.91         0.45 o                         
   4  13   8         49.86         40.78         0.80 o                         
   5  13   8          0.17          0.70         0.16 o                         
  -5  14   8         16.26         21.51         0.73 o                         
  -4  14   8        441.45        449.84         6.19 o                         
  -3  14   8         13.19         13.14         0.64 o                         
  -2  14   8        269.73        273.71         3.69 o                         
  -1  14   8         25.21         27.78         0.69 o                         
   0  14   8        103.07         80.98         1.95 o                         
   1  14   8         63.03         60.35         1.86 o                         
   2  14   8        150.29        128.42         3.42 o                         
   3  14   8        329.08        334.68         3.07 o                         
   4  14   8        106.67        109.52         1.63 o                         
  -5  15   8         36.66         29.90         0.99 o                         
  -4  15   8        104.21         87.22         2.50 o                         
  -3  15   8         14.46         14.41         0.62 o                         
  -2  15   8        143.96        116.02         1.79 o                         
  -1  15   8         14.12         15.94         0.57 o                         
   0  15   8        282.10        245.03         4.74 o                         
   1  15   8          1.28          3.08         0.50 o                         
   2  15   8         34.05         36.61         0.92 o                         
   3  15   8        144.98        134.52         2.10 o                         
   4  15   8         96.54         78.46         1.26 o                         
  -4  16   8          8.51          7.01         0.33 o                         
  -3  16   8          1.81          0.83         0.25 o                         
  -2  16   8         34.05         30.11         0.68 o                         
  -1  16   8         36.73         39.93         0.95 o                         
   0  16   8         24.49         22.44         0.80 o                         
   1  16   8          7.03          9.98         0.63 o                         
   2  16   8         29.80         35.19         0.89 o                         
   3  16   8          1.09          1.23         0.24 o                         
   4  16   8          0.00         -0.08         0.25 o                         
  -4  17   8         45.19         42.20         0.90 o                         
  -3  17   8          0.86          1.62         0.35 o                         
  -2  17   8         41.96         44.57         1.15 o                         
  -1  17   8        187.48        199.22         2.31 o                         
   0  17   8         55.38         57.96         1.49 o                         
   1  17   8          0.00          0.23         0.38 o                         
   2  17   8          0.01          0.35         0.25 o                         
   3  17   8         12.47         12.24         0.59 o                         
  -3  18   8         37.45         10.12        10.10 o                         
  -2  18   8          0.82          0.17         0.35 o                         
  -1  18   8         30.45         34.66         0.70 o                         
   0  18   8         11.14          7.93         0.42 o                         
   1  18   8          1.62          1.53         0.24 o                         
   2  18   8          0.17          0.89         0.21 o                         
  -2  19   8          6.38          6.32         0.45 o                         
  -1  19   8          3.84          5.84         0.36 o                         
   0  19   8          8.49          7.05         0.43 o                         
   1  19   8        138.41        143.15         2.24 o                         
  -7   0   9         25.47         30.29         0.95 o                         
  -5   0   9        522.99        571.03         5.33 o                         
  -3   0   9        594.24        641.91         6.57 o                         
  -1   0   9        313.45        359.01         4.99 o                         
   1   0   9         39.78         62.96         6.20 o                         
   3   0   9         84.14         77.83         1.67 o                         
   5   0   9          0.14          0.82         0.46 o                         
  -8   1   9          1.36          2.58         0.30 o                         
  -7   1   9         10.95         13.35         0.39 o                         
  -6   1   9         76.91         71.60         1.00 o                         
  -5   1   9          8.75          7.45         0.40 o                         
  -4   1   9       1159.06       1253.03         8.68 o                         
  -3   1   9        275.58        295.51         3.04 o                         
  -2   1   9       4088.61       3801.54        56.06 o                         
  -1   1   9         64.26         67.84         2.21 o                         
   0   1   9       2442.85       2614.37        35.76 o                         
   1   1   9        269.08        320.25         6.57 o                         
   2   1   9        170.93        176.94         2.97 o                         
   3   1   9         19.69         17.65         0.69 o                         
   4   1   9          6.72          6.53         0.44 o                         
   5   1   9          2.98          7.03         0.97 o                         
   6   1   9         50.18         48.04         1.31 o                         
  -7   2   9         93.21         83.91         1.26 o                         
  -6   2   9          5.27          6.38         0.34 o                         
  -5   2   9          4.40          3.67         0.30 o                         
  -4   2   9         15.07         19.92         0.80 o                         
  -3   2   9         32.35         27.14         0.59 o                         
  -2   2   9         58.29         68.98         1.57 o                         
  -1   2   9        599.56        573.49         5.48 o                         
   0   2   9        295.50        316.14         5.56 o                         
   1   2   9        394.46        380.01         5.27 o                         
   2   2   9        100.64        109.84         2.02 o                         
   3   2   9         77.98         72.05         1.12 o                         
   4   2   9         67.41         65.76         1.08 o                         
   5   2   9        251.65        258.12         4.12 o                         
   6   2   9          6.67          7.51         0.39 o                         
  -7   3   9         28.08         24.37         0.59 o                         
  -6   3   9        189.42        179.12         1.73 o                         
  -5   3   9         21.16         23.48         0.54 o                         
  -4   3   9         30.32         27.83         0.89 o                         
  -3   3   9         19.80         17.56         0.47 o                         
  -2   3   9        420.56        385.30         8.41 o                         
  -1   3   9        290.26        274.55         3.28 o                         
   0   3   9        977.94        930.40        13.36 o                         
   1   3   9         48.04         56.81         2.52 o                         
   2   3   9          1.29          1.08         0.25 o                         
   3   3   9         24.84         34.06         0.92 o                         
   4   3   9          5.79          6.03         0.40 o                         
   5   3   9         13.51         10.61         0.62 o                         
   6   3   9         49.05         59.43         1.13 o                         
  -7   4   9          5.97          6.85         0.34 o                         
  -6   4   9         22.36         24.80         0.70 o                         
  -5   4   9         42.09         36.47         0.95 o                         
  -4   4   9        279.26        275.37         2.51 o                         
  -3   4   9         39.64         42.99         0.65 o                         
  -2   4   9        221.63        232.82         3.71 o                         
  -1   4   9        166.43        153.85         1.97 o                         
   0   4   9       1490.97       1477.46        19.24 o                         
   1   4   9        289.74        287.75         4.69 o                         
   2   4   9         10.35         13.86         0.48 o                         
   3   4   9         50.54         50.23         1.11 o                         
   4   4   9          4.46          2.93         0.36 o                         
   5   4   9          9.59         10.47         0.52 o                         
   6   4   9         22.73         20.95         0.59 o                         
  -7   5   9          8.44          9.55         0.38 o                         
  -6   5   9         29.67         27.90         0.84 o                         
  -5   5   9        102.76        112.36         1.61 o                         
  -4   5   9        279.07        274.05         2.25 o                         
  -3   5   9        128.01        113.52         1.31 o                         
  -2   5   9          6.84          8.98         0.46 o                         
  -1   5   9        346.56        381.82         3.74 o                         
   0   5   9        215.03        242.87         3.64 o                         
   1   5   9          2.70          5.35         0.58 o                         
   2   5   9          0.63          6.17         2.11 o                         
   3   5   9         17.62         25.18         0.96 o                         
   4   5   9         20.76         21.32         0.91 o                         
   5   5   9          7.45          8.39         0.56 o                         
   6   5   9        152.73        155.84         2.24 o                         
  -7   6   9          3.31          2.18         0.24 o                         
  -6   6   9         25.13         29.44         0.78 o                         
  -5   6   9          1.61          1.27         0.30 o                         
  -4   6   9        206.42        201.96         1.90 o                         
  -3   6   9        218.79        208.58         1.80 o                         
  -2   6   9       1207.65       1259.07         8.60 o                         
  -1   6   9         65.68         54.54         0.96 o                         
   0   6   9          0.36          1.49         0.23 o                         
   1   6   9        522.85        538.65         3.80 o                         
   2   6   9        105.74        113.36         2.18 o                         
   3   6   9        360.15        335.95         3.61 o                         
   4   6   9         30.30         26.84         0.90 o                         
   5   6   9        311.25        338.87         5.67 o                         
   6   6   9        298.63        309.41         3.14 o                         
  -7   7   9          0.00          0.14         0.07 o                         
  -6   7   9          5.92          8.88         0.42 o                         
  -5   7   9         49.46         53.45         0.83 o                         
  -4   7   9        359.21        370.13         2.57 o                         
  -3   7   9         30.90         31.21         0.56 o                         
  -2   7   9       1021.83       1071.53         6.29 o                         
  -1   7   9        220.01        221.92         2.04 o                         
   0   7   9       1985.55       2129.17        11.34 o                         
   1   7   9        233.01        221.73         1.76 o                         
   2   7   9          3.83          2.56         0.31 o                         
   3   7   9        193.85        191.28         2.88 o                         
   4   7   9        876.37        899.71         7.70 o                         
   5   7   9        418.87        424.33         4.02 o                         
   6   7   9        376.49        410.15         6.04 o                         
  -7   8   9         15.65         14.25         0.77 o                         
  -6   8   9          0.00          0.02         0.14 o                         
  -5   8   9          4.27          3.82         0.30 o                         
  -4   8   9        193.88        200.83         1.80 o                         
  -3   8   9         20.55         17.19         0.50 o                         
  -2   8   9          0.19          0.83         0.24 o                         
  -1   8   9          1.36          1.94         0.28 o                         
   0   8   9        422.20        425.19         3.06 o                         
   1   8   9          0.12          0.88         0.20 o                         
   2   8   9       1134.76       1136.91         9.09 o                         
   3   8   9         34.02         36.35         1.17 o                         
   4   8   9        232.23        236.41         3.39 o                         
   5   8   9        163.43        169.37         2.48 o                         
  -7   9   9          9.57         10.46         0.50 o                         
  -6   9   9         63.10         27.19        25.98 o                         
  -5   9   9         26.89         25.76         0.81 o                         
  -4   9   9        722.67        729.85         6.69 o                         
  -3   9   9          1.34         11.01         3.80 o                         
  -2   9   9        339.08        332.63         3.71 o                         
  -1   9   9         11.36          6.09         0.40 o                         
   0   9   9        322.10        317.37         3.47 o                         
   1   9   9         16.66         18.60         0.65 o                         
   2   9   9       1031.45        990.88        17.66 o                         
   3   9   9        296.74        318.65         5.76 o                         
   4   9   9         53.98         58.95         1.51 o                         
   5   9   9        314.90        359.22         4.30 o                         
  -6  10   9          8.20          2.09         2.96 o                         
  -5  10   9          3.33          4.53         0.43 o                         
  -4  10   9         22.92         25.06         0.75 o                         
  -3  10   9         16.64         24.36         0.73 o                         
  -2  10   9         11.22         13.79         0.81 o                         
  -1  10   9        570.80        528.44         4.62 o                         
   0  10   9          0.71          2.19         0.33 o                         
   1  10   9          2.53          1.64         0.37 o                         
   2  10   9        379.92        377.74         6.59 o                         
   3  10   9          0.15          0.84         0.60 o                         
   4  10   9        158.04        168.55         3.87 o                         
   5  10   9         74.66         78.14         1.38 o                         
  -6  11   9         43.75         39.04         1.59 o                         
  -5  11   9        122.78        140.88         2.21 o                         
  -4  11   9         32.53         29.52         0.88 o                         
  -3  11   9         29.21         31.34         0.97 o                         
  -2  11   9          5.45          5.23         0.49 o                         
  -1  11   9        158.16        177.61         2.12 o                         
   0  11   9         15.83         20.17         0.67 o                         
   1  11   9         27.45         20.70         0.90 o                         
   2  11   9         67.54         76.33         2.40 o                         
   3  11   9        265.62        253.84         4.19 o                         
   4  11   9         16.15         17.56         0.60 o                         
   5  11   9         22.19         25.32         0.67 o                         
  -6  12   9         15.48         14.81         0.64 o                         
  -5  12   9          0.54          0.30         0.16 o                         
  -4  12   9         11.01         12.74         0.60 o                         
  -3  12   9        637.01        620.31         7.07 o                         
  -2  12   9          5.37          6.39         0.48 o                         
  -1  12   9         24.70         31.50         0.81 o                         
   0  12   9          0.37          0.65         0.35 o                         
   1  12   9         14.40         12.49         0.75 o                         
   2  12   9        593.18        578.00         5.77 o                         
   3  12   9        116.84        117.88         1.64 o                         
   4  12   9         11.08         11.19         0.46 o                         
   5  12   9         69.93         73.28         1.05 o                         
  -6  13   9        119.56        118.34         3.32 o                         
  -5  13   9         65.40         77.27         1.11 o                         
  -4  13   9         22.82         28.31         0.79 o                         
  -3  13   9         56.92         55.65         1.58 o                         
  -2  13   9        105.53         96.80         1.47 o                         
  -1  13   9        616.23        602.54         5.27 o                         
   0  13   9        109.67         99.46         2.46 o                         
   1  13   9        219.77        207.19         3.30 o                         
   2  13   9        153.39        147.60         2.79 o                         
   3  13   9          4.86          4.54         0.32 o                         
   4  13   9          0.44          0.37         0.21 o                         
  -5  14   9          6.61          1.53         1.23 o                         
  -4  14   9        385.97        382.68         4.04 o                         
  -3  14   9          1.89          0.85         0.34 o                         
  -2  14   9         50.92         49.16         0.86 o                         
  -1  14   9          0.26          0.59         0.33 o                         
   0  14   9        212.15        195.03         3.59 o                         
   1  14   9          1.59          6.07         1.00 o                         
   2  14   9        353.24        342.91         6.04 o                         
   3  14   9          9.56          9.06         0.36 o                         
   4  14   9          3.81          2.31         0.21 o                         
  -5  15   9          0.57          0.74         0.27 o                         
  -4  15   9         50.21         51.13         1.03 o                         
  -3  15   9          6.85          9.47         0.42 o                         
  -2  15   9        147.30         95.00        20.24 o                         
  -1  15   9         14.96         11.22         0.55 o                         
   0  15   9         35.60         29.57         1.03 o                         
   1  15   9        222.80        201.33         3.57 o                         
   2  15   9          7.49          5.92         0.65 o                         
   3  15   9          0.34          0.10         0.13 o                         
   4  15   9          5.31          3.97         0.48 o                         
  -4  16   9         20.75         14.43         1.27 o                         
  -3  16   9          3.21          1.55         0.21 o                         
  -2  16   9          6.52          3.39         2.06 o                         
  -1  16   9         10.77         10.52         0.49 o                         
   0  16   9         37.30         36.71         1.21 o                         
   1  16   9         83.31         76.94         1.79 o                         
   2  16   9          0.29          0.05         0.20 o                         
   3  16   9          0.14          0.22         0.28 o                         
  -4  17   9         90.64         71.32         1.91 o                         
  -3  17   9          0.03          0.24         0.08 o                         
  -2  17   9          0.76          2.37         0.47 o                         
  -1  17   9         11.52         14.25         0.49 o                         
   0  17   9          1.85          2.90         0.37 o                         
   1  17   9          0.88          2.61         0.41 o                         
   2  17   9         11.69         11.76         0.67 o                         
  -3  18   9         27.11         31.43         1.28 o                         
  -2  18   9        113.08        125.79         2.84 o                         
  -1  18   9          0.34          0.24         0.26 o                         
   0  18   9         39.88         32.94         0.78 o                         
   1  18   9          5.14          5.39         0.34 o                         
   2  18   9         15.81         13.24         2.33 o                         
  -2  19   9          0.05          0.53         0.32 o                         
  -1  19   9         83.08         94.88         2.67 o                         
   0  19   9         50.16         34.91         0.84 o                         
  -6   0  10        805.64        840.79        10.78 o                         
  -4   0  10        397.17        398.48         3.82 o                         
  -2   0  10         59.03         50.22         1.19 o                         
   0   0  10        102.49        123.50         5.24 o                         
   2   0  10        249.56        257.25         4.73 o                         
   4   0  10          2.54          0.93         0.39 o                         
   6   0  10          0.27          0.88         0.28 o                         
  -7   1  10         74.44         83.85         1.34 o                         
  -6   1  10        113.43        123.61         1.40 o                         
  -5   1  10         49.80         53.21         1.00 o                         
  -4   1  10         27.16         29.11         0.62 o                         
  -3   1  10        306.47        331.37         2.80 o                         
  -2   1  10          7.36          3.87         0.51 o                         
  -1   1  10          0.84          0.73         0.79 o                         
   0   1  10        161.32        157.83         3.14 o                         
   1   1  10         10.72         10.81         0.62 o                         
   2   1  10        200.33        211.77         4.08 o                         
   3   1  10         30.23         34.24         0.94 o                         
   4   1  10         80.61         66.82         1.36 o                         
   5   1  10        108.31        115.70         2.24 o                         
   6   1  10         29.05         28.42         0.83 o                         
  -7   2  10          6.72          6.65         0.33 o                         
  -6   2  10         57.01         65.91         1.00 o                         
  -5   2  10          0.02          0.23         0.26 o                         
  -4   2  10         14.47         18.72         0.51 o                         
  -3   2  10        110.59        124.25         1.58 o                         
  -2   2  10       1080.63       1128.57         7.41 o                         
  -1   2  10          2.90          1.98         0.36 o                         
   0   2  10         17.47         20.84         0.72 o                         
   1   2  10        158.24        175.41         2.46 o                         
   2   2  10         61.40         51.34         1.15 o                         
   3   2  10         21.54         25.00         0.73 o                         
   4   2  10        122.72        132.03         1.73 o                         
   5   2  10         22.11         22.67         0.90 o                         
   6   2  10          4.12          3.42         0.31 o                         
  -7   3  10          4.38          3.54         0.27 o                         
  -6   3  10         19.05         18.53         0.63 o                         
  -5   3  10          3.46          4.24         0.40 o                         
  -4   3  10        157.61        154.29         2.07 o                         
  -3   3  10          3.18          4.75         0.28 o                         
  -2   3  10        605.42        568.87         3.96 o                         
  -1   3  10          0.15          0.17         0.26 o                         
   0   3  10        712.85        801.04         7.99 o                         
   1   3  10       1040.81       1076.37        10.35 o                         
   2   3  10         31.66         28.58         0.78 o                         
   3   3  10        221.98        214.33         2.49 o                         
   4   3  10         12.20         12.88         0.54 o                         
   5   3  10         32.13         32.66         1.18 o                         
   6   3  10        219.07        229.96         3.20 o                         
  -7   4  10         64.08         61.83         0.89 o                         
  -6   4  10        228.91        233.69         2.54 o                         
  -5   4  10          1.08          0.50         0.32 o                         
  -4   4  10          6.66          4.83         0.34 o                         
  -3   4  10         43.58         40.89         0.62 o                         
  -2   4  10          8.67         10.40         0.62 o                         
  -1   4  10       1034.13       1074.55        10.25 o                         
   0   4  10         51.08         64.13         0.90 o                         
   1   4  10        196.03        212.31         2.12 o                         
   2   4  10        356.43        342.22         4.15 o                         
   3   4  10         10.66          9.85         0.56 o                         
   4   4  10        564.18        576.95         4.97 o                         
   5   4  10         11.60         10.43         0.62 o                         
   6   4  10          2.74          1.61         0.24 o                         
  -7   5  10          8.65          8.65         0.35 o                         
  -6   5  10         21.73         26.09         0.63 o                         
  -5   5  10        104.69        102.44         1.34 o                         
  -4   5  10          0.77          0.72         0.23 o                         
  -3   5  10          1.99          2.28         0.22 o                         
  -2   5  10         92.43         85.96         0.88 o                         
  -1   5  10         24.43         30.56         0.67 o                         
   0   5  10         94.05         93.99         1.12 o                         
   1   5  10       1172.77       1161.24         7.26 o                         
   2   5  10         13.38         14.73         0.52 o                         
   3   5  10        211.78        222.80         2.41 o                         
   4   5  10       1180.40       1206.61        10.96 o                         
   5   5  10        247.01        286.65         5.30 o                         
   6   5  10        164.61        156.06         4.64 o                         
  -7   6  10         27.55         21.60         3.69 o                         
  -6   6  10        166.88        172.67         1.96 o                         
  -5   6  10        511.36        510.60         6.82 o                         
  -4   6  10         52.57         52.02         0.97 o                         
  -3   6  10          8.90          8.05         0.40 o                         
  -2   6  10          4.79          6.39         0.29 o                         
  -1   6  10         26.95         28.82         0.56 o                         
   0   6  10        510.70        535.33         4.17 o                         
   1   6  10         28.20         35.24         0.63 o                         
   2   6  10        863.20        899.39         7.31 o                         
   3   6  10          5.93          3.08         0.40 o                         
   4   6  10        661.63        684.85         5.46 o                         
   5   6  10         62.39         64.95         1.05 o                         
   6   6  10        215.93        189.82         3.51 o                         
  -7   7  10         11.57         12.33         0.94 o                         
  -6   7  10         71.21         77.24         1.28 o                         
  -5   7  10         13.75         12.04         0.43 o                         
  -4   7  10          3.78          4.07         0.30 o                         
  -3   7  10        180.17        180.22         1.59 o                         
  -2   7  10        163.54        173.85         1.55 o                         
  -1   7  10          0.32          0.28         0.21 o                         
   0   7  10         13.46         17.63         0.46 o                         
   1   7  10        281.76        263.23         1.96 o                         
   2   7  10         45.97         42.30         0.88 o                         
   3   7  10        169.73        175.76         3.89 o                         
   4   7  10         39.75         40.80         0.92 o                         
   5   7  10        117.45        114.53         4.23 o                         
   6   7  10          7.30          5.79         0.46 o                         
  -7   8  10         18.26         20.12         0.61 o                         
  -6   8  10         35.50          8.61         9.10 o                         
  -5   8  10         18.64         16.13         0.44 o                         
  -4   8  10         72.39         73.18         1.21 o                         
  -3   8  10         91.06         89.95         1.17 o                         
  -2   8  10         11.80         11.64         0.43 o                         
  -1   8  10         45.44         43.51         0.81 o                         
   0   8  10       1204.82       1212.76         6.97 o                         
   1   8  10       1018.41       1001.95         5.81 o                         
   2   8  10        136.61        129.66         1.66 o                         
   3   8  10       1888.43       1907.98        16.16 o                         
   4   8  10        145.71         85.43        31.13 o                         
   5   8  10         80.29         95.69         7.24 o                         
  -6   9  10         40.54         48.92         1.89 o                         
  -5   9  10         32.05         28.45         0.81 o                         
  -4   9  10         66.06         70.16         1.29 o                         
  -3   9  10       1033.63       1032.57         9.16 o                         
  -2   9  10        494.02        511.66         4.78 o                         
  -1   9  10         60.01         60.69         1.00 o                         
   0   9  10       1935.04       1975.02        12.95 o                         
   1   9  10        382.31        377.75         4.95 o                         
   2   9  10        992.96       1013.29        10.41 o                         
   3   9  10        322.59        347.60         5.81 o                         
   4   9  10        144.39        158.53         3.47 o                         
   5   9  10        260.70        311.10         3.66 o                         
  -6  10  10         64.14         60.05         1.60 o                         
  -5  10  10          8.03         10.75         0.58 o                         
  -4  10  10          5.53          4.32         0.44 o                         
  -3  10  10          0.92          0.43         0.35 o                         
  -2  10  10        107.45        112.73         2.01 o                         
  -1  10  10         12.73          7.25         0.43 o                         
   0  10  10        852.91        864.36         6.47 o                         
   1  10  10        418.30        410.50         4.60 o                         
   2  10  10        243.38        246.13         5.01 o                         
   3  10  10          2.77          3.31         0.58 o                         
   4  10  10         10.49         10.89         0.67 o                         
   5  10  10         13.47         14.67         0.63 o                         
  -6  11  10          1.71          1.88         0.38 o                         
  -5  11  10         49.63         50.38         1.13 o                         
  -4  11  10         81.54         84.32         1.50 o                         
  -3  11  10          5.77          5.24         0.41 o                         
  -2  11  10         12.20         14.59         0.75 o                         
  -1  11  10         33.98         26.73         0.75 o                         
   0  11  10       1693.27       1684.18        12.63 o                         
   1  11  10        125.85        136.27         2.44 o                         
   2  11  10        217.59        219.58         3.74 o                         
   3  11  10         26.21         29.80         1.01 o                         
   4  11  10          2.77          4.34         0.37 o                         
   5  11  10          2.53          1.92         0.24 o                         
  -6  12  10          1.31          1.19         0.21 o                         
  -5  12  10        153.69        166.15         2.28 o                         
  -4  12  10         44.72         41.96         0.94 o                         
  -3  12  10        182.56        170.69         2.59 o                         
  -2  12  10         77.06         66.45         1.24 o                         
  -1  12  10         55.83         55.99         1.12 o                         
   0  12  10         43.41         45.00         1.16 o                         
   1  12  10         93.41         83.77         1.89 o                         
   2  12  10          6.56          8.84         0.54 o                         
   3  12  10          3.56          4.31         0.37 o                         
   4  12  10         19.71         22.58         0.55 o                         
  -5  13  10        102.05        102.25         1.39 o                         
  -4  13  10          8.93          8.21         0.53 o                         
  -3  13  10          4.00          6.07         0.50 o                         
  -2  13  10         53.76         48.58         1.02 o                         
  -1  13  10          0.36          0.22         0.34 o                         
   0  13  10         50.35         63.37         1.49 o                         
   1  13  10        141.45        139.36         2.49 o                         
   2  13  10        183.99        192.44         4.19 o                         
   3  13  10         27.83         26.87         0.67 o                         
   4  13  10          1.67          1.46         0.18 o                         
  -5  14  10         77.72         73.77         3.61 o                         
  -4  14  10         70.79         64.84         1.49 o                         
  -3  14  10         33.97         25.68         0.82 o                         
  -2  14  10         34.58         21.42         0.66 o                         
  -1  14  10         12.41          5.03         0.46 o                         
   0  14  10         95.52         61.81         1.72 o                         
   1  14  10          1.45          3.21         0.54 o                         
   2  14  10          0.10          1.15         0.53 o                         
   3  14  10          8.54         14.66         0.57 o                         
   4  14  10          4.99          5.26         0.67 o                         
  -5  15  10          2.45          3.08         0.38 o                         
  -4  15  10         21.28         17.00         0.60 o                         
  -3  15  10         46.74         46.48         0.76 o                         
  -2  15  10         62.72         55.26         1.27 o                         
  -1  15  10          2.43          2.51         0.40 o                         
   0  15  10         53.83         45.62         1.71 o                         
   1  15  10          4.64          5.51         0.74 o                         
   2  15  10         19.53         18.08         0.75 o                         
   3  15  10          3.24          2.91         0.34 o                         
  -4  16  10          4.99          3.45         0.28 o                         
  -3  16  10         51.91         50.36         0.83 o                         
  -2  16  10          4.51          8.24         0.52 o                         
  -1  16  10         27.70         25.45         0.70 o                         
   0  16  10          2.09          2.17         0.52 o                         
   1  16  10          0.08          0.66         0.48 o                         
   2  16  10         56.09         11.22        25.83 o                         
   3  16  10          4.43          3.65         0.49 o                         
  -3  17  10          9.52         12.90         0.96 o                         
  -2  17  10          0.45          0.51         0.33 o                         
  -1  17  10          0.54          0.18         0.12 o                         
   0  17  10         12.08          8.49         0.49 o                         
   1  17  10          4.98          4.68         0.41 o                         
   2  17  10         36.49         26.29         1.28 o                         
  -2  18  10         50.76         38.32         6.02 o                         
  -1  18  10          5.21          9.84         0.55 o                         
   0  18  10          7.65          8.06         0.48 o                         
   1  18  10          0.76          0.68         0.17 o                         
  -7   0  11         12.20         10.45         0.70 o                         
  -5   0  11         69.34         66.61         1.39 o                         
  -3   0  11        128.24        123.92         1.65 o                         
  -1   0  11        161.30        141.80         2.29 o                         
   1   0  11        729.70        798.75        13.27 o                         
   3   0  11        440.72        440.72         5.45 o                         
   5   0  11         13.27         14.57         0.97 o                         
  -7   1  11         23.15         21.91         0.69 o                         
  -6   1  11         27.86         30.38         0.70 o                         
  -5   1  11        119.20        119.05         1.39 o                         
  -4   1  11        536.08        564.33         3.84 o                         
  -3   1  11        159.04        147.17         1.42 o                         
  -2   1  11        320.65        334.84         2.58 o                         
  -1   1  11          9.24          7.98         0.78 o                         
   0   1  11          0.55          0.49         0.25 o                         
   1   1  11        198.44        203.33         3.83 o                         
   2   1  11        730.27        749.35        10.54 o                         
   3   1  11        122.82        122.46         1.72 o                         
   4   1  11         73.02         69.19         1.35 o                         
   5   1  11         15.19         16.00         0.97 o                         
   6   1  11         14.99         13.76         0.97 o                         
  -7   2  11          3.89          4.71         0.27 o                         
  -6   2  11          2.85          2.26         0.31 o                         
  -5   2  11        252.49        261.09         2.13 o                         
  -4   2  11         19.39         19.74         0.50 o                         
  -3   2  11          0.52          2.06         0.24 o                         
  -2   2  11        215.93        234.26         1.82 o                         
  -1   2  11        183.25        194.07         1.65 o                         
   0   2  11        329.41        336.54         4.58 o                         
   1   2  11         10.97          8.83         0.46 o                         
   2   2  11         30.46         24.91         0.85 o                         
   3   2  11         20.23         17.43         0.63 o                         
   4   2  11          1.98          4.37         0.40 o                         
   5   2  11         14.23         17.92         0.89 o                         
   6   2  11         47.38         41.47         4.00 o                         
  -7   3  11         15.57         18.23         0.46 o                         
  -6   3  11         88.92         93.53         1.39 o                         
  -5   3  11          5.09          4.82         0.33 o                         
  -4   3  11          8.61          7.04         0.38 o                         
  -3   3  11        439.68        462.74         5.24 o                         
  -2   3  11        645.17        655.76         4.16 o                         
  -1   3  11        218.56        218.30         1.78 o                         
   0   3  11        315.59        314.91         2.63 o                         
   1   3  11          6.61          8.48         0.53 o                         
   2   3  11        180.57        188.21         2.21 o                         
   3   3  11          4.06          3.36         0.43 o                         
   4   3  11        179.25        185.43         2.56 o                         
   5   3  11        131.74        145.74         2.28 o                         
   6   3  11          1.51          0.88         0.20 o                         
  -7   4  11          0.01          0.32         0.20 o                         
  -6   4  11         52.85         57.30         0.88 o                         
  -5   4  11          5.94          5.21         0.41 o                         
  -4   4  11        157.47        162.42         1.73 o                         
  -3   4  11         27.59         24.14         0.58 o                         
  -2   4  11         25.84         25.46         0.52 o                         
  -1   4  11        435.75        415.44         2.97 o                         
   0   4  11        218.75        200.94         1.77 o                         
   1   4  11          0.37          1.64         0.42 o                         
   2   4  11       1549.99       1550.44        15.26 o                         
   3   4  11        644.25        639.58         7.36 o                         
   4   4  11        167.38        158.06         2.03 o                         
   5   4  11          9.08         12.57         0.59 o                         
   6   4  11         24.06         17.85         0.82 o                         
  -7   5  11          0.99          0.57         0.18 o                         
  -6   5  11         39.05         41.04         0.75 o                         
  -5   5  11        481.46        501.44         4.39 o                         
  -4   5  11          1.15          1.21         0.25 o                         
  -3   5  11        145.07        151.04         1.42 o                         
  -2   5  11        413.24        423.07         3.08 o                         
  -1   5  11          8.16          5.67         0.35 o                         
   0   5  11        501.62        510.79         3.24 o                         
   1   5  11         27.92         35.80         0.70 o                         
   2   5  11        245.09        266.32         3.14 o                         
   3   5  11        440.08        414.84         4.96 o                         
   4   5  11         41.31         36.51         0.81 o                         
   5   5  11        274.76        282.86         6.43 o                         
  -7   6  11          4.49          4.15         0.47 o                         
  -6   6  11        172.78        178.95         2.39 o                         
  -5   6  11         55.63         61.85         1.00 o                         
  -4   6  11        510.20        515.07         4.25 o                         
  -3   6  11          0.61          1.32         0.25 o                         
  -2   6  11         88.63         87.77         1.09 o                         
  -1   6  11        256.57        239.28         2.13 o                         
   0   6  11        150.03        138.03         1.24 o                         
   1   6  11         27.16         27.53         0.59 o                         
   2   6  11        759.60        755.24         5.95 o                         
   3   6  11         86.86        100.15         1.62 o                         
   4   6  11        195.00        207.26         2.46 o                         
   5   6  11        219.27        217.76         1.97 o                         
  -7   7  11         19.52         21.41         0.76 o                         
  -6   7  11          0.21          0.37         0.26 o                         
  -5   7  11          0.80          0.69         0.30 o                         
  -4   7  11         13.55         13.52         0.47 o                         
  -3   7  11         10.50          9.56         0.63 o                         
  -2   7  11        103.64        103.17         1.20 o                         
  -1   7  11        475.96        480.99         3.66 o                         
   0   7  11        530.65        504.69         3.36 o                         
   1   7  11       1800.10       1808.27         9.55 o                         
   2   7  11       2890.10       2794.79        28.94 o                         
   3   7  11         12.98         12.11         0.60 o                         
   4   7  11        801.41        783.61        17.74 o                         
   5   7  11          0.63          0.24         0.15 o                         
  -6   8  11         59.44         64.62         2.19 o                         
  -5   8  11        102.23         92.93         1.00 o                         
  -4   8  11        889.13        934.28         6.08 o                         
  -3   8  11         33.56         33.45         0.74 o                         
  -2   8  11        547.59        552.89         3.76 o                         
  -1   8  11        398.13        395.82         3.46 o                         
   0   8  11       1004.41        987.67         9.13 o                         
   1   8  11        477.12        490.59         3.47 o                         
   2   8  11        166.24        165.90         2.26 o                         
   3   8  11        664.59        622.16        32.83 o                         
   4   8  11         50.59         51.74         1.27 o                         
   5   8  11        158.07        162.92         2.96 o                         
  -6   9  11         32.36         35.05         0.98 o                         
  -5   9  11         39.60         40.59         1.03 o                         
  -4   9  11         86.90         89.01         1.43 o                         
  -3   9  11         33.16         39.92         0.92 o                         
  -2   9  11        589.42        592.44         5.03 o                         
  -1   9  11        804.80        799.22         9.39 o                         
   0   9  11         37.76         36.34         0.88 o                         
   1   9  11        509.32        493.16         6.13 o                         
   2   9  11        131.63        115.88         2.19 o                         
   3   9  11         23.01         25.83         1.07 o                         
   4   9  11          8.31          7.43         0.68 o                         
   5   9  11          4.44          5.44         0.39 o                         
  -6  10  11         23.49         24.55         0.90 o                         
  -5  10  11         94.89        100.79         2.63 o                         
  -4  10  11        181.23        187.05         2.91 o                         
  -3  10  11         88.10        103.75         1.53 o                         
  -2  10  11       1414.40       1397.45        11.29 o                         
  -1  10  11        144.51        161.66         2.33 o                         
   0  10  11          5.69          3.58         0.38 o                         
   1  10  11        224.17        238.30         3.10 o                         
   2  10  11        143.17        143.02         2.84 o                         
   3  10  11        130.97        140.89         3.31 o                         
   4  10  11         27.13         30.24         0.82 o                         
   5  10  11          0.71          1.96         0.19 o                         
  -6  11  11          7.22          5.31         0.28 o                         
  -5  11  11          3.99          3.48         0.53 o                         
  -4  11  11        267.58        293.57         3.82 o                         
  -3  11  11         85.37         87.03         1.34 o                         
  -2  11  11        692.82        682.95         6.49 o                         
  -1  11  11        131.25        143.47         1.95 o                         
   0  11  11         11.19         12.26         0.64 o                         
   1  11  11         38.48         39.39         1.51 o                         
   2  11  11          0.06          0.54         0.48 o                         
   3  11  11          7.78          7.05         0.46 o                         
   4  11  11         19.71         24.31         0.56 o                         
  -5  12  11          4.10          2.63         0.38 o                         
  -4  12  11         26.99         18.58         0.69 o                         
  -3  12  11          1.58          0.44         0.34 o                         
  -2  12  11        251.20        227.11         3.01 o                         
  -1  12  11        205.22        202.62         2.40 o                         
   0  12  11         30.36         26.11         1.19 o                         
   1  12  11         35.07         37.51         1.64 o                         
   2  12  11          3.73          3.88         0.56 o                         
   3  12  11         63.81         64.54         1.43 o                         
   4  12  11          7.43          5.23         0.22 o                         
  -5  13  11         43.93         41.78         1.19 o                         
  -4  13  11         24.03         21.67         0.81 o                         
  -3  13  11         68.96         71.96         1.53 o                         
  -2  13  11         11.97          9.15         0.55 o                         
  -1  13  11         25.76         34.47         0.89 o                         
   0  13  11          6.80          6.49         0.56 o                         
   1  13  11         22.93         20.11         0.99 o                         
   2  13  11          0.18          0.09         0.40 o                         
   3  13  11          7.66          9.31         0.76 o                         
   4  13  11         49.29         49.44         5.32 o                         
  -5  14  11         12.66         14.53         0.83 o                         
  -4  14  11         48.53         50.59         1.33 o                         
  -3  14  11          0.00          0.39         0.35 o                         
  -2  14  11          3.20          3.48         0.38 o                         
  -1  14  11         35.86         38.77         0.96 o                         
   0  14  11        156.32        161.20         2.58 o                         
   1  14  11         30.29         35.30         1.21 o                         
   2  14  11         44.70         50.77         1.14 o                         
   3  14  11         75.29         80.69         2.16 o                         
  -4  15  11        124.66        112.81        10.02 o                         
  -3  15  11          0.55          3.00         0.38 o                         
  -2  15  11         20.21         15.79         0.62 o                         
  -1  15  11         16.42          3.31         2.92 o                         
   0  15  11          3.43          1.65         0.37 o                         
   1  15  11         42.31         49.30         1.32 o                         
   2  15  11          5.08          5.90         0.37 o                         
   3  15  11          9.85          9.15         0.82 o                         
  -3  16  11          0.14          0.17         0.23 o                         
  -2  16  11         16.93         12.54         0.73 o                         
  -1  16  11          1.41         -0.03         0.10 o                         
   0  16  11          3.10          1.71         0.57 o                         
   1  16  11          7.23         10.32         0.98 o                         
   2  16  11          0.80          0.54         0.24 o                         
  -3  17  11          0.61          0.62         0.29 o                         
  -2  17  11         16.90         21.06         0.75 o                         
  -1  17  11         25.90         29.90         1.02 o                         
   0  17  11          0.37          0.10         0.14 o                         
   1  17  11         86.04         86.93         1.74 o                         
  -1  18  11          0.97          0.47         0.23 o                         
   0  18  11         21.14         18.92         0.84 o                         
  -6   0  12        199.36        225.50         3.39 o                         
  -4   0  12         28.41         20.78         0.63 o                         
  -2   0  12         70.59         77.26         1.34 o                         
   0   0  12        648.28        708.61         8.98 o                         
   2   0  12        225.22        218.84         3.56 o                         
   4   0  12        300.61        278.69         4.48 o                         
  -7   1  12         18.02         21.21         0.74 o                         
  -6   1  12          0.00          0.23         0.15 o                         
  -5   1  12        203.67        201.08         2.06 o                         
  -4   1  12         59.87         61.84         1.20 o                         
  -3   1  12        252.56        253.40         2.10 o                         
  -2   1  12          2.66          3.56         0.31 o                         
  -1   1  12         16.77         11.08         0.48 o                         
   0   1  12        123.51        138.13         2.86 o                         
   1   1  12        119.09        112.83         2.99 o                         
   2   1  12        364.61        364.18         5.71 o                         
   3   1  12         11.09         10.78         0.71 o                         
   4   1  12          6.78         11.96         0.67 o                         
   5   1  12         31.89         34.31         0.97 o                         
  -7   2  12          4.16          3.69         0.30 o                         
  -6   2  12          5.49          4.44         0.32 o                         
  -5   2  12        154.15        167.00         1.67 o                         
  -4   2  12          2.16          3.45         0.29 o                         
  -3   2  12          3.43          2.52         0.27 o                         
  -2   2  12        195.38        181.78         1.57 o                         
  -1   2  12         48.33         48.22         0.78 o                         
   0   2  12          0.42          2.05         0.27 o                         
   1   2  12          9.59          8.14         0.42 o                         
   2   2  12          1.88          6.33         0.46 o                         
   3   2  12        304.92        299.25         3.10 o                         
   4   2  12          0.11          0.52         0.33 o                         
   5   2  12         80.98         81.61         1.40 o                         
  -7   3  12         37.62         40.83         0.81 o                         
  -6   3  12         48.41         54.08         0.83 o                         
  -5   3  12         11.37         11.88         0.47 o                         
  -4   3  12         75.08         74.42         0.96 o                         
  -3   3  12         10.44         11.22         0.40 o                         
  -2   3  12         44.79         51.39         0.79 o                         
  -1   3  12         54.79         58.86         0.88 o                         
   0   3  12        319.53        328.30         3.64 o                         
   1   3  12        129.43        142.16         2.80 o                         
   2   3  12        114.96        103.32         1.56 o                         
   3   3  12         22.81         27.52         0.85 o                         
   4   3  12          3.35          4.30         0.41 o                         
   5   3  12         17.84         12.95         0.48 o                         
  -7   4  12         36.79         32.31         0.59 o                         
  -6   4  12         36.24         36.68         0.66 o                         
  -5   4  12          5.44          5.64         0.39 o                         
  -4   4  12        525.45        533.19         3.76 o                         
  -3   4  12         14.07         16.76         0.48 o                         
  -2   4  12          2.20          3.08         0.31 o                         
  -1   4  12        207.44        203.87         2.15 o                         
   0   4  12        437.74        446.64         3.24 o                         
   1   4  12        226.79        223.77         2.21 o                         
   2   4  12         56.27         54.62         1.64 o                         
   3   4  12        140.64        147.08         2.22 o                         
   4   4  12        106.33        111.33         1.73 o                         
   5   4  12          1.84          1.19         0.31 o                         
  -7   5  12         20.47         20.11         1.50 o                         
  -6   5  12         35.13         36.56         0.61 o                         
  -5   5  12         52.45         63.96         0.97 o                         
  -4   5  12         83.37         84.48         1.18 o                         
  -3   5  12         37.69         41.89         0.74 o                         
  -2   5  12       1281.43       1271.20         8.92 o                         
  -1   5  12          9.68         11.09         0.51 o                         
   0   5  12       3092.57       3106.71        15.76 o                         
   1   5  12        257.58        273.11         2.21 o                         
   2   5  12        761.99        761.96         5.69 o                         
   3   5  12         53.01         52.15         0.95 o                         
   4   5  12         11.55         12.49         0.48 o                         
   5   5  12          2.44          1.71         0.31 o                         
  -7   6  12         19.03         18.22         0.61 o                         
  -6   6  12         15.15         14.85         0.44 o                         
  -5   6  12          3.99          5.56         0.37 o                         
  -4   6  12         57.44         64.38         1.05 o                         
  -3   6  12         10.97         10.23         0.42 o                         
  -2   6  12       1281.30       1276.94         8.50 o                         
  -1   6  12          4.66          5.14         0.37 o                         
   0   6  12       1732.65       1737.38         9.26 o                         
   1   6  12       2021.09       1994.66        16.43 o                         
   2   6  12        168.11        163.35         1.85 o                         
   3   6  12        128.75        139.09         1.79 o                         
   4   6  12         53.84         53.86         4.91 o                         
   5   6  12         30.43         23.56         4.80 o                         
  -6   7  12        120.37        121.98         1.69 o                         
  -5   7  12         12.77         11.40         0.43 o                         
  -4   7  12        166.89        159.76         1.75 o                         
  -3   7  12        534.87        540.40         5.52 o                         
  -2   7  12        227.89        214.10         2.02 o                         
  -1   7  12        116.16        130.43         1.48 o                         
   0   7  12        301.89        296.29         2.71 o                         
   1   7  12        450.54        456.39         3.02 o                         
   2   7  12         14.59         17.89         0.66 o                         
   3   7  12        299.34        280.63        14.90 o                         
   4   7  12         35.91         21.26         4.61 o                         
   5   7  12         33.75         30.76         0.83 o                         
  -6   8  12          8.57         10.62         0.56 o                         
  -5   8  12        114.74        126.26         2.97 o                         
  -4   8  12        303.60        312.16         3.33 o                         
  -3   8  12        955.12        939.60         9.62 o                         
  -2   8  12        317.17        325.32         3.51 o                         
  -1   8  12       1824.84       1817.24        17.49 o                         
   0   8  12        547.47        569.14         4.54 o                         
   1   8  12         27.33         29.95         0.69 o                         
   2   8  12        212.31        211.31         2.48 o                         
   3   8  12         83.04         52.61        13.72 o                         
   4   8  12          4.13          4.43         0.44 o                         
   5   8  12          0.33          0.41         0.17 o                         
  -6   9  12        199.77        205.32         2.48 o                         
  -5   9  12        275.89        301.97         4.99 o                         
  -4   9  12        599.37        603.50         7.94 o                         
  -3   9  12        683.25        688.97         7.00 o                         
  -2   9  12        300.41        321.26         3.94 o                         
  -1   9  12       1124.54       1101.51         9.11 o                         
   0   9  12        122.42        124.09         1.68 o                         
   1   9  12        176.03        181.19         2.71 o                         
   2   9  12         18.16         17.99         0.81 o                         
   3   9  12          1.36          1.51         0.44 o                         
   4   9  12         19.37         25.25         0.73 o                         
  -6  10  12        210.28        205.03         4.21 o                         
  -5  10  12         11.49         11.81         0.65 o                         
  -4  10  12        306.82        308.74         4.46 o                         
  -3  10  12        116.43        119.43         2.30 o                         
  -2  10  12         17.09         14.16         0.78 o                         
  -1  10  12         17.69         15.33         0.65 o                         
   0  10  12         12.63         11.30         0.53 o                         
   1  10  12          0.02          0.37         0.36 o                         
   2  10  12         70.22         65.73         2.02 o                         
   3  10  12         14.22         12.80         0.87 o                         
   4  10  12         31.35         28.68         0.64 o                         
  -5  11  12         13.26         14.14         0.58 o                         
  -4  11  12         78.53         30.96        18.83 o                         
  -3  11  12         29.33         30.88         1.14 o                         
  -2  11  12         14.09         13.24         0.71 o                         
  -1  11  12         49.33         45.45         1.09 o                         
   0  11  12         96.17         93.92         1.77 o                         
   1  11  12         16.45         16.99         0.89 o                         
   2  11  12         35.96         38.89         1.53 o                         
   3  11  12         35.23         41.21         0.96 o                         
   4  11  12          0.54          0.58         0.16 o                         
  -5  12  12          2.13          2.07         0.40 o                         
  -4  12  12         17.03         24.43         1.51 o                         
  -3  12  12          6.77          7.05         0.61 o                         
  -2  12  12         12.36         15.36         0.66 o                         
  -1  12  12          0.04          0.20         0.23 o                         
   0  12  12          0.11          0.12         0.37 o                         
   1  12  12         68.58         66.54         1.65 o                         
   2  12  12         48.80         53.83         1.47 o                         
   3  12  12         20.06         19.49         0.74 o                         
   4  12  12          0.78          0.49         0.31 o                         
  -5  13  12          2.96          1.90         0.38 o                         
  -4  13  12         61.73         69.71         1.56 o                         
  -3  13  12         55.67         56.97         1.41 o                         
  -2  13  12         35.05         36.27         0.93 o                         
  -1  13  12          7.00          6.00         0.47 o                         
   0  13  12          4.48          3.44         0.44 o                         
   1  13  12         15.68         19.81         1.06 o                         
   2  13  12         31.33         38.61         0.98 o                         
   3  13  12         11.17         12.59         0.53 o                         
  -4  14  12         32.06         38.51         1.81 o                         
  -3  14  12          9.40          8.03         0.46 o                         
  -2  14  12          2.77          6.70         0.42 o                         
  -1  14  12         98.65        111.24         1.89 o                         
   0  14  12          1.05          1.20         0.40 o                         
   1  14  12          0.10          0.28         0.41 o                         
   2  14  12         12.50         12.30         0.51 o                         
   3  14  12         14.26         12.39         1.57 o                         
  -4  15  12         21.08         21.27         0.89 o                         
  -3  15  12         34.99         38.42         1.11 o                         
  -2  15  12         51.99         49.66         1.04 o                         
  -1  15  12         24.02         23.41         1.40 o                         
   0  15  12          1.30          1.91         0.33 o                         
   1  15  12          4.51          7.39         0.61 o                         
   2  15  12          2.57          3.19         0.26 o                         
  -2  16  12          0.11          0.30         0.09 o                         
  -1  16  12          9.14         10.60         0.83 o                         
   0  16  12          2.79          0.27         0.09 o                         
   1  16  12         50.79         56.97         2.67 o                         
  -1  17  12          6.22          6.05         0.53 o                         
   0  17  12         25.15         27.26         1.20 o                         
  -7   0  13         60.78         61.68         1.46 o                         
  -5   0  13         52.88         59.29         1.19 o                         
  -3   0  13        701.48        674.40         5.11 o                         
  -1   0  13         19.91         13.74         0.76 o                         
   1   0  13        649.27        634.86         7.21 o                         
   3   0  13         54.08         62.87         1.49 o                         
   5   0  13         23.24         22.05         5.19 o                         
  -7   1  13          0.08          0.59         0.40 o                         
  -6   1  13          4.14          6.88         0.56 o                         
  -5   1  13        172.55        167.69         2.07 o                         
  -4   1  13         26.17         25.19         0.66 o                         
  -3   1  13          9.55          7.81         0.37 o                         
  -2   1  13          9.35         12.82         0.51 o                         
  -1   1  13          6.89          5.82         0.45 o                         
   0   1  13          1.00          2.21         0.42 o                         
   1   1  13        601.47        593.16         7.78 o                         
   2   1  13         36.58         33.47         1.02 o                         
   3   1  13         86.34         79.85         1.45 o                         
   4   1  13         11.34         11.53         0.74 o                         
   5   1  13         34.63         22.64         8.06 o                         
  -7   2  13         14.29         15.34         0.45 o                         
  -6   2  13         15.87         18.29         0.49 o                         
  -5   2  13         41.41         45.10         0.76 o                         
  -4   2  13        251.98        246.44         2.03 o                         
  -3   2  13         56.05         55.53         0.84 o                         
  -2   2  13        410.71        389.84         3.09 o                         
  -1   2  13          8.13          6.70         0.40 o                         
   0   2  13          8.99         11.80         0.60 o                         
   1   2  13        536.14        533.65         5.86 o                         
   2   2  13         77.70         86.99         1.75 o                         
   3   2  13         53.57         42.78         1.08 o                         
   4   2  13         16.73         20.64         1.29 o                         
   5   2  13         62.02         40.98        13.45 o                         
  -7   3  13         15.73         13.05         0.83 o                         
  -6   3  13        242.55        262.48         4.10 o                         
  -5   3  13          0.87          1.05         0.28 o                         
  -4   3  13        220.81        230.08         2.25 o                         
  -3   3  13         19.76         19.99         0.51 o                         
  -2   3  13        350.65        332.97         3.78 o                         
  -1   3  13        242.46        234.37         2.29 o                         
   0   3  13        247.70        239.06         2.20 o                         
   1   3  13        225.30        224.19         2.08 o                         
   2   3  13         25.33         21.51         0.69 o                         
   3   3  13         65.18         62.35         1.30 o                         
   4   3  13         10.54          9.48         1.12 o                         
   5   3  13         73.09         56.65         5.98 o                         
  -6   4  13         70.61         66.84         0.95 o                         
  -5   4  13         52.39         49.82         0.86 o                         
  -4   4  13        636.90        651.04         4.38 o                         
  -3   4  13         19.87         18.61         0.59 o                         
  -2   4  13        312.43        314.57         3.17 o                         
  -1   4  13        164.97        171.65         1.98 o                         
   0   4  13          3.62          3.54         0.31 o                         
   1   4  13         25.80         26.62         0.63 o                         
   2   4  13         67.26         68.95         1.20 o                         
   3   4  13        309.50        297.45         2.71 o                         
   4   4  13          0.85          0.65         0.23 o                         
   5   4  13        103.22         72.13        12.53 o                         
  -6   5  13        114.45        115.33         1.50 o                         
  -5   5  13          8.96         10.36         0.40 o                         
  -4   5  13        338.32        352.23         2.68 o                         
  -3   5  13        245.74        238.06         2.14 o                         
  -2   5  13        372.76        386.91         3.70 o                         
  -1   5  13        151.49        145.43         1.68 o                         
   0   5  13         47.05         48.66         0.79 o                         
   1   5  13          2.66          2.88         0.31 o                         
   2   5  13         45.33         44.71         1.41 o                         
   3   5  13         24.07         18.96         1.30 o                         
   4   5  13          6.89          6.61         1.39 o                         
   5   5  13          9.86          6.84         0.53 o                         
  -6   6  13        155.78        166.08         1.53 o                         
  -5   6  13         79.03         85.76         1.13 o                         
  -4   6  13        146.03        151.27         1.53 o                         
  -3   6  13         98.33        107.97         1.35 o                         
  -2   6  13        880.63        837.60         8.13 o                         
  -1   6  13        598.17        601.79         4.42 o                         
   0   6  13         17.10         20.07         0.85 o                         
   1   6  13        259.80        262.00         2.03 o                         
   2   6  13         45.18         48.98         1.06 o                         
   3   6  13         58.03         56.36         2.54 o                         
   4   6  13          3.24          3.46         0.67 o                         
   5   6  13          1.43          0.71         0.16 o                         
  -6   7  13        191.42        197.92         3.13 o                         
  -5   7  13        113.33        120.68         1.65 o                         
  -4   7  13        436.74        433.75         3.54 o                         
  -3   7  13        187.88        198.91         2.16 o                         
  -2   7  13        559.76        556.10         7.42 o                         
  -1   7  13        662.78        644.98         4.57 o                         
   0   7  13        459.09        456.89         3.33 o                         
   1   7  13         38.95         41.58         0.68 o                         
   2   7  13         19.73         21.39         0.62 o                         
   3   7  13          1.38          1.09         0.23 o                         
   4   7  13        140.94        142.41         4.95 o                         
  -6   8  13        210.54        211.96         2.76 o                         
  -5   8  13         92.58         93.54         1.57 o                         
  -4   8  13         10.19         10.85         0.50 o                         
  -3   8  13        108.09        114.51         1.84 o                         
  -2   8  13         34.29         40.74         0.86 o                         
  -1   8  13         74.56         84.19         1.16 o                         
   0   8  13         38.16         35.39         0.73 o                         
   1   8  13        306.94        301.44         3.09 o                         
   2   8  13         86.12         83.18         1.40 o                         
   3   8  13          3.64          4.04         0.41 o                         
   4   8  13         17.16         18.09         0.84 o                         
  -6   9  13         34.55         25.57         0.71 o                         
  -5   9  13        305.64        299.33         4.11 o                         
  -4   9  13          0.01          0.59         0.39 o                         
  -3   9  13        352.35        341.41         7.39 o                         
  -2   9  13         24.89         24.72         1.49 o                         
  -1   9  13          1.63          0.98         0.38 o                         
   0   9  13         98.17         96.03         1.62 o                         
   1   9  13         10.27         10.74         0.56 o                         
   2   9  13         15.66         16.55         0.66 o                         
   3   9  13         17.76         17.67         0.77 o                         
   4   9  13          0.05          0.28         0.22 o                         
  -5  10  13         41.03         38.83         0.83 o                         
  -4  10  13         96.89         96.17         5.01 o                         
  -3  10  13         23.84         24.31         1.18 o                         
  -2  10  13         33.03         33.42         1.05 o                         
  -1  10  13          0.19          0.66         0.33 o                         
   0  10  13         19.60         25.48         0.80 o                         
   1  10  13          0.19          0.18         0.31 o                         
   2  10  13          0.00          0.26         0.29 o                         
   3  10  13         41.86         43.97         0.80 o                         
   4  10  13         12.58         15.65         2.10 o                         
  -5  11  13         29.90         32.67         1.49 o                         
  -4  11  13         17.07         18.04         0.98 o                         
  -3  11  13         11.25         12.03         0.70 o                         
  -2  11  13          0.00         -0.02         0.31 o                         
  -1  11  13         49.00         44.07         1.03 o                         
   0  11  13        140.24        153.68         3.56 o                         
   1  11  13          6.01          5.92         0.50 o                         
   2  11  13        242.40        255.12         4.19 o                         
   3  11  13         19.15         19.39         1.19 o                         
  -5  12  13          0.04          0.26         0.20 o                         
  -4  12  13         12.30         12.14         0.76 o                         
  -3  12  13          3.69          2.26         0.36 o                         
  -2  12  13         14.89         11.65         0.63 o                         
  -1  12  13          4.24          4.60         0.44 o                         
   0  12  13          0.79          0.31         0.35 o                         
   1  12  13         35.72         41.21         1.16 o                         
   2  12  13          0.10          0.07         0.47 o                         
   3  12  13          2.17          3.41         0.28 o                         
  -4  13  13          8.99          8.18         0.74 o                         
  -3  13  13         25.69         26.91         0.75 o                         
  -2  13  13         38.73         42.97         0.98 o                         
  -1  13  13          7.19          5.44         0.54 o                         
   0  13  13         79.82         80.08         1.50 o                         
   1  13  13         17.47         21.21         1.94 o                         
   2  13  13         13.12         12.74         0.50 o                         
   3  13  13          0.61          0.30         0.17 o                         
  -4  14  13         25.40         21.14         0.65 o                         
  -3  14  13         11.52         13.29         0.93 o                         
  -2  14  13          7.40          9.94         0.67 o                         
  -1  14  13         44.05         48.11         1.71 o                         
   0  14  13          3.87          3.51         0.74 o                         
   1  14  13         64.75         72.50         1.74 o                         
   2  14  13         45.80         41.42         0.78 o                         
  -3  15  13         25.85         22.08         0.79 o                         
  -2  15  13          0.17          0.26         0.27 o                         
  -1  15  13         33.14         41.68         1.58 o                         
   0  15  13         72.16         76.82         1.82 o                         
   1  15  13          1.24          3.68         0.36 o                         
  -2  16  13          0.31          0.35         0.33 o                         
  -1  16  13        245.33        258.08        44.21 o                         
   0  16  13          2.15          2.63         0.64 o                         
  -6   0  14        112.62        121.32         2.22 o                         
  -4   0  14         25.98         22.73         0.76 o                         
  -2   0  14         27.92         19.90         0.88 o                         
   0   0  14        549.19        562.40         6.45 o                         
   2   0  14          2.38          0.86         0.60 o                         
   4   0  14         23.55         27.44         5.99 o                         
  -6   1  14        212.84        217.10         3.15 o                         
  -5   1  14         22.58         22.88         0.81 o                         
  -4   1  14         15.91         12.33         0.47 o                         
  -3   1  14          4.69          6.12         0.33 o                         
  -2   1  14         56.71         58.30         1.18 o                         
  -1   1  14        204.01        219.51         2.46 o                         
   0   1  14        249.48        250.17         2.83 o                         
   1   1  14          0.32          1.77         0.38 o                         
   2   1  14          6.16          4.50         0.45 o                         
   3   1  14          0.83          0.09         0.29 o                         
   4   1  14         26.47         26.60         6.20 o                         
   5   1  14        149.34         59.48         1.85 o                         
  -6   2  14         15.46         14.79         0.47 o                         
  -5   2  14         10.82          8.92         0.40 o                         
  -4   2  14         72.23         67.59         0.89 o                         
  -3   2  14         79.12         79.38         1.47 o                         
  -2   2  14         13.53         12.87         0.53 o                         
  -1   2  14        194.97        188.15         2.02 o                         
   0   2  14         75.84         71.25         1.05 o                         
   1   2  14          0.33          1.54         0.28 o                         
   2   2  14         17.47         15.75         0.54 o                         
   3   2  14         95.89         96.64         1.57 o                         
   4   2  14         46.15         33.13         8.92 o                         
  -6   3  14         63.39         65.89         1.36 o                         
  -5   3  14         26.56         24.75         0.63 o                         
  -4   3  14          7.21          6.82         0.34 o                         
  -3   3  14         10.28          8.28         0.41 o                         
  -2   3  14        117.67        111.53         1.50 o                         
  -1   3  14         88.29         79.98         1.21 o                         
   0   3  14        140.53        142.21         2.05 o                         
   1   3  14        417.77        387.95         3.50 o                         
   2   3  14        120.71        127.76         1.86 o                         
   3   3  14        182.33        162.48         1.98 o                         
   4   3  14          6.81          3.40         1.04 o                         
  -6   4  14         84.89         86.99         1.50 o                         
  -5   4  14        109.73        111.35         1.22 o                         
  -4   4  14          0.76          0.89         0.26 o                         
  -3   4  14        289.65        293.19         3.97 o                         
  -2   4  14         31.61         28.97         0.82 o                         
  -1   4  14        187.74        160.34         1.79 o                         
   0   4  14          3.57          4.29         0.33 o                         
   1   4  14        385.52        358.62         2.81 o                         
   2   4  14          7.77          7.87         0.44 o                         
   3   4  14          4.16          2.36         0.28 o                         
   4   4  14          1.10          0.46         0.24 o                         
  -6   5  14         91.25         87.86         1.77 o                         
  -5   5  14          4.86          4.72         0.34 o                         
  -4   5  14        406.18        413.62         3.25 o                         
  -3   5  14        171.32        174.83         1.92 o                         
  -2   5  14         53.06         56.56         1.12 o                         
  -1   5  14          1.04          1.18         0.32 o                         
   0   5  14          1.48          3.23         0.33 o                         
   1   5  14        138.33        126.77         1.39 o                         
   2   5  14        203.51        215.54         2.93 o                         
   3   5  14         34.96         29.61         2.14 o                         
   4   5  14         76.78         28.17         1.04 o                         
  -6   6  14        261.98        269.06         3.89 o                         
  -5   6  14         80.22         75.74         1.02 o                         
  -4   6  14        474.02        475.33         3.58 o                         
  -3   6  14        542.06        525.22         4.52 o                         
  -2   6  14        116.27        111.06         4.65 o                         
  -1   6  14        146.83        150.13         2.17 o                         
   0   6  14        169.41        159.98         1.65 o                         
   1   6  14          1.08          1.12         0.25 o                         
   2   6  14         35.65         31.42         1.05 o                         
   3   6  14         16.75         17.33         0.58 o                         
   4   6  14          5.84          2.19         0.35 o                         
  -6   7  14          5.98          4.99         0.40 o                         
  -5   7  14        403.81        407.18         2.28 o                         
  -4   7  14        106.05        107.43         1.24 o                         
  -3   7  14        211.63        216.08         2.64 o                         
  -2   7  14         31.87         27.16         0.79 o                         
  -1   7  14        621.15        600.17         5.80 o                         
   0   7  14        124.17        132.80         1.49 o                         
   1   7  14         42.13         43.10         0.80 o                         
   2   7  14        127.85        131.76         1.50 o                         
   3   7  14         59.15         37.48        10.33 o                         
   4   7  14          8.49         13.28         0.95 o                         
  -6   8  14        171.31        154.65         3.53 o                         
  -5   8  14        133.16        135.85         3.47 o                         
  -4   8  14        302.32        320.10         2.45 o                         
  -3   8  14         41.53         38.78         1.04 o                         
  -2   8  14        213.82        220.44         4.79 o                         
  -1   8  14         21.99         22.21         0.58 o                         
   0   8  14        229.00        238.15         2.48 o                         
   1   8  14          2.26          1.69         0.32 o                         
   2   8  14         29.94         30.07         0.90 o                         
   3   8  14          0.46          0.40         0.15 o                         
   4   8  14         19.02         13.89         0.74 o                         
  -5   9  14         76.27         71.52         5.68 o                         
  -4   9  14          3.68          1.73         0.64 o                         
  -3   9  14         57.06         51.41         1.89 o                         
  -2   9  14          7.78          6.52         0.82 o                         
  -1   9  14          4.90          4.71         0.48 o                         
   0   9  14          0.47          0.52         0.30 o                         
   1   9  14        556.07        588.93         5.96 o                         
   2   9  14         30.42         32.03         0.90 o                         
   3   9  14         38.52         37.08         0.72 o                         
  -5  10  14         37.98         42.76         1.64 o                         
  -4  10  14         11.08          4.68         0.63 o                         
  -3  10  14          3.76          4.32         0.70 o                         
  -2  10  14         21.68         26.33         1.42 o                         
  -1  10  14          6.14          4.29         0.46 o                         
   0  10  14        180.57        178.96         2.79 o                         
   1  10  14         16.74         17.45         0.71 o                         
   2  10  14         13.68         10.74         0.42 o                         
   3  10  14         53.55         68.23         1.33 o                         
  -5  11  14          9.73          6.07         3.28 o                         
  -4  11  14        113.84        111.01         1.91 o                         
  -3  11  14         11.97         15.21         1.09 o                         
  -2  11  14         11.28         11.83         0.73 o                         
  -1  11  14         46.76         59.88         1.67 o                         
   0  11  14          8.20          6.68         0.59 o                         
   1  11  14         22.80         30.10         0.86 o                         
   2  11  14         40.32         51.67         1.26 o                         
   3  11  14          9.42          6.91         0.39 o                         
  -4  12  14         13.14         13.87         0.70 o                         
  -3  12  14          6.58          5.42         0.48 o                         
  -2  12  14         15.83         11.71         0.68 o                         
  -1  12  14          1.20          2.33         0.41 o                         
   0  12  14         57.19         62.27         1.42 o                         
   1  12  14         10.07         12.64         0.62 o                         
   2  12  14        105.79        118.30         1.92 o                         
  -4  13  14         10.93         11.10         0.50 o                         
  -3  13  14         11.65         14.52         0.74 o                         
  -2  13  14          1.43          1.49         0.42 o                         
  -1  13  14          2.93          3.48         0.40 o                         
   0  13  14         22.28         25.55         0.98 o                         
   1  13  14         22.58         20.05         0.84 o                         
   2  13  14         31.26         29.08         2.35 o                         
  -3  14  14          2.69          1.66         0.29 o                         
  -2  14  14          0.00          0.13         0.30 o                         
  -1  14  14          0.00          0.24         0.25 o                         
   0  14  14         24.15         23.30         1.78 o                         
   1  14  14         24.16         30.97         0.76 o                         
  -2  15  14         33.45         26.92         1.11 o                         
  -1  15  14         14.78         16.54         0.90 o                         
   0  15  14         16.95         12.59         1.27 o                         
  -5   0  15          0.27          0.53         0.48 o                         
  -3   0  15        399.36        400.03         4.07 o                         
  -1   0  15          7.01         12.18         1.00 o                         
   1   0  15        574.85        543.50         6.03 o                         
   3   0  15        298.34        313.46         4.30 o                         
  -6   1  15          0.10         -0.22         0.55 o                         
  -5   1  15         51.64         48.31         1.22 o                         
  -4   1  15         18.66         16.73         0.57 o                         
  -3   1  15         17.11         17.97         0.51 o                         
  -2   1  15         98.93        101.95         1.75 o                         
  -1   1  15        192.62        182.21         2.37 o                         
   0   1  15        165.44        160.01         2.10 o                         
   1   1  15        191.25        194.10         2.85 o                         
   2   1  15          2.89          2.04         0.49 o                         
   3   1  15        172.72        175.82         2.27 o                         
   4   1  15         31.21          1.61         0.49 o                         
  -6   2  15         33.85         39.06         0.98 o                         
  -5   2  15         13.36         11.64         0.95 o                         
  -4   2  15          1.91          1.80         0.28 o                         
  -3   2  15          1.69          1.07         0.26 o                         
  -2   2  15        164.91        175.27         2.03 o                         
  -1   2  15        521.05        496.59         4.49 o                         
   0   2  15         21.54         19.42         0.56 o                         
   1   2  15          1.32          0.14         0.28 o                         
   2   2  15        251.24        245.16         2.32 o                         
   3   2  15         24.59         32.53         1.44 o                         
   4   2  15         88.47         27.28        16.70 o                         
  -6   3  15         16.86         16.48         0.60 o                         
  -5   3  15          0.25          0.51         0.28 o                         
  -4   3  15         14.81         14.38         0.48 o                         
  -3   3  15        144.35        131.73         1.50 o                         
  -2   3  15         70.50         71.89         1.16 o                         
  -1   3  15         34.68         24.38         0.60 o                         
   0   3  15        181.76        201.26         4.06 o                         
   1   3  15         45.63         35.32         0.70 o                         
   2   3  15         26.51         21.49         0.58 o                         
   3   3  15         20.88         17.86         0.53 o                         
   4   3  15         18.62          6.49         0.66 o                         
  -6   4  15        137.22        137.60         2.72 o                         
  -5   4  15         40.37         39.61         0.85 o                         
  -4   4  15         11.72         11.45         0.43 o                         
  -3   4  15        104.11        101.37         1.27 o                         
  -2   4  15         85.53         95.10         1.64 o                         
  -1   4  15        369.46        353.80         3.52 o                         
   0   4  15         24.96         25.56         0.68 o                         
   1   4  15        321.93        308.06         2.53 o                         
   2   4  15         11.26          8.84         0.38 o                         
   3   4  15          1.41          1.05         0.23 o                         
   4   4  15         16.18          3.10         1.04 o                         
  -6   5  15        101.48         90.59         2.42 o                         
  -5   5  15        241.97        242.53         2.42 o                         
  -4   5  15         99.64         95.09         1.18 o                         
  -3   5  15         27.46         25.72         0.71 o                         
  -2   5  15          0.22          0.64         0.36 o                         
  -1   5  15        158.85        158.52         2.03 o                         
   0   5  15          0.12          0.37         0.28 o                         
   1   5  15         34.03         30.22         0.60 o                         
   2   5  15          9.70         14.63         0.44 o                         
   3   5  15          3.49          4.17         0.52 o                         
   4   5  15          5.33          6.16         0.64 o                         
  -5   6  15         47.78         51.44         0.88 o                         
  -4   6  15          5.39          4.26         0.34 o                         
  -3   6  15        164.30        159.41         4.43 o                         
  -2   6  15        181.52        183.20         2.81 o                         
  -1   6  15          5.84          9.38         0.47 o                         
   0   6  15         74.51         82.07         1.10 o                         
   1   6  15          9.49         13.64         0.48 o                         
   2   6  15          0.41          0.45         0.22 o                         
   3   6  15          2.36          1.82         0.54 o                         
   4   6  15          1.54          1.29         0.25 o                         
  -5   7  15          7.60          9.34         0.45 o                         
  -4   7  15          2.55          2.28         0.29 o                         
  -3   7  15          8.16          6.48         0.38 o                         
  -2   7  15          0.35          0.39         0.30 o                         
  -1   7  15         48.00         45.99         0.80 o                         
   0   7  15         65.59         70.33         1.38 o                         
   1   7  15         39.11         39.90         0.78 o                         
   2   7  15          0.20          0.71         0.29 o                         
   3   7  15         61.00         60.90         1.07 o                         
  -5   8  15          2.61          2.82         0.39 o                         
  -4   8  15         26.98         30.76         0.78 o                         
  -3   8  15         46.50         42.25         1.95 o                         
  -2   8  15        207.01        206.38         2.44 o                         
  -1   8  15         52.53         57.78         0.85 o                         
   0   8  15         80.11         84.90         1.82 o                         
   1   8  15        102.97        114.08         1.57 o                         
   2   8  15          3.80          2.93         0.37 o                         
   3   8  15          0.67          0.59         0.18 o                         
  -5   9  15          4.40          5.40         0.70 o                         
  -4   9  15         46.78         47.23         2.64 o                         
  -3   9  15          0.82          2.06         0.38 o                         
  -2   9  15        254.26        264.49         4.45 o                         
  -1   9  15         13.56         14.60         0.64 o                         
   0   9  15        145.37        146.07         2.11 o                         
   1   9  15         77.52         94.43         1.89 o                         
   2   9  15         15.35         18.45         0.61 o                         
   3   9  15          3.41          3.60         0.32 o                         
  -4  10  15         15.44          2.80         3.76 o                         
  -3  10  15         99.70         97.22        10.94 o                         
  -2  10  15          0.99          0.57         0.47 o                         
  -1  10  15         76.32         78.33         2.29 o                         
   0  10  15          2.30          1.83         0.42 o                         
   1  10  15         15.57         15.11         0.67 o                         
   2  10  15          1.58          1.42         0.36 o                         
  -4  11  15          6.48          7.06         0.66 o                         
  -3  11  15         36.48         38.07         1.32 o                         
  -2  11  15         22.00         24.34         0.88 o                         
  -1  11  15         25.95         30.69         2.92 o                         
   0  11  15          3.00          2.72         0.40 o                         
   1  11  15         50.98         60.55         1.32 o                         
   2  11  15          1.92          2.61         0.32 o                         
  -4  12  15          2.29          2.48         0.29 o                         
  -3  12  15          0.00          0.12         0.26 o                         
  -2  12  15         29.56         33.38         1.65 o                         
  -1  12  15          0.00          0.19         0.22 o                         
   0  12  15          1.30          0.64         0.29 o                         
   1  12  15          0.01          0.36         0.26 o                         
  -3  13  15          8.77          8.75         0.71 o                         
  -2  13  15         27.33         28.80         2.95 o                         
  -1  13  15         45.80         55.37         1.64 o                         
   0  13  15         23.12         21.90         0.78 o                         
   1  13  15        219.95        230.68         5.34 o                         
  -2  14  15          5.72          3.67         0.41 o                         
  -1  14  15         24.61         20.75         0.93 o                         
  -6   0  16         30.66         26.19         1.18 o                         
  -4   0  16        250.61        246.13         4.56 o                         
  -2   0  16         25.79         28.31         1.22 o                         
   0   0  16         33.62         49.35         1.41 o                         
   2   0  16          0.68          0.74         0.51 o                         
  -6   1  16          1.72          1.15         0.40 o                         
  -5   1  16        121.56        103.05        23.75 o                         
  -4   1  16          3.89          5.26         0.51 o                         
  -3   1  16        109.11        108.02         1.94 o                         
  -2   1  16        191.71        185.82         2.79 o                         
  -1   1  16        262.89        253.32         3.15 o                         
   0   1  16        371.18        372.46         5.00 o                         
   1   1  16         47.92         50.44         1.01 o                         
   2   1  16          0.07          0.88         0.32 o                         
   3   1  16         10.48         13.46         0.54 o                         
  -5   2  16        127.65        129.64         2.64 o                         
  -4   2  16         73.45         67.50         2.88 o                         
  -3   2  16        146.59         96.59        16.59 o                         
  -2   2  16        109.30        106.42         1.44 o                         
  -1   2  16         25.21         20.56         0.67 o                         
   0   2  16        249.34        249.42         3.56 o                         
   1   2  16        192.34        184.83         2.40 o                         
   2   2  16        130.03        149.81         1.69 o                         
   3   2  16          7.04          4.49         0.49 o                         
  -5   3  16        122.91        110.97         9.49 o                         
  -4   3  16          1.18          0.74         0.16 o                         
  -3   3  16        106.55         98.65         1.33 o                         
  -2   3  16         76.04         74.43         1.45 o                         
  -1   3  16         12.30         19.84         0.60 o                         
   0   3  16         17.13         20.40         0.64 o                         
   1   3  16         37.00         39.06         0.71 o                         
   2   3  16         17.75         18.24         0.45 o                         
   3   3  16         25.31         24.97         2.87 o                         
  -5   4  16        119.02        115.76         2.32 o                         
  -4   4  16         46.81         45.68         2.30 o                         
  -3   4  16         70.83         61.44         2.29 o                         
  -2   4  16         72.68         69.56         1.29 o                         
  -1   4  16         35.43         33.71         0.73 o                         
   0   4  16        179.55        177.44         2.15 o                         
   1   4  16         40.53         40.70         1.05 o                         
   2   4  16          3.23          5.15         0.28 o                         
   3   4  16          2.96          2.24         1.01 o                         
  -5   5  16          2.83          3.67         0.48 o                         
  -4   5  16         14.08         12.24         0.50 o                         
  -3   5  16        135.92        124.64         1.49 o                         
  -2   5  16         38.96         37.38         1.01 o                         
  -1   5  16        103.16         94.78         1.59 o                         
   0   5  16          3.05          1.53         0.25 o                         
   1   5  16         32.37         31.16         0.64 o                         
   2   5  16          0.41          0.44         0.23 o                         
   3   5  16          0.22          0.21         0.22 o                         
  -5   6  16         33.00         14.63        15.74 o                         
  -4   6  16          0.01          0.11         0.20 o                         
  -3   6  16         87.04         93.94         1.38 o                         
  -2   6  16          9.93          8.73         0.50 o                         
  -1   6  16          0.80          0.94         0.39 o                         
   0   6  16         40.56         41.03         4.29 o                         
   1   6  16        116.06        121.23         1.87 o                         
   2   6  16          1.10          1.46         0.25 o                         
   3   6  16          1.06          0.96         0.62 o                         
  -5   7  16         70.39         59.91         1.73 o                         
  -4   7  16          0.17          0.23         0.14 o                         
  -3   7  16          1.08          1.03         0.18 o                         
  -2   7  16          9.05         11.17         0.55 o                         
  -1   7  16          0.25          0.36         0.19 o                         
   0   7  16         17.25         16.69         0.60 o                         
   1   7  16         18.43         12.07         3.65 o                         
   2   7  16          2.18          2.22         0.27 o                         
   3   7  16         10.20         10.54         0.80 o                         
  -4   8  16          8.67          9.24         0.60 o                         
  -3   8  16          7.49          7.40         0.46 o                         
  -2   8  16         13.61         11.65         0.66 o                         
  -1   8  16         18.17          5.41         3.57 o                         
   0   8  16        119.99        132.57         2.18 o                         
   1   8  16         52.80         55.48         1.09 o                         
   2   8  16         62.30         69.25         0.99 o                         
  -4   9  16          3.55          2.40         0.38 o                         
  -3   9  16         30.73         29.12         0.93 o                         
  -2   9  16         10.01         11.63         0.63 o                         
  -1   9  16         28.75         32.52         0.96 o                         
   0   9  16         12.28         12.73         0.87 o                         
   1   9  16         37.52         41.07         1.27 o                         
   2   9  16         34.07         36.55         1.10 o                         
  -4  10  16         21.17         20.62         1.01 o                         
  -3  10  16        132.49        135.20         2.49 o                         
  -2  10  16         28.39         32.08         1.09 o                         
  -1  10  16        114.81        125.69         3.07 o                         
   0  10  16         65.13         68.90         1.36 o                         
   1  10  16          2.31          2.42         0.33 o                         
   2  10  16         25.18         27.54         0.84 o                         
  -3  11  16         13.55         16.67         1.18 o                         
  -2  11  16         13.14         13.38         1.06 o                         
  -1  11  16          1.49          2.31         0.42 o                         
   0  11  16          7.63          8.64         0.37 o                         
   1  11  16         80.25         93.70         4.89 o                         
  -3  12  16         88.97         89.36         2.36 o                         
  -2  12  16          1.84          1.66         0.46 o                         
  -1  12  16        158.07        159.79        15.42 o                         
   0  12  16         39.12         30.84         1.27 o                         
  -1  13  16         41.41         43.99         1.50 o                         
  -5   0  17        272.22        288.20         6.72 o                         
  -3   0  17        295.41        196.72        60.82 o                         
  -1   0  17         21.42         20.42         0.89 o                         
   1   0  17          8.35         12.12         1.31 o                         
  -5   1  17         44.59         48.48         1.91 o                         
  -4   1  17         41.87         39.74         1.08 o                         
  -3   1  17        141.92        127.86         5.43 o                         
  -2   1  17         59.11         52.91         0.99 o                         
  -1   1  17        296.39        298.66         3.29 o                         
   0   1  17         34.34         30.06         0.89 o                         
   1   1  17         33.16         32.70         0.72 o                         
   2   1  17         85.51         85.74         1.75 o                         
   3   1  17          0.53          0.04         0.48 o                         
  -5   2  17         52.51         54.68         1.42 o                         
  -4   2  17         58.35         50.92         3.02 o                         
  -3   2  17         47.07         41.81         0.88 o                         
  -2   2  17          0.14          0.31         0.10 o                         
  -1   2  17         72.70         76.79         1.06 o                         
   0   2  17          4.72          6.72         0.38 o                         
   1   2  17         19.62         21.49         0.62 o                         
   2   2  17         19.57         21.86         0.63 o                         
   3   2  17         15.73          0.79         0.34 o                         
  -5   3  17         22.52         20.78         1.70 o                         
  -4   3  17         14.17         13.82         1.35 o                         
  -3   3  17          0.41          0.39         0.27 o                         
  -2   3  17        148.90        143.13         1.94 o                         
  -1   3  17         72.05         54.83         4.74 o                         
   0   3  17         32.22         41.36         0.73 o                         
   1   3  17          0.01          0.54         0.21 o                         
   2   3  17          1.23          2.32         0.27 o                         
   3   3  17          0.16          0.22         0.25 o                         
  -5   4  17         54.42         47.46         1.12 o                         
  -4   4  17         31.61         28.01         2.96 o                         
  -3   4  17         52.10         43.55         2.00 o                         
  -2   4  17         18.17         16.25         0.59 o                         
  -1   4  17          3.80          4.18         0.39 o                         
   0   4  17         10.00          8.95         0.38 o                         
   1   4  17          2.44          2.55         0.22 o                         
   2   4  17         39.06         37.33         1.90 o                         
  -4   5  17         15.85         15.53         0.45 o                         
  -3   5  17          3.16          3.56         0.29 o                         
  -2   5  17         27.23         27.09         0.85 o                         
  -1   5  17        156.65        161.11         2.76 o                         
   0   5  17         59.17         30.92         9.12 o                         
   1   5  17         18.75         21.90         0.47 o                         
   2   5  17          2.03          1.82         0.23 o                         
  -4   6  17         12.28          7.88         1.93 o                         
  -3   6  17          7.96          8.93         0.39 o                         
  -2   6  17         58.68         56.55         2.08 o                         
  -1   6  17         69.89         62.54         1.12 o                         
   0   6  17         61.18         62.45         1.03 o                         
   1   6  17          0.39          0.47         0.19 o                         
   2   6  17          0.82          1.03         0.22 o                         
  -4   7  17          0.74          1.34         0.44 o                         
  -3   7  17         22.21         24.64         0.58 o                         
  -2   7  17         63.03         63.00         1.60 o                         
  -1   7  17         10.55         10.56         0.47 o                         
   0   7  17         11.45         10.84         0.57 o                         
   1   7  17         30.19         32.23         0.72 o                         
   2   7  17         48.88         53.85         0.87 o                         
  -4   8  17          4.09          5.01         0.51 o                         
  -3   8  17          4.96          5.27         0.44 o                         
  -2   8  17          1.79          1.57         0.50 o                         
  -1   8  17          2.98          4.83         0.51 o                         
   0   8  17          0.61          0.51         0.38 o                         
   1   8  17          5.86          6.67         0.38 o                         
   2   8  17         98.97        103.04         2.69 o                         
  -3   9  17          0.00          0.27         0.41 o                         
  -2   9  17          4.51          6.43         0.89 o                         
  -1   9  17         26.81         28.04         0.91 o                         
   0   9  17         80.01         91.27         1.60 o                         
   1   9  17          6.82          6.66         0.43 o                         
  -3  10  17          0.12         -0.16         0.23 o                         
  -2  10  17          1.23          1.33         0.54 o                         
  -1  10  17        182.99        200.14         3.50 o                         
   0  10  17         28.36         28.80         1.02 o                         
   1  10  17         33.13         32.86         1.15 o                         
  -2  11  17          0.85          0.43         0.35 o                         
  -1  11  17          7.06         10.91         0.89 o                         
   0  11  17         10.21          9.97         0.64 o                         
  -4   0  18         12.60         12.92         1.35 o                         
  -2   0  18        160.68        166.94         2.32 o                         
   0   0  18          3.77          3.76         0.39 o                         
   2   0  18         47.19         43.94         6.60 o                         
  -4   1  18          8.35          7.34         0.46 o                         
  -3   1  18         43.67         47.75         1.16 o                         
  -2   1  18         34.43         16.32         5.83 o                         
  -1   1  18          3.53          3.03         0.30 o                         
   0   1  18          2.01          3.03         0.26 o                         
   1   1  18        100.44         98.11         1.13 o                         
   2   1  18         19.75         17.08         1.40 o                         
  -4   2  18        120.04        114.98         5.60 o                         
  -3   2  18        126.36         83.88        16.91 o                         
  -2   2  18          1.79          1.13         0.25 o                         
  -1   2  18          8.15          6.79         1.43 o                         
   0   2  18         11.25          8.80         0.32 o                         
   1   2  18         20.03         26.28         0.69 o                         
   2   2  18         20.80         17.00         0.49 o                         
  -4   3  18         20.02         20.78         0.80 o                         
  -3   3  18         59.16         56.59         4.04 o                         
  -2   3  18         34.74         33.94         1.41 o                         
  -1   3  18          0.83          0.90         0.27 o                         
   0   3  18         17.51         15.04         2.29 o                         
   1   3  18         23.38         26.81         0.85 o                         
   2   3  18          2.03          0.73         0.23 o                         
  -4   4  18         86.23         85.28         1.76 o                         
  -3   4  18          6.33          6.40         0.61 o                         
  -2   4  18         23.50         28.66         0.66 o                         
  -1   4  18         25.58         26.25         0.69 o                         
   0   4  18          2.40          5.76         0.40 o                         
   1   4  18          8.80         11.43         0.58 o                         
   2   4  18         23.99         28.28         1.09 o                         
  -3   5  18         21.43         20.27         0.54 o                         
  -2   5  18         11.36         12.80         0.60 o                         
  -1   5  18         21.60         17.94         0.66 o                         
   0   5  18          6.12          5.55         0.38 o                         
   1   5  18          7.96          8.97         0.54 o                         
  -3   6  18         24.46         22.88         0.67 o                         
  -2   6  18         36.60         41.27         0.82 o                         
  -1   6  18         57.02         61.05         1.73 o                         
   0   6  18         54.42         64.02         1.17 o                         
   1   6  18         19.07         21.18         0.84 o                         
  -3   7  18          0.40          0.64         0.24 o                         
  -2   7  18          1.71          1.40         0.43 o                         
  -1   7  18         18.83         20.21         0.75 o                         
   0   7  18         58.08         61.18         1.22 o                         
   1   7  18         28.05         29.52         0.88 o                         
  -3   8  18          0.41          0.16         0.21 o                         
  -2   8  18         26.20         26.66         1.21 o                         
  -1   8  18          0.28          0.46         0.28 o                         
   0   8  18         12.95         20.49         0.76 o                         
  -2   9  18          0.85          1.14         0.38 o                         
  -1   9  18          2.12          1.89         0.31 o                         
  -3   0  19        113.49        120.03         9.34 o                         
  -1   0  19         64.22         61.05         2.77 o                         
   1   0  19          2.99          2.69         0.28 o                         
  -3   1  19         64.29         75.66         1.86 o                         
  -2   1  19         10.57          5.24         1.90 o                         
  -1   1  19         99.76        105.00         3.18 o                         
   0   1  19          0.03          0.08         0.17 o                         
   1   1  19         79.85         84.55         1.25 o                         
  -3   2  19          0.81          0.68         0.24 o                         
  -2   2  19          0.54          0.45         0.10 o                         
  -1   2  19          0.34          0.15         0.18 o                         
   0   2  19         81.05         75.40         1.82 o                         
   1   2  19          4.25          5.77         0.31 o                         
  -3   3  19          3.15          3.69         0.29 o                         
  -2   3  19         36.98         28.52         0.66 o                         
  -1   3  19          2.94          2.21         0.22 o                         
   0   3  19          1.06          2.67         0.23 o                         
   1   3  19          4.88          6.54         0.42 o                         
  -3   4  19          2.72          2.63         0.23 o                         
  -2   4  19          0.63          0.66         0.21 o                         
  -1   4  19          0.09          0.23         0.21 o                         
   0   4  19         66.85         62.44         1.35 o                         
  -3   5  19         11.54          9.56         0.58 o                         
  -2   5  19          1.41          2.49         0.34 o                         
  -1   5  19          2.59          2.88         0.24 o                         
   0   5  19         36.51         33.41         1.44 o                         
  -2   6  19          0.53          0.17         0.21 o                         
  -1   6  19         13.38         14.46         0.63 o                         
   0   6  19         54.71         54.43         1.24 o                         
                                                                                
